# Supplementary material for: Time-course RNA-seq analysis reveals stage-specific and melatonin-triggered gene expression patterns during the hair follicle growth cycle in Capra hircus
Source: BMC Genomics. 2022 Feb 16;23:140. doi: 10.1186/s12864-022-08331-z (PMC8848980; doi:10.1186/s12864-022-08331-z)
Supplement: Supplementary file 1 — Additional file 1. Read counts of all detected genes in 72 samples. [file 12864_2022_8331_MOESM1_ESM.csv]

gene	D1-01	D2-01	D3-01	D1-02	D2-02	D3-02	D1-03	D2-03	D3-03	D1-04	D2-04	D3-04	D1-05	D2-05	D3-05	D1-06	D2-06	D3-06	D1-07	D2-07	D3-07	D1-08	D2-08	D3-08	D1-09	D2-09	D3-09	D1-10	D2-10	D3-10	D1-11	D2-11	D3-11	D1-12	D2-12	D3-12	M1-01	M2-01	M3-01	M1-02	M2-02	M3-02	M1-03	M2-03	M3-03	M1-04	M2-04	M3-04	M1-05
A1BG	58	46	53	72	72	63	58	61	61	100	65	32	89	78	18	80	109	59	102	92	98	63	88	109	59	84	63	106	41	42	123	88	52	82	47	42	29	70	60	45	64	114	44	88	68	58	48	78	61
A2ML1	11	3	8	11	17	15	26	15	10	12	6	18	37	7	25	31	9	18	17	43	22	18	15	12	24	2	7	11	9	11	22	6	1	7	3	10	14	20	6	10	11	22	4	2	5	4	5	5	3
A3GALT2	36	24	40	52	41	30	40	39	40	47	24	42	33	40	33	62	37	49	57	47	102	84	32	83	45	38	54	70	51	81	25	26	62	34	24	24	39	36	61	8	47	51	49	53	89	62	18	67	53
A4GALT	59	93	87	103	83	63	113	133	79	108	113	55	88	95	48	76	88	77	79	95	133	89	91	110	58	86	89	56	42	117	62	56	65	54	55	62	114	60	119	43	80	107	109	75	68	134	73	63	92
AAAS	536	392	470	627	488	458	405	380	553	524	358	368	665	462	390	549	547	515	613	473	810	838	576	904	644	815	762	767	386	564	784	602	673	639	502	505	370	548	453	397	582	459	486	561	545	754	439	467	747
AACS	1856	1501	2025	1465	1350	1436	1471	1223	1683	1506	1046	1322	1771	1416	1475	1508	1441	1237	1820	1441	2590	1924	1658	2662	1813	2044	1962	2070	1437	1753	2112	1701	1843	1873	1968	2387	1158	1494	1550	862	1410	1196	1046	1551	1147	1776	1357	1336	1698
AADACL3	472	514	1124	72	172	983	151	159	547	251	385	217	309	370	589	403	604	526	441	903	978	267	527	495	65	264	152	84	254	258	339	219	710	788	269	1192	756	338	629	181	145	210	98	106	304	427	88	641	280
AADAT	502	499	483	425	367	264	818	379	349	822	592	350	845	652	449	759	495	349	688	626	440	563	442	438	660	354	342	769	669	619	402	359	212	529	422	388	508	423	504	347	428	479	518	499	434	710	399	480	509
AAED1	332	536	546	359	579	362	836	533	492	984	890	408	809	793	618	544	628	545	603	598	796	466	467	409	560	469	452	438	420	576	370	451	569	356	454	558	367	670	540	394	825	659	566	587	974	502	453	476	477
AAGAB	1021	1044	1135	886	980	834	1167	795	969	1379	1057	886	1347	1093	1044	1172	1021	934	1214	1100	1588	1184	950	1319	1338	1071	1151	1200	1074	1419	1013	972	911	874	953	1103	1030	1239	1094	686	1268	982	889	1005	1070	1238	803	854	1230
AAK1	551	454	603	670	169	551	682	325	795	700	722	577	964	810	819	700	727	405	936	627	1219	446	605	818	859	931	825	510	551	738	591	608	474	433	684	772	277	271	734	343	335	525	467	257	212	580	628	576	215
AAMDC	538	525	648	573	795	617	474	542	631	688	621	523	624	544	698	458	484	529	526	560	793	514	505	563	442	571	423	533	542	501	562	474	436	443	407	522	617	758	708	634	690	662	530	426	820	623	364	420	727
AAMP	2136	1797	1905	2088	2055	1882	1878	1582	1978	2204	1803	1720	2452	1738	1592	1951	2101	1749	2245	1897	3479	2767	1683	3212	2111	2176	1977	2191	1648	2078	2414	1772	1822	1660	1774	1773	1537	2270	2323	1229	2275	2106	1604	1973	2351	2374	1627	1902	2067
AANAT	0	1	1	3	8	7	1	1	4	0	2	1	1	2	10	0	0	0	1	0	4	1	0	0	0	4	2	1	1	4	6	0	0	1	0	6	2	5	4	1	5	1	1	0	0	1	1	5	7
AAR2	491	452	528	445	438	552	499	355	526	518	455	476	653	452	394	607	530	460	664	513	893	752	627	815	560	567	633	650	506	588	561	469	566	442	521	565	389	552	602	258	612	476	399	534	563	604	447	432	669
AARD	32	22	44	19	2	22	10	0	20	0	5	8	12	7	3	10	11	7	22	16	21	52	19	33	70	30	62	40	84	92	44	40	15	20	38	31	22	38	16	21	32	2	22	33	8	27	37	29	49
AARS	2578	2137	2914	2642	2238	2464	2928	1865	2747	2957	2253	2523	3790	2469	2063	3403	2817	2434	3173	2632	4477	3627	2453	4182	3148	3013	3017	3846	2526	3734	3442	2592	2750	2777	2372	2648	1910	2701	2832	1526	3123	2292	2291	2909	3002	3142	2185	2239	2944
AARS2	241	193	295	294	221	231	282	226	314	300	285	249	384	258	272	256	330	228	328	291	570	342	275	370	219	369	286	299	235	282	288	186	288	209	240	240	181	214	266	183	253	363	218	238	252	326	194	256	257
AASDH	605	545	671	508	505	430	735	457	467	733	537	425	781	583	565	561	501	416	537	472	624	507	535	466	807	582	481	727	662	724	582	710	469	585	572	580	580	582	530	544	674	638	584	564	523	664	533	541	521
AASDHPPT	1775	1848	2314	1594	1622	1479	2227	1396	1761	2250	1737	1375	2485	2042	1729	2271	2051	1870	1942	2239	2639	2043	2334	2378	2529	2231	2262	2660	2031	2424	1687	2137	2135	1818	2046	2071	1499	2255	1729	1243	2522	1712	1529	2142	2179	1978	1889	1561	1701
AASS	1372	1692	2184	1671	1460	1778	2268	1348	1890	2213	2104	1789	2456	2102	1525	1655	1624	1461	1574	1616	2496	1404	1475	1820	2042	1729	1839	1822	2280	1594	1472	1836	1808	1616	1845	2142	1382	1265	1558	1859	2002	1944	1807	1634	1271	1725	1518	1669	1238
AATF	615	528	567	598	605	447	592	402	625	656	541	476	733	624	479	613	629	471	671	616	932	801	503	791	691	616	601	722	517	702	655	535	644	539	508	504	467	543	692	352	641	575	453	492	831	693	375	495	643
AATK	581	572	567	630	371	547	350	201	565	261	375	468	392	331	248	451	390	269	582	371	529	745	503	870	673	841	783	726	608	676	851	691	520	582	865	412	452	544	546	276	629	479	396	653	297	584	582	449	596
ABAT	81	97	129	59	78	57	52	58	100	54	92	77	83	115	49	86	75	68	71	110	98	95	87	56	98	74	91	90	63	59	45	57	53	52	117	72	106	60	102	42	57	38	47	65	31	93	49	37	56
ABCA1	3426	3673	4391	3589	1715	3093	3716	2062	3395	3474	4027	4242	4087	2619	3063	3634	3696	2425	3586	2545	4636	3931	3566	4554	6422	4936	5040	4553	4997	5427	3689	4646	2813	3278	4800	4081	2501	3370	3544	2111	4181	3443	3367	3869	1693	5241	4834	4031	2388
ABCA10	1691	1593	1733	2887	2198	3024	4274	1699	1723	4236	2318	1892	2141	1377	1813	1318	1481	925	2050	877	3017	1046	906	879	1601	1481	1342	1224	1661	1718	1518	1697	1986	1250	1120	1810	1448	1923	2366	2292	2327	3481	2605	2629	3226	2714	2385	2306	1585
ABCA12	1721	2394	2792	2352	2524	2064	3114	1656	1828	3583	2245	2231	3599	2103	2205	3627	2430	1915	3025	2083	4223	2532	1751	2406	3362	2063	2587	3037	2683	2685	3133	2471	2379	2947	2605	2708	1923	2330	2233	1787	2843	2806	2022	1977	1735	2571	2125	2106	1688
ABCA13	6	2	5	1	16	9	1	14	2	1	5	4	5	10	26	13	20	18	9	3	107	5	29	16	5	8	9	10	26	1	11	8	1	5	4	5	7	12	3	26	4	6	5	6	0	5	1	1	11
ABCA2	464	494	584	659	324	533	489	345	780	412	470	639	838	388	466	558	609	376	642	431	924	675	491	882	711	625	761	492	478	727	853	652	472	619	713	535	367	375	663	328	401	613	499	473	373	754	588	561	389
ABCA3	240	173	189	302	225	221	297	245	249	410	196	191	325	243	182	353	308	182	289	339	478	343	149	373	254	219	245	255	162	228	321	221	207	184	180	215	131	176	379	156	181	297	179	205	347	246	177	241	218
ABCA5	1348	2502	2393	1890	2530	1771	2953	2330	1933	4089	3900	2482	3088	3284	3209	2329	2732	1959	2357	2166	3830	1650	1960	1811	1938	1927	1761	1856	2938	2564	1660	2129	1645	1738	2008	2156	1465	2140	2168	1381	2000	2918	1884	1583	1514	2255	1923	2252	1501
ABCA6	909	988	1180	1901	1182	1359	2667	1458	1231	2553	1638	1484	1649	935	1357	815	993	632	1078	755	1893	624	723	687	1115	842	1106	876	1019	1195	830	872	1445	862	681	1188	696	1123	3026	1220	1164	3732	1522	1009	2528	1342	1023	2119	802
ABCA7	86	66	105	137	144	116	140	162	168	175	121	99	276	146	145	191	139	181	204	158	243	177	133	190	147	170	128	165	170	173	223	119	104	160	107	111	53	102	186	79	118	181	91	112	117	188	113	190	162
ABCB1	154	190	244	154	218	169	258	149	231	328	503	219	239	419	374	262	289	250	207	233	389	196	192	213	135	217	160	161	266	278	140	236	201	135	244	174	238	238	219	164	282	287	273	267	247	379	226	144	222
ABCB10	730	892	1084	803	893	798	1056	746	797	1217	1136	780	1187	1067	797	889	1052	872	890	987	1437	957	1202	1313	1206	1016	1165	978	1184	1273	954	1176	1099	890	1078	1016	609	947	838	653	1256	838	819	1174	904	998	983	707	846
ABCB6	661	622	868	853	868	810	955	896	796	950	983	750	1116	816	847	975	996	898	985	1131	1282	1001	878	1063	782	864	886	829	741	898	984	744	983	780	748	880	650	834	853	536	730	984	644	789	966	947	649	759	818
ABCB7	669	696	959	765	764	602	957	478	639	860	704	610	966	837	769	860	789	784	811	719	1119	951	781	997	1263	923	936	1191	843	1031	971	975	998	850	888	905	589	848	820	647	1078	789	691	918	919	880	768	719	735
ABCB8	1099	714	1020	1067	818	1089	875	705	1134	926	702	774	1300	930	694	1153	1217	890	1395	955	1972	1588	936	1952	1028	1253	1193	1166	886	1021	1389	1026	1066	1010	941	824	617	813	1337	452	847	971	715	849	821	1218	772	970	1146
ABCB9	346	327	362	320	257	312	307	315	350	330	272	275	395	321	270	355	375	260	436	269	450	554	351	636	365	438	421	349	394	450	422	334	313	400	372	315	260	399	391	183	278	323	255	307	339	310	254	310	407
ABCC1	1093	922	1206	1124	895	1059	1037	940	1223	1285	1093	1141	1284	914	1036	1315	1371	896	1186	1122	2627	1324	1078	1802	1083	1285	1044	1022	1018	1202	1350	1099	1197	1068	1066	1228	728	1098	1374	763	946	1409	757	897	881	1388	1039	1102	1070
ABCC10	410	312	414	492	414	442	517	441	431	574	544	437	692	487	351	476	499	343	644	450	560	549	370	527	399	551	419	364	343	313	518	413	340	365	396	330	274	335	432	301	315	655	384	244	361	345	242	471	383
ABCC11	632	1856	879	482	574	955	4937	2047	1445	5274	6720	2541	6594	4897	1810	6264	9288	3182	4394	12397	7826	3416	3135	3021	3179	3824	2039	525	1319	1573	473	357	494	689	860	198	1474	451	1250	1340	586	918	6278	1338	1229	3548	2526	2199	2181
ABCC3	969	871	1313	1242	1273	1130	1137	995	1232	1569	1015	1164	1500	1109	1107	1397	1480	1276	1330	1137	2059	1337	1113	1625	1118	1313	1107	1052	992	1160	1509	1185	1364	1174	1171	1534	654	954	1104	684	1083	1137	755	836	802	992	797	784	783
ABCC4	545	709	837	722	626	581	1150	673	799	1875	1263	1040	2284	1556	2245	2456	1795	1926	2054	1630	4697	1468	1105	1843	969	771	1009	591	892	892	602	539	741	605	489	789	599	760	914	755	953	1308	804	555	797	1212	688	1277	954
ABCC5	912	979	1296	1367	1391	1161	1314	1256	1364	1496	1662	1126	1438	1397	1417	1187	1277	1152	1251	1123	1286	1096	1024	1173	1261	1282	1209	1183	1202	1104	1410	1459	1073	1077	1229	954	816	985	1301	1076	1311	1625	1094	864	1050	1215	890	964	865
ABCC8	106	49	61	98	39	56	71	47	48	73	53	39	119	56	52	60	43	57	77	59	82	185	129	194	136	152	99	93	70	90	101	73	25	80	78	30	41	54	58	50	55	57	77	65	52	129	62	90	117
ABCC9	227	393	263	410	312	206	841	268	304	786	804	253	655	617	421	566	503	364	577	436	560	475	265	248	374	259	237	259	243	354	267	261	350	188	189	397	182	293	537	197	499	438	387	416	642	354	319	427	236
ABCD1	409	339	383	389	264	302	340	251	492	345	478	357	487	308	269	421	468	328	459	543	829	595	401	831	422	572	587	437	374	474	473	330	368	345	441	364	225	342	431	205	316	320	274	347	433	429	350	283	392
ABCD3	1892	2844	2955	1798	2271	1607	3143	2400	1806	3863	2848	1906	3549	2826	2539	2889	2599	2341	2835	2512	3209	2590	2160	2508	3261	2072	2058	2689	2623	2848	1891	1958	1914	2050	2162	2679	2112	3213	2060	1628	2818	2141	2129	2530	2421	2649	2239	2045	2071
ABCD4	480	502	625	522	606	609	657	611	639	637	668	514	669	590	692	590	586	570	603	514	947	645	586	803	541	634	619	576	589	561	611	642	588	563	623	598	463	593	592	515	490	650	523	599	574	684	465	519	679
ABCE1	2784	3044	3715	2325	2204	2269	3372	1781	2439	3257	2450	2015	3825	2821	2416	3483	2817	2679	3233	2866	3732	3138	3433	3678	4844	3252	3755	4789	2894	4136	2963	3486	3154	3070	3339	3214	2455	3238	2335	1763	3679	2226	2330	3660	2960	2978	2877	2392	2776
ABCF2	863	760	963	813	727	748	821	558	811	915	620	622	1112	812	554	917	943	722	993	908	1438	1133	866	1337	1028	1055	1057	1086	749	1141	1135	860	1021	866	898	870	521	1058	956	454	1027	752	601	912	1055	1040	731	648	914
ABCF3	1423	1121	1590	1393	1408	1305	1364	1270	1368	1637	1351	1204	1659	1321	1193	1445	1500	1362	1481	1308	2365	1674	1383	2072	1643	1577	1564	1533	1208	1622	1638	1302	1404	1345	1251	1334	1019	1585	1604	937	1621	1406	1186	1523	1834	1636	1190	1301	1672
ABCG1	1038	695	919	1000	393	794	599	348	938	627	817	945	843	730	726	951	949	516	766	604	1441	969	724	919	1478	1433	954	1204	1421	1584	1176	1185	885	974	1226	961	679	599	930	502	804	803	823	743	297	1361	1001	987	602
ABCG2	218	265	269	296	319	265	537	395	328	560	693	422	577	591	542	344	333	389	444	258	366	334	280	359	364	264	250	328	373	466	212	308	255	211	248	445	344	356	317	254	397	424	517	325	589	326	260	237	375
ABCG5	0	15	6	6	12	1	0	3	0	1	4	0	1	4	2	1	7	1	0	2	0	0	9	0	2	1	0	0	3	14	0	4	1	1	7	1	2	9	12	1	6	13	6	6	22	4	12	5	1
ABCG8	24	26	13	4	22	14	53	41	17	70	62	16	46	38	22	11	33	16	26	44	58	11	24	23	13	9	11	16	18	17	3	16	22	9	7	17	12	17	31	15	35	38	34	18	71	14	34	20	26
ABHD1	145	116	191	170	114	125	140	82	185	134	130	125	182	108	130	144	83	152	162	70	206	170	75	167	177	122	229	167	186	164	168	88	142	142	109	161	97	124	124	118	136	104	137	179	113	130	143	139	166
ABHD11	425	446	492	370	565	458	532	485	542	546	451	372	770	574	358	600	604	474	652	688	862	761	540	835	491	560	502	597	400	661	642	408	465	491	390	553	298	701	442	316	588	405	333	564	803	550	361	379	654
ABHD12	2226	2000	2387	2179	2389	1890	2148	1908	2043	2386	1685	1792	2714	1669	1615	2218	1559	1766	2271	1641	3026	2982	1744	2932	2306	2396	2324	2656	2197	2441	3079	1807	2207	2468	1972	1855	1511	3785	2590	1264	3249	2517	1466	2558	2739	2525	2238	1960	2429
ABHD12B	184	339	291	177	445	152	320	251	151	598	479	249	396	439	354	429	378	232	362	330	503	250	257	210	261	241	179	329	358	315	230	207	260	223	239	261	227	348	261	240	276	391	240	259	311	342	239	361	299
ABHD13	1502	1880	2058	1432	1148	1332	1963	1210	1408	2080	1648	1155	2202	1646	1199	2065	1660	1372	1783	1628	2336	1778	1954	2233	2525	1837	2106	2162	1596	1939	1411	1775	1711	1595	1743	1829	1235	1582	1508	998	1950	1466	1262	1813	1381	1625	1604	1365	1343
ABHD14A	126	132	162	161	135	88	176	149	180	197	231	122	218	226	225	234	213	218	263	176	316	255	103	197	121	169	132	178	124	196	113	103	137	140	120	165	140	191	217	106	144	164	112	101	284	225	107	132	182
ABHD14B	1712	1901	2113	1481	2084	1634	1979	1971	1858	2356	1754	1384	2409	2037	1799	1887	1515	1340	2030	2039	2778	2328	1839	2358	1572	1737	1588	2047	1902	1765	1798	1527	1620	1718	1558	1703	1640	2784	2108	1141	2199	1760	1365	1954	2096	2015	1532	1453	2099
ABHD15	86	57	64	108	62	35	79	52	97	85	114	91	93	80	86	68	68	49	81	83	122	69	53	68	34	47	60	49	85	56	42	40	61	49	42	84	30	65	176	24	73	187	57	55	94	74	72	80	59
ABHD16A	945	937	1138	929	1136	919	1313	1229	1093	1407	1097	1007	1464	1222	879	1364	1333	1019	1336	1287	1960	1412	1193	1596	1072	1159	1174	1164	996	1077	1205	1029	1036	1006	920	1067	873	1188	1227	830	1187	1150	921	994	1279	1312	859	951	1155
ABHD17A	1069	1090	1044	990	1046	949	1164	1080	1026	1233	901	760	1529	1107	822	1193	1211	1036	1381	1162	2016	1774	1092	1919	1200	1424	1411	1323	1017	1318	1509	988	1214	1088	948	1093	723	1510	1169	688	1512	1164	723	1176	1792	1162	969	1032	1234
ABHD17B	802	1167	1171	697	1060	834	1262	620	712	1244	774	683	1204	761	818	994	815	902	1044	782	1089	1013	886	1056	1506	1052	1159	1369	1076	1228	1050	1121	1239	937	1050	1037	716	1346	862	664	1577	881	820	1276	999	929	1094	783	887
ABHD17C	555	494	768	570	652	548	710	472	523	865	596	479	867	673	671	760	737	732	764	692	1236	891	804	1023	940	742	918	841	672	741	813	705	861	683	794	744	479	844	563	425	840	619	462	770	759	824	628	609	747
ABHD18	299	466	457	307	468	272	743	388	289	805	583	280	564	484	525	506	497	455	564	395	580	399	500	368	505	314	335	486	520	437	323	451	350	402	369	343	360	465	412	249	488	531	401	446	440	340	397	372	378
ABHD2	858	837	1025	867	430	789	734	523	987	816	813	943	1030	772	638	852	919	526	872	732	1397	823	711	1044	1012	1143	1052	860	918	1016	989	928	866	882	1008	1042	444	623	1244	401	865	895	672	868	392	875	765	866	543
ABHD3	337	398	508	410	401	371	678	399	303	625	502	331	682	488	383	661	471	391	504	587	592	574	461	515	663	421	441	577	467	503	496	402	533	437	395	464	302	662	562	255	569	546	380	572	583	470	421	438	398
ABHD4	811	607	839	840	698	830	880	637	870	860	791	717	1116	677	741	826	797	752	1029	681	1402	1177	590	1174	934	715	847	837	585	1000	978	669	789	697	648	817	570	801	1129	418	732	1028	673	748	989	951	627	743	819
ABHD5	3902	5009	5805	3155	5375	4139	4938	3260	3054	5067	2963	2421	4167	2625	4153	4774	3630	3684	4275	3503	4955	4151	3236	3790	5625	3924	3826	5563	4312	4373	5209	4964	4870	5435	4569	5693	4151	5917	3888	2765	5361	3601	2678	4016	3876	3720	3576	3290	3963
ABHD6	181	287	221	256	371	221	314	273	221	406	322	206	415	307	299	424	402	347	335	411	563	396	421	360	319	324	293	322	310	316	330	299	252	306	309	275	205	224	294	221	371	312	269	223	339	343	250	287	336
ABHD8	260	166	300	272	337	254	295	311	269	338	354	212	432	291	221	308	422	340	441	352	599	432	264	453	294	332	388	270	234	241	392	237	424	246	205	331	193	274	270	177	311	361	226	274	444	269	198	281	384
ABI1	2510	3162	3411	2476	2721	2331	3907	2360	2593	4445	3636	2453	3998	3233	2998	3195	2895	2597	3277	2713	4388	2843	2628	3318	3780	2877	2805	3614	3332	3699	2664	3016	3273	2763	2705	3384	2398	3385	3089	2136	3618	3210	2573	3205	3471	3114	2520	2445	2540
ABI2	61	50	56	93	16	66	86	41	111	64	78	89	109	72	64	97	97	34	79	53	140	59	74	98	44	77	80	38	55	111	36	54	58	27	62	68	34	21	109	42	56	113	64	32	51	46	62	74	42
ABI3	56	83	67	59	84	44	141	143	110	171	130	56	90	91	92	84	113	69	115	115	243	113	89	51	70	84	83	65	73	79	56	59	82	59	40	84	37	83	169	85	75	150	74	51	307	87	37	100	73
ABI3BP	2594	3292	3117	3057	2164	1728	3587	1779	3316	4280	3175	2591	5877	4359	3289	4663	3454	2729	4122	3596	4329	3468	2419	2844	3901	3469	2740	3194	2793	3784	2864	3086	2918	2453	3240	3616	1901	2455	3107	1836	3772	2909	2719	3035	3708	3333	2490	1550	2272
ABL1	2103	1940	1952	2268	1624	1952	2291	1542	2334	2545	2633	1795	2916	2554	2060	2383	2604	1714	2543	2217	3983	2764	2212	3303	2363	3208	2482	1930	1931	2687	2343	2354	2431	1799	2323	2316	1338	1467	2821	1252	1929	2613	1991	2158	1895	2515	2203	2281	2151
ABL2	511	337	523	608	89	518	357	236	512	392	514	498	497	516	415	410	501	217	375	361	736	228	324	533	508	524	421	268	412	535	393	424	456	326	456	545	266	155	683	280	286	521	351	226	120	369	347	457	106
ABLIM1	6471	6606	8356	7894	7667	5978	9574	6523	7119	11745	10281	7200	10851	8673	7673	8831	7992	6158	8801	7475	11125	8183	6776	8528	8558	7400	6778	8193	7895	8160	7337	7365	6504	7010	7440	8049	5859	7470	8685	4998	7758	10441	6647	6401	7329	7684	5933	6961	5569
ABLIM2	440	258	487	380	276	322	248	232	373	270	268	355	368	242	228	226	218	274	329	207	474	455	295	579	392	403	531	488	451	459	465	314	359	403	476	407	219	361	270	190	318	341	357	347	167	332	302	296	325
ABLIM3	360	287	383	246	279	298	330	221	370	367	376	313	362	325	314	477	345	422	338	311	537	475	377	626	468	441	423	392	328	325	314	317	292	300	295	359	202	353	237	177	393	306	302	391	340	469	374	290	304
ABR	2695	2553	3193	3299	2824	2775	3120	2269	3365	3609	3157	2692	3903	3049	2693	3252	3619	2668	3587	3171	6031	4082	2814	4346	2964	3459	3410	2602	2840	3169	3687	3085	3797	2718	2811	3460	1869	2746	3679	1878	2998	3616	2608	2929	3406	3351	2591	2881	2573
ABRACL	982	754	1189	759	779	718	1080	564	854	1070	526	676	1055	597	770	1054	679	908	1001	621	1079	1053	942	1157	1572	740	1125	1730	1256	1554	902	761	972	938	761	999	854	1479	1015	588	1194	774	867	1351	1656	1052	976	730	1058
ABT1	1129	868	1190	1040	759	1007	1099	669	1141	1276	817	1012	1316	867	873	1117	867	984	1028	954	1798	1179	950	1523	1392	1064	1256	1360	975	1006	1026	971	1210	972	877	1232	813	1131	1187	815	1288	985	817	1146	1048	1251	1003	992	1009
ABTB1	1676	1360	1851	1644	1764	1542	1626	2031	1671	2121	1463	1327	2005	1496	1525	1872	1455	1480	1932	1300	2752	2508	1442	2510	1665	1783	1944	2077	1758	1933	2346	1560	1386	1828	1298	1234	1451	2174	1768	1198	1810	1821	1420	1618	1523	1689	1147	1414	1995
ABTB2	1053	846	1011	1087	883	908	873	819	1058	945	837	922	1059	812	649	982	1034	710	919	956	1651	1200	965	1590	1168	1396	1178	1199	958	1227	1409	1086	921	1058	1224	891	707	892	1136	643	817	932	743	798	569	1175	788	881	884
ACAA1	2292	1812	2357	1783	1967	1963	1694	1734	2179	2070	1537	1993	2145	1799	1760	1767	1711	1840	2295	1732	3172	2558	2219	3345	1983	2236	2296	2498	1963	1917	2420	1718	1757	2097	1874	1818	1484	2595	2135	1282	2239	1904	1494	2045	2068	2333	1763	1708	2804
ACAA2	3032	1854	3223	2324	1940	2488	3551	1525	2020	3491	1362	1804	3509	1592	2640	2982	1889	2430	3218	2039	3030	3044	2099	3033	3166	1712	2376	3668	2052	2208	2916	2026	2248	3380	2078	3109	2081	3177	2780	1462	2777	2010	1897	2756	3399	2308	2036	2011	2630
ACACA	2353	2242	3542	2033	1364	2648	2427	1988	2509	2642	3194	2008	3625	3174	2221	3055	3441	1963	2749	4146	4692	2800	2666	3818	2493	2716	2483	2390	1871	2368	2573	1928	2673	2644	2568	3444	1884	1406	2623	1541	1490	1754	2147	1727	1426	2457	1988	2041	1786
ACACB	117	96	129	89	111	131	201	155	100	204	332	146	237	276	133	96	212	85	160	205	215	98	183	104	82	78	104	79	88	142	57	86	68	58	91	174	116	130	156	158	105	172	168	121	102	133	170	154	194
ACAD11	471	579	557	432	381	367	607	398	505	744	557	446	722	584	515	587	648	431	588	557	692	477	514	531	737	494	484	699	538	662	445	543	446	463	439	637	362	649	538	348	730	537	486	547	500	451	605	418	406
ACAD8	1158	915	1027	959	849	830	1202	1025	1019	1446	909	908	1525	1126	1145	1216	1107	995	1313	1548	1716	1635	1189	1564	1096	1174	1012	1243	881	798	1062	718	604	942	884	889	957	1371	1275	672	1078	1039	841	1024	1203	1305	997	1008	1379
ACAD9	3147	2582	4308	2572	2794	3327	3212	2693	2762	3495	2249	2162	3764	2457	2643	3242	3012	2799	3782	2792	4929	3859	2722	4295	3104	3329	3330	3711	2796	2939	4477	2997	3384	4579	2890	3898	2512	3533	2998	1830	2932	2518	2054	2858	2386	3104	2347	2518	3338
ACADL	227	364	540	289	290	466	685	427	368	694	760	384	768	676	760	758	731	530	468	1017	944	381	476	472	350	334	437	234	278	371	175	285	339	175	312	670	209	424	712	171	389	521	386	355	584	240	356	427	251
ACADS	573	328	547	449	358	440	519	506	512	706	468	447	818	521	470	703	498	481	771	490	839	824	377	867	533	509	472	590	485	548	745	376	492	457	399	442	400	531	622	306	395	542	409	343	650	594	351	408	677
ACADSB	343	495	334	333	313	315	977	494	389	1276	1414	379	2075	1078	445	1939	2047	773	1038	3361	1974	1101	1262	1556	964	671	966	316	242	398	244	278	298	247	386	336	313	233	466	377	398	380	919	439	445	690	731	582	395
ACADVL	3058	2771	3108	2956	2869	2692	3337	2564	2726	3480	2690	2493	3899	2672	2584	3598	3303	2831	3918	2927	4376	4359	3018	4302	3600	3228	3115	3798	2664	3187	3618	2825	2344	3200	2860	2662	2556	3772	2888	1939	3437	2785	2325	2879	2813	3349	2358	2434	3440
ACAP1	1645	838	896	1802	1006	779	1366	1291	1116	1698	923	821	1675	866	846	1437	756	812	1899	670	1134	2515	941	1289	1972	986	992	2200	944	746	2244	978	646	1852	892	745	600	1829	989	613	1789	1038	698	1652	926	921	1315	955	1012
ACAP2	1098	1431	1409	1347	490	1082	1708	863	1489	1676	2042	1258	1859	1797	1327	1227	1749	802	1305	1330	1983	926	1054	1223	1549	1379	1212	957	1241	1591	924	1461	1223	948	1450	1560	822	729	1755	780	1109	1535	1296	973	678	1132	1279	1266	516
ACAP3	1076	919	1185	1258	1391	1005	1429	1603	1622	1773	1737	1300	1919	1720	1516	1526	1614	1169	1608	1321	1761	1622	1014	1706	833	1383	1167	1113	1022	1163	1267	982	947	1092	934	949	907	1234	1546	780	1108	1475	1121	1035	1319	1350	946	1207	1186
ACAT1	3162	2973	4469	3507	3687	3391	5128	2864	2919	6594	4065	2778	5148	2980	4484	3871	2780	3885	4264	2646	4482	3346	2309	3170	4398	2821	2851	4365	3954	3723	3442	2798	4037	3639	2401	4637	3721	5620	3580	3316	5424	3878	3018	4292	5835	3461	3277	2893	3605
ACAT2	1174	1007	1629	930	1003	912	981	710	1083	1150	706	778	1092	910	1179	1053	692	1039	1098	891	1616	1182	851	1453	1254	879	893	1501	1105	1278	1123	917	1021	1034	999	1659	925	1557	1046	657	1170	617	684	903	885	966	753	758	1195
ACBD3	1944	1761	2087	1978	1695	1527	2308	1367	1859	2272	2028	1706	2616	2251	1922	2126	1942	1784	1879	1825	2852	1948	1804	2417	2360	2101	2108	2212	1890	2222	1900	1903	1842	1700	1846	2143	1562	1691	2200	1458	2094	2012	1805	1996	2125	2105	1783	1783	1634
ACBD4	399	292	427	475	608	511	601	507	527	686	465	483	679	461	483	465	510	438	673	401	779	598	319	638	438	405	446	383	491	389	593	350	450	400	326	420	333	528	459	367	490	675	435	456	680	593	389	437	566
ACBD5	1026	1496	1416	1139	1467	1077	1894	1093	1076	1835	1710	937	1737	1652	1269	1466	1664	1311	1474	1435	1857	1252	1299	1445	1752	1431	1120	1460	1538	1502	1369	1583	1365	1224	1482	1427	1089	1299	1370	1005	1486	1485	1100	1331	1388	1471	1115	1146	1091
ACBD6	346	314	444	314	314	356	333	267	321	373	360	315	390	296	330	365	315	313	318	337	608	417	383	648	421	399	416	485	380	496	331	348	387	349	303	344	275	426	423	176	418	340	263	290	414	393	291	304	475
ACCS	335	206	337	294	181	296	349	276	412	493	228	370	583	345	399	390	273	384	515	289	611	432	201	445	239	165	298	331	280	238	326	123	290	226	170	272	167	442	375	94	387	283	163	289	455	271	248	228	301
ACCSL	2	1	1	5	1	3	17	6	7	17	17	2	25	7	5	14	8	6	12	7	17	13	5	2	3	2	1	1	2	11	5	2	5	2	0	4	8	7	5	1	0	8	12	10	19	2	2	21	11
ACD	392	309	511	509	548	452	452	480	479	559	469	410	538	437	441	384	403	428	527	328	716	594	412	657	391	480	520	515	415	466	646	357	493	427	362	446	325	576	546	271	507	608	353	453	615	523	390	483	493
ACE2	163	222	375	222	333	279	402	248	161	641	319	183	373	229	470	477	352	387	441	345	739	326	167	233	165	170	168	155	229	232	354	193	246	330	112	368	218	358	238	241	274	319	173	194	208	234	147	202	203
ACER1	1386	1333	2264	1200	1685	1785	1598	1223	1398	2169	1676	1399	1897	1520	2144	1726	1665	1649	1754	2062	3006	1276	1003	1364	900	971	983	1062	1323	900	1738	1062	1633	1811	967	2198	1351	1768	1706	1272	1301	1509	1048	1079	1138	1576	999	1129	1120
ACER2	252	220	281	295	175	286	269	200	316	250	302	285	291	296	278	198	261	185	242	282	396	263	364	373	305	314	305	298	247	274	243	262	263	228	255	259	129	192	449	183	255	318	218	244	170	252	315	372	156
ACER3	926	1061	1036	674	681	592	973	545	806	1012	531	489	1351	880	717	1079	944	787	1183	828	1117	1191	1229	1289	1712	1065	1053	1550	1000	1224	800	1006	891	819	993	950	828	1201	711	480	1204	579	659	1284	1078	873	911	786	916
ACHE	234	271	238	349	554	235	441	504	281	598	441	320	538	408	376	323	383	296	389	282	653	392	220	247	111	187	213	205	340	296	355	186	211	211	168	186	227	362	384	237	272	564	216	140	419	347	163	240	197
ACIN1	6332	5069	6937	7236	5491	6614	5945	5664	7147	6827	6630	6240	7505	6664	6005	5762	6496	5560	6553	5928	9392	6511	6231	8822	6655	7970	7269	6443	6563	5938	7794	6826	5495	6091	6014	5422	4996	5343	7356	5601	5836	7866	5486	5207	5120	7410	4797	6326	6558
ACKR1	129	120	51	45	57	46	102	133	110	70	145	107	101	103	128	130	91	67	84	152	436	96	79	86	32	52	37	43	62	126	47	64	161	26	27	112	55	66	344	37	46	133	72	56	344	112	71	126	128
ACKR3	725	610	526	994	874	553	1531	675	906	2080	1442	803	1922	1336	1351	1556	1423	1181	1259	1340	2579	1464	806	1122	866	1011	742	681	592	953	835	564	957	680	555	960	438	722	951	616	1066	1057	1123	969	2823	1000	590	658	774
ACKR4	135	405	146	182	496	217	477	328	339	628	694	451	600	627	401	203	485	135	180	789	523	199	206	98	116	222	194	143	297	188	323	285	611	183	182	238	234	271	359	471	391	550	379	277	910	281	185	242	196
ACLY	4529	3764	4800	3695	3489	3526	4720	3064	3811	5595	4114	3134	5812	4212	4157	5286	4993	3807	5747	5101	6594	5137	3896	5560	5194	4511	4361	4818	3688	4403	4808	3749	3842	4488	4084	4778	3249	4776	4490	2676	3853	3582	3317	3962	3951	4550	3408	3567	3706
ACMSD	3	9	6	11	18	1	5	6	3	3	13	1	2	10	9	8	6	4	5	13	11	6	4	7	2	4	8	7	3	14	7	4	16	4	6	14	9	4	1	1	2	1	1	11	1	2	5	0	8
ACO1	1357	1393	1577	1432	1577	1682	1847	1283	1396	1960	1628	1119	2114	1807	1714	1801	1612	1260	1812	1822	2085	1630	1313	1412	1575	1342	1112	1420	1203	1413	1860	1382	1445	1903	1291	2042	1014	1207	1712	966	1157	1173	1115	1105	1710	1323	910	963	1162
ACO2	2018	1909	2160	2298	1992	1893	2213	1854	2247	2505	2034	1790	2749	2040	1594	2439	2371	1933	2778	2111	3686	3340	2212	3627	2600	2826	2696	2578	2191	2232	2927	2207	2288	2176	2263	2352	1408	2234	2500	1401	2552	2226	1737	2422	2224	2708	2002	1926	2229
ACOT11	77	19	26	39	10	31	19	29	39	55	42	58	46	32	19	43	53	45	25	65	59	26	58	48	62	51	37	31	41	45	36	38	37	42	30	44	28	11	34	14	23	26	34	26	3	46	19	45	15
ACOT12	27	39	42	5	26	36	25	21	24	37	54	25	32	44	55	21	40	12	28	18	43	12	37	35	38	34	40	27	22	13	27	26	27	13	36	30	17	4	45	14	6	51	41	10	27	5	5	60	6
ACOT6	128	170	260	172	243	209	247	185	190	288	217	161	210	247	241	172	190	226	180	197	254	185	187	180	184	163	167	152	134	173	219	259	216	165	215	287	139	250	198	161	203	212	138	212	240	216	175	146	168
ACOT7	1083	794	1219	1030	1108	897	997	800	1141	961	616	872	1164	725	878	1081	901	956	1111	1016	1686	1389	1076	1861	1284	1224	1417	1392	940	1216	1693	1152	1271	1238	1033	1142	584	1258	911	590	1296	1071	656	1242	1128	1089	963	877	1020
ACOT8	378	283	422	392	345	395	409	343	503	442	347	314	474	336	294	443	410	408	471	384	780	643	337	778	516	507	553	562	347	472	590	403	503	359	318	431	238	485	384	269	518	381	343	409	489	457	327	341	515
ACOT9	727	718	747	773	854	635	1118	568	779	1228	1030	676	1232	999	792	986	835	853	991	775	1249	928	770	1124	1023	799	831	1117	767	987	798	787	833	705	698	815	468	840	994	531	975	926	648	908	1689	714	697	695	881
ACOX1	2940	3258	4122	2731	2635	2587	3800	2493	2990	4536	3640	3089	4407	3260	3589	3792	3336	3025	3712	2987	5140	3214	3027	3924	3883	2891	3316	3545	3264	3758	2721	2888	3203	3081	2988	3984	2395	3104	3511	1877	2827	3185	2666	2866	2969	3211	2623	2909	2390
ACOX2	250	288	479	232	448	371	408	433	319	581	500	384	434	471	551	258	299	323	279	349	483	199	245	316	177	238	218	304	459	238	227	225	305	216	147	396	345	717	553	266	460	581	351	367	473	340	310	320	311
ACOX3	1389	1117	1653	1490	1350	1488	1614	1478	1505	1708	1690	1221	1987	1505	1502	1585	1445	1425	1725	1468	2590	1698	1299	1881	1388	1485	1625	1432	1284	1336	1686	1378	1402	1596	1299	1685	973	1318	1641	904	1381	1643	1046	1231	1520	1342	1035	1388	1120
ACOXL	3	9	5	5	6	5	8	7	5	11	13	12	12	11	18	7	17	25	7	7	13	5	2	3	3	23	6	2	6	10	8	3	8	2	12	13	7	11	16	11	3	19	1	3	8	5	3	4	10
ACP1	1374	1421	1713	1203	1773	1259	1397	1223	1241	1512	1241	1023	1610	1448	1183	1433	1387	1533	1457	1482	2009	1786	1585	2207	1930	1789	1546	2015	1403	1933	1659	1441	1663	1493	1535	1483	1088	1793	1344	976	1967	1290	1110	1696	1929	1641	1232	1163	1725
ACP2	428	392	421	402	174	455	439	266	564	445	496	445	617	471	337	586	647	261	503	864	1042	474	442	656	426	500	480	292	388	432	428	339	360	400	418	493	276	179	569	355	264	431	364	320	193	410	333	394	262
ACP5	936	748	830	939	1180	665	1029	1121	1138	1157	1115	865	1724	889	851	978	734	625	1092	871	1239	1276	752	1301	854	1485	885	919	877	920	1221	745	1138	714	546	968	468	1387	1854	519	1074	1397	668	1212	2072	957	961	929	1183
ACP6	632	443	778	470	480	451	474	410	589	548	389	563	715	410	562	664	553	496	702	459	888	822	573	1101	658	571	703	798	518	800	529	313	328	545	443	494	518	604	540	235	482	444	262	527	539	515	363	480	654
ACP7	1280	1589	2122	1206	1530	1687	918	1214	1883	979	896	1562	1355	1047	1359	1697	1557	1386	1710	1424	2787	2073	1831	3114	1953	2386	2648	2083	1776	1371	2444	1950	1732	1949	2329	1738	1058	1715	1384	723	1480	1451	926	1829	933	1931	1869	1732	2188
ACPP	840	1036	1230	893	622	1085	1186	700	928	1253	1322	862	1327	956	1057	1514	1499	903	1311	1465	2073	1124	995	1459	1381	1152	1255	1212	1035	910	995	997	1005	1047	1186	1178	722	895	1089	549	1061	921	851	921	499	997	955	799	583
ACRBP	13	16	14	26	19	14	20	17	12	21	34	28	29	13	20	18	8	16	12	21	32	14	13	11	11	13	25	8	10	12	13	14	11	11	16	9	6	5	34	6	11	26	3	10	55	9	16	6	12
ACRC	434	550	773	565	793	573	810	708	508	1044	913	566	782	639	842	510	505	550	547	397	603	367	489	441	560	430	548	667	638	522	578	603	473	626	479	545	546	603	620	510	636	900	488	518	552	535	381	523	467
ACSBG1	8443	6984	11842	5674	7320	9888	7471	6090	7319	9641	5100	6650	7413	3884	12497	6820	5141	7057	8318	3973	10942	6253	3599	5978	5407	4166	5900	6160	8775	4792	7839	4735	6780	9749	5105	10747	7397	12621	7941	4678	6358	5940	3764	5293	4470	6443	5203	5984	6613
ACSBG2	26	44	64	43	78	54	76	90	53	57	87	72	65	51	93	58	41	54	62	36	79	45	44	46	36	48	50	41	44	25	29	44	59	36	23	50	27	52	46	44	38	67	40	33	40	42	49	73	32
ACSF2	1261	1329	1689	1420	1695	1334	1936	1683	1689	2533	2528	1726	2704	2071	2286	2388	2119	2295	2413	2212	3744	2070	1585	2246	1322	1623	1461	1293	1215	1177	1451	1142	1356	1310	1120	1643	1052	1934	1670	1064	1933	1971	1292	1615	2368	1762	1626	1594	1602
ACSF3	335	260	327	390	380	336	401	474	426	445	500	408	455	491	393	348	285	322	432	333	506	448	329	384	275	389	279	340	370	273	415	303	239	266	323	324	412	269	361	399	220	506	322	282	315	529	196	344	477
ACSL1	4811	4972	7699	6076	7135	6067	8670	6022	5155	10178	6507	5129	8541	5922	6753	7078	6293	6224	6858	5871	9544	5501	4798	5003	4885	4154	4259	4914	6072	4355	6681	5675	6969	6549	5509	8173	5043	6271	6316	5684	6714	7982	5484	5257	5056	8026	4910	7285	5179
ACSL3	3152	3446	4059	2522	2606	2399	3916	2110	2793	4250	3019	2415	4468	3751	2638	3963	3604	3077	4034	3064	4569	3801	3821	4480	5037	3740	3587	4943	3882	4614	3270	3309	3921	3551	4030	4179	2557	3536	3030	2043	3705	2831	2655	3939	2838	3861	3280	2931	3112
ACSL4	1382	1837	1998	1493	1626	1556	2514	1292	1646	2610	2521	1648	2335	1796	2057	2006	1772	1521	1819	1495	3836	1552	1364	1597	1590	1217	1443	1469	1405	2110	1084	1259	1904	1245	1147	2112	1179	1754	2190	1242	1999	2093	1503	1517	2642	1439	1503	1405	1191
ACSL5	2492	2579	4756	1897	2859	4036	2812	2374	2455	3507	2277	2048	3189	2194	3330	3207	2480	2437	2633	2750	4999	2430	1750	2219	1958	1306	1953	2567	2364	2062	3204	2083	4063	4334	2459	5538	3256	3108	3361	2255	2633	2297	2001	1982	2935	2664	1678	2022	2351
ACSM1	60	100	43	83	138	42	146	209	48	297	161	93	209	171	131	158	103	108	148	79	199	151	55	60	75	69	39	26	42	44	35	17	60	33	36	26	92	124	193	87	108	166	103	55	94	102	101	124	126
ACSM3	581	1018	2061	373	864	1575	877	906	708	1308	1031	588	901	870	1769	1028	920	996	820	1044	1328	430	581	533	586	426	480	773	557	326	865	541	1275	1153	680	2357	1142	1021	824	746	842	487	569	461	609	521	529	390	535
ACSM5	40	146	125	73	115	87	370	178	138	371	314	165	458	237	156	197	119	164	229	262	408	202	148	301	158	159	349	108	105	60	62	28	50	48	52	83	73	49	74	106	99	70	194	162	142	250	146	166	157
ACSS1	955	1023	861	1052	1008	762	1197	1225	992	1952	2113	1016	1809	1768	1001	1594	2024	1260	1437	2068	2766	1276	1210	1740	1047	1202	1273	800	806	822	821	833	840	679	836	791	822	1104	989	840	1098	1116	1184	1175	1081	1557	1358	1191	1234
ACSS2	1490	1351	1819	1132	1413	1362	1779	1517	1350	2153	2325	1266	2709	2138	1335	3016	2401	1560	1927	3592	2966	2200	1969	2221	1566	1565	1462	1672	1204	1235	1779	1260	1631	1797	1250	1900	1256	1157	1269	931	1247	1196	1451	1252	1205	1618	1238	1288	1552
ACSS3	1327	1539	1908	1312	1105	1220	1885	1007	1548	1538	1606	1217	1920	1550	1126	1478	1482	1369	1653	1305	1968	1590	1381	1890	2116	1670	1770	1840	1205	1798	1522	1801	1715	1248	1781	1872	1171	1703	1252	1133	1930	1233	1296	2022	1442	1593	1628	1189	1140
ACTA1	16	11	3	15	0	5	3	0	2	22	2	5	21	0	6	9	45	7	135	3	24	3	9	11	2	7	5	7	1	24	25	6	37	6	7	1	18	31	25	34	8	62	10	5	4	38	5	29	29
ACTA2	6535	6010	5561	6853	4899	4547	9404	4917	6869	11437	7401	4743	14470	9027	4823	9851	10524	8179	13042	8000	14377	11724	7391	10144	7017	5624	5235	5098	3968	7241	6735	5366	6466	4059	5171	6948	6971	7987	9474	6046	8156	5102	8658	8754	6738	9496	7204	7264	9268
ACTB	41979	41564	41425	41924	44300	33239	45158	33227	44348	47403	36370	33157	58178	46575	33372	46183	39309	34672	46916	42970	63217	53258	45126	56799	45324	49690	44963	50891	41414	49670	46159	37938	45291	38900	40251	45922	33191	56966	56395	30112	54433	47091	33050	51541	65926	49857	37534	37673	49934
ACTBL2	2513	1999	4280	2340	964	2862	2165	1156	2844	1069	909	2065	1846	937	1261	2172	2087	2709	2144	1735	3116	2732	3225	4672	4533	4022	5196	5256	2852	4426	3046	3330	3201	3233	3888	3492	1606	3282	1245	1426	3844	935	1996	4185	923	3355	3242	1592	2540
ACTC1	25	2	5	1	0	0	9	1	6	12	7	7	15	8	1	3	43	23	7	3	17	6	5	12	4	0	6	3	6	16	2	1	20	1	0	1	40	8	95	18	1	6	40	5	5	85	6	37	27
ACTG1	50154	54257	58389	51191	55978	43206	60819	43124	51708	69301	48550	42552	82002	58501	44848	66495	48729	44995	64708	52737	78591	72040	53130	72290	65057	56314	54643	75733	57424	66089	57079	46814	57474	52418	50511	59624	42885	78455	62010	36630	75257	56979	43176	68720	76489	63701	52738	47435	62517
ACTG2	1606	1684	1493	1991	1547	1584	4021	1437	1827	5986	3023	1551	7200	4056	1480	4204	5074	4505	6469	3953	7404	3367	2595	3402	2224	1532	1395	919	907	1586	2121	1598	1693	919	1322	1922	2544	2722	3644	2509	1791	1586	3149	1669	1809	3134	2551	2159	3091
ACTL10	2	4	1	1	1	1	0	4	0	0	1	2	2	3	4	5	5	0	2	0	4	7	6	7	3	7	4	2	0	1	3	1	0	4	0	6	0	2	2	6	5	2	6	0	1	1	5	2	2
ACTL6A	665	568	762	660	437	581	531	297	630	563	474	558	766	635	484	621	535	464	594	490	820	591	538	773	889	693	747	735	522	766	661	735	632	623	619	724	502	529	669	474	618	591	596	555	520	758	539	660	569
ACTL7A	0	0	0	1	0	0	4	1	0	4	0	0	1	0	0	0	0	0	0	0	0	0	0	0	0	0	0	0	0	0	0	0	0	0	0	0	1	0	0	0	0	0	0	0	0	0	0	0	0
ACTL7B	0	0	0	0	0	0	0	0	0	0	0	0	0	0	0	0	0	0	0	0	0	0	0	0	0	0	0	0	0	0	0	0	0	0	0	0	0	0	0	0	0	0	0	0	0	1	0	0	1
ACTN1	5726	5766	5905	5726	4706	4508	6276	4990	6052	6908	5623	5258	8200	6454	4466	7123	6351	4993	7710	5657	9591	8378	5493	8596	7234	6477	6120	6898	5682	7452	6633	5344	6523	5452	5842	6245	4116	7682	8798	3960	7947	6425	5171	7184	6528	7485	6245	6146	6207
ACTN3	80	14	62	43	37	57	46	7	82	54	34	67	96	23	36	79	26	39	74	20	77	119	15	133	87	26	93	98	59	37	54	20	68	74	34	67	17	50	39	6	42	16	14	50	40	29	21	53	32
ACTN4	12043	9075	10860	12136	7096	9677	9532	6226	12037	8905	8273	9281	12794	8911	5643	11366	10149	6914	12286	8951	16417	14909	9100	18234	12246	13127	12311	13036	9718	12591	13968	11456	12231	11131	11492	11749	6329	9432	13003	6153	11361	10255	8584	11491	7775	12509	10545	10166	10277
ACTR10	1301	1657	1965	1267	1536	1117	2219	1359	1278	2135	1782	1047	2062	1747	1302	1789	1774	1528	1773	1473	2158	1653	1745	1778	2278	1632	1750	1991	1589	1881	1553	1776	1819	1539	1566	1941	1277	1838	1326	1146	2090	1521	1508	1948	1902	1576	1461	1190	1435
ACTR1A	4426	3981	4626	4373	4247	4062	4702	3354	4258	5014	3530	3679	5747	3790	3427	4751	4155	3815	4955	4105	6937	5874	3928	6374	5557	4890	4782	5314	3964	4830	5753	4347	4600	4380	4115	4357	3125	5008	5307	2486	5171	4374	3117	4536	5194	5113	3576	3981	4262
ACTR1B	1020	796	1006	982	969	897	917	981	1051	1039	1051	848	1288	1065	900	1040	1043	816	1153	978	1675	1309	1044	1482	922	1096	1044	1101	826	999	1049	802	946	908	876	1002	718	1071	1179	731	933	1068	803	1004	1191	1098	774	888	1221
ACTR2	5436	6568	6958	6034	6758	5131	7765	4528	5817	8040	6479	5261	8415	6717	6261	6967	6364	5614	6750	6357	8869	6196	6038	7210	7944	5746	6289	7709	5817	7992	6758	6594	6786	6470	6318	7466	5190	6717	7343	4793	8029	6386	5820	6656	7621	7145	5539	5325	5650
ACTR3	2962	3600	3985	2728	3390	2534	4345	2454	3015	4723	3466	2582	4809	3854	2885	4186	3692	3248	3761	3667	5284	3675	3404	4317	4750	3406	3709	4621	3323	4698	3226	3336	3877	3242	3435	4071	2751	4037	4119	2290	4301	3439	2901	3844	5232	3598	3096	2920	3476
ACTR3B	277	246	329	215	325	247	326	226	266	349	299	244	359	345	327	289	384	254	346	384	481	286	307	433	288	388	318	268	282	313	325	287	216	234	271	237	276	246	346	214	239	285	224	203	258	302	221	259	283
ACTR5	503	368	530	373	422	409	450	441	468	587	484	419	548	457	413	367	473	424	431	396	735	510	465	599	431	572	483	484	397	522	508	433	543	404	410	471	296	430	539	321	450	468	357	463	545	510	347	460	493
ACTR6	662	772	894	576	666	556	925	618	605	1146	727	457	965	789	697	797	619	675	720	688	915	757	652	699	1201	720	779	1111	643	812	616	764	715	620	603	914	583	955	509	583	1104	636	639	1004	1118	672	717	535	604
ACTR8	537	522	613	570	565	519	699	430	555	678	565	447	722	499	508	597	502	481	638	467	802	608	482	785	796	577	610	709	620	698	568	489	579	561	480	591	499	650	576	516	809	673	488	620	663	565	496	501	535
ACTRT3	30	14	10	35	34	26	30	11	14	27	17	7	25	18	11	30	33	5	37	20	27	15	18	25	28	21	8	39	13	29	28	37	20	20	9	23	16	26	13	14	33	46	10	33	37	38	12	11	17
ACVR1	1391	1346	1828	1498	1088	1232	1677	946	1406	1603	1270	1337	2074	1373	1128	1671	1446	1162	1607	1279	1776	1842	1494	2063	2110	1697	1887	2557	1481	2159	1747	1640	1760	1681	1728	1696	1017	1311	1624	737	1546	1248	1227	1823	1535	1598	1288	1390	1437
ACVR1B	2383	2385	2983	2853	3086	2900	2483	2629	2813	2626	2861	2450	2662	2805	2454	2584	2943	2254	2739	2416	4265	3175	2778	4167	2725	3396	3125	2752	2644	2453	3146	3302	2939	2507	2887	2737	1743	2160	2990	1898	2227	2909	1705	2195	1839	2951	2163	2662	2483
ACVR2A	1402	1384	1561	1628	989	1244	1970	831	1420	1535	1415	1179	1684	1388	1391	1380	1258	1119	1384	1172	1758	1361	1311	1758	2339	1479	1561	1726	1468	1563	1452	1704	1383	1386	1537	1626	955	1178	1402	937	1546	1351	1191	1400	954	1356	1398	1296	896
ACVR2B	987	704	885	1241	653	1039	1034	647	1061	843	1124	922	1150	884	759	700	912	615	792	774	814	774	904	1045	1116	1021	928	905	1071	928	1088	1084	1011	990	1016	955	641	571	1039	663	729	1073	917	724	583	891	795	939	542
ACVRL1	732	594	696	927	954	628	1011	923	1055	1299	1387	880	1510	1468	883	1025	1281	787	1209	1044	1809	1262	784	962	669	994	693	521	605	731	860	738	968	524	663	842	442	681	1251	686	872	1066	845	769	1386	1009	613	933	763
ACY1	232	289	347	250	285	233	364	351	311	499	578	362	560	472	279	502	749	388	579	870	614	499	390	457	240	362	281	282	234	312	190	155	235	250	189	250	289	474	295	175	363	254	281	323	353	412	259	281	385
ACYP1	256	219	261	223	333	234	240	171	261	260	210	253	246	245	185	263	190	218	212	231	288	195	261	288	266	242	175	294	186	219	273	235	217	223	200	236	177	263	330	236	301	268	251	322	282	261	165	199	342
ACYP2	176	154	187	167	212	153	337	248	168	333	242	148	313	300	192	318	253	238	253	275	334	306	201	222	310	213	191	247	206	174	203	198	217	157	161	235	126	302	157	122	335	142	150	247	406	169	153	150	203
ADA	186	241	229	148	228	190	189	315	223	294	331	233	328	270	289	270	305	247	218	314	456	287	207	263	185	258	199	198	243	216	205	162	165	139	186	213	113	209	312	102	194	244	184	176	405	185	106	213	287
ADAL	475	591	631	519	402	476	575	436	627	621	661	566	668	722	564	565	628	369	524	605	887	445	691	693	694	623	646	563	533	662	452	618	515	475	633	643	306	445	765	311	435	648	415	504	452	584	499	565	330
ADAM10	2387	3066	3048	2731	2435	2191	3428	1975	2712	3183	3151	2316	3700	3244	2761	3074	2692	2342	2702	2825	4197	2511	2698	3229	4127	3021	3150	3312	2852	3661	2776	3347	3260	2514	3015	3521	2055	2399	3139	1859	2936	3116	2543	2791	2780	2765	2657	2288	2066
ADAM11	70	65	117	49	59	85	95	50	93	101	64	129	124	114	81	58	50	57	91	51	147	53	56	64	55	80	72	83	80	80	48	43	59	49	56	92	37	65	47	34	43	29	70	50	82	111	63	61	99
ADAM12	534	375	393	410	240	197	471	281	338	288	206	204	538	473	261	777	560	437	713	627	464	662	486	771	804	712	510	498	411	665	427	460	370	374	511	479	207	325	1473	192	447	518	370	533	1165	660	510	419	444
ADAM15	1177	962	1349	1117	1275	1133	1287	1313	1403	1404	1676	1212	1774	1305	1263	1381	1494	1212	1728	1187	2660	1664	863	1618	931	1100	1060	1043	953	1171	1344	962	1249	1147	880	1281	911	1660	1723	831	1518	1495	901	1249	1929	1258	1148	1234	1147
ADAM17	1793	2003	2331	1801	1951	1610	2287	1840	1827	2892	2607	1769	2563	2172	2035	2381	1969	1886	2074	2148	3377	2194	1837	2490	2340	2130	2309	2176	2164	2524	2002	1992	2265	1784	1968	2061	1460	2065	2647	1359	2229	2463	1682	1997	2512	2274	1655	1874	1714
ADAM19	300	291	336	420	396	321	565	343	441	481	530	455	629	563	578	572	570	420	546	556	1016	482	392	597	394	470	318	230	259	406	314	317	558	212	224	465	182	257	1076	248	352	788	314	335	1029	444	330	527	417
ADAM22	67	52	47	80	38	62	82	4	92	137	137	121	135	161	124	114	65	37	118	45	247	72	31	33	54	19	35	22	66	45	38	36	58	34	26	149	36	66	60	53	128	160	64	51	20	41	88	27	29
ADAM33	2376	2254	2739	4143	3862	2546	5894	4346	4727	6603	8140	3902	6399	5399	4844	3875	5189	2902	4704	2959	4308	3507	2744	2629	2268	3111	2320	2444	2830	2293	2226	2448	2146	2264	2549	2818	2134	3106	2820	1963	2873	4811	3443	3129	2986	3211	2580	3631	2469
ADAM8	159	162	93	210	176	79	198	263	275	244	169	153	291	129	171	201	170	102	160	127	404	181	81	114	67	71	72	74	186	185	126	94	116	40	64	66	58	167	559	121	129	359	96	85	580	158	60	151	71
ADAM9	1058	996	973	1117	805	812	1425	560	820	1279	1341	816	1568	1069	913	1332	1296	946	1243	865	1359	1238	973	1023	1583	1142	1089	1288	929	1582	1021	1185	1388	950	997	1289	582	923	1546	562	1135	1121	1173	1279	1609	1024	1083	928	1099
ADAMDEC1	16	71	43	52	120	29	135	223	32	50	103	25	24	47	50	10	56	72	30	21	44	16	43	17	26	20	34	13	15	29	25	26	26	18	14	71	10	140	644	57	90	290	16	16	188	56	41	78	17
ADAMTS1	2240	2118	2352	2431	1729	1816	3367	1455	1973	4000	2195	1748	3291	2777	1661	2648	2228	2025	2301	2411	3887	3208	1908	2365	3151	2130	2006	2552	2186	3129	2461	2032	2487	1929	2179	2386	1615	2361	2513	1515	2846	2509	2149	2908	2356	2690	2535	2971	2123
ADAMTS10	346	265	429	526	495	346	568	545	630	678	651	457	877	624	534	514	760	484	805	463	696	635	362	647	308	542	439	279	363	365	474	370	393	379	400	387	358	342	535	259	422	668	494	389	553	672	362	581	572
ADAMTS12	334	220	133	394	69	143	374	82	193	389	414	161	644	565	260	513	458	204	468	508	452	469	314	388	475	518	231	259	232	447	327	260	231	251	279	204	123	113	400	120	223	313	281	279	193	336	297	297	207
ADAMTS13	23	27	34	49	25	46	43	46	39	85	48	18	81	33	40	29	36	24	56	13	76	54	7	29	18	6	21	26	23	24	28	19	6	25	3	15	22	52	107	34	55	78	32	46	89	31	63	52	44
ADAMTS15	312	270	243	455	466	247	378	309	452	538	383	471	615	569	492	597	343	387	552	598	802	570	331	369	221	391	299	185	291	279	321	274	254	188	245	439	205	326	579	276	385	737	282	292	345	421	308	352	315
ADAMTS17	477	263	469	464	136	407	292	105	481	276	186	381	504	460	250	464	395	328	603	467	724	688	527	1019	614	649	667	466	355	542	622	413	501	417	546	472	337	250	330	251	298	217	272	464	219	710	421	640	483
ADAMTS18	168	183	170	286	145	181	287	106	235	175	252	155	424	490	183	362	370	177	496	303	336	457	484	440	441	671	372	276	201	372	214	370	213	195	319	341	71	127	198	122	134	113	281	366	223	335	275	298	312
ADAMTS19	35	38	33	22	24	39	30	42	26	59	51	19	78	46	52	30	29	28	42	38	52	47	29	57	29	13	43	31	22	24	18	40	29	25	27	36	21	19	14	28	54	40	26	52	25	35	30	31	23
ADAMTS2	530	472	266	553	432	368	806	361	1088	1278	1397	977	2813	2558	2373	3346	2483	2226	2836	2801	3435	2779	1231	1514	594	1239	621	321	255	888	551	460	826	264	446	1028	222	411	1679	384	600	966	698	567	2167	1405	568	611	1178
ADAMTS20	34	41	57	33	31	42	40	35	35	62	40	33	44	68	63	24	81	21	43	58	54	25	66	30	37	51	11	17	28	21	15	60	50	27	51	36	26	14	28	32	61	32	52	84	12	35	43	45	35
ADAMTS4	116	43	28	47	21	23	61	51	63	48	16	32	123	114	16	177	115	92	115	199	221	102	82	124	34	59	26	6	10	90	24	21	65	8	11	56	10	13	329	23	34	90	205	53	252	96	21	71	24
ADAMTS5	544	840	612	645	460	477	1191	388	851	946	1299	889	1501	1058	765	916	969	648	936	775	1169	937	638	848	1106	1648	813	513	503	1420	619	801	1441	358	613	851	350	555	1350	357	867	916	988	1171	2583	1023	1115	1069	756
ADAMTS6	102	80	99	78	62	69	127	76	115	178	67	75	179	150	137	194	133	149	154	156	230	187	116	131	123	163	126	89	129	132	90	128	104	57	114	104	62	74	211	77	75	128	141	106	160	167	67	99	80
ADAMTS7	293	229	285	317	248	276	369	418	310	401	444	265	558	466	352	415	434	312	552	336	527	488	279	448	278	390	307	292	293	348	399	235	265	268	242	297	189	249	760	198	225	641	299	282	557	347	322	408	408
ADAMTS9	567	651	480	608	643	385	738	638	768	1012	1014	602	793	1181	1290	1289	1284	900	880	1525	2147	617	747	833	458	381	380	329	333	503	306	405	566	290	355	497	558	398	1116	538	463	788	816	371	726	717	430	657	390
ADAMTSL1	180	189	271	265	246	262	247	219	252	341	314	308	278	262	269	159	129	139	161	121	306	181	96	153	90	165	115	138	199	191	227	153	164	172	111	280	119	175	300	176	178	349	183	131	138	220	101	149	90
ADAMTSL2	333	278	472	351	186	408	178	148	291	144	113	226	303	358	161	460	393	319	709	361	568	880	609	1071	720	747	725	442	267	324	713	548	399	454	491	384	197	236	248	153	237	179	359	401	90	556	278	323	549
ADAMTSL3	562	497	426	884	841	563	817	548	757	886	1347	974	927	714	808	441	565	552	572	370	776	439	405	559	510	451	504	382	402	453	578	560	508	412	467	789	352	356	671	440	609	826	662	585	631	526	490	427	398
ADAMTSL4	1188	1042	1012	1610	1522	1434	2057	1658	1652	2557	2644	1797	2697	1954	1759	1565	2103	948	1790	1541	2681	1521	986	1131	970	1539	933	849	1111	1383	1385	1134	1763	974	964	1275	691	1244	2854	1025	1465	3275	1504	1462	2688	1865	1258	1855	1196
ADAMTSL5	259	195	227	247	204	176	297	219	330	335	520	320	466	439	308	357	329	191	490	265	402	539	292	393	276	375	313	242	198	395	271	239	156	196	279	338	196	197	308	137	222	298	319	229	186	380	239	260	406
ADAP1	299	306	346	381	364	259	458	377	437	490	399	389	570	308	293	391	410	323	423	387	804	490	281	514	269	345	371	298	362	349	386	251	336	292	219	281	301	350	536	301	387	483	343	335	614	467	322	383	475
ADAP2	172	190	214	167	157	132	255	159	217	233	302	167	296	213	292	190	295	156	206	186	287	172	179	160	159	192	115	127	173	214	115	141	219	106	153	177	107	157	416	118	161	260	200	151	359	204	184	222	163
ADAR	1705	1651	1843	2016	1400	1651	1917	1387	1897	2202	2151	1780	2510	2248	1771	2143	2221	1527	2270	2071	6850	2358	2010	2887	1960	2475	1984	1737	1716	2195	1767	1780	1880	1542	1681	2559	1159	1569	2313	3233	1844	2270	1650	1813	1739	2116	1651	1697	1681
ADARB1	1695	1383	1719	1705	1240	1363	1622	1181	1497	1586	1704	1293	1965	1449	1245	1575	1700	1243	1668	1231	2487	1923	1434	2153	1905	1772	1817	1698	1672	1944	1731	1533	1768	1511	1556	1466	1112	1569	2066	998	1740	1819	1167	1583	1757	1629	1546	1568	1244
ADAT1	469	323	567	485	339	502	488	334	578	535	426	556	586	411	572	392	353	424	471	381	682	373	355	631	510	394	585	442	330	614	482	374	390	395	378	486	405	377	447	337	441	435	412	446	256	571	405	432	440
ADAT2	113	142	152	74	112	75	157	122	101	171	93	72	134	141	115	121	73	99	141	148	127	82	113	144	141	104	100	199	113	139	106	109	121	123	131	175	107	126	122	88	103	94	101	105	143	116	88	124	138
ADAT3	12	34	18	12	31	17	21	29	18	14	21	4	26	21	21	22	31	19	22	17	37	43	24	41	25	13	21	18	10	22	21	21	16	27	3	17	4	37	11	16	17	6	15	27	18	7	12	20	17
ADCK1	85	79	110	116	88	84	94	104	106	120	71	85	138	138	77	113	164	120	111	91	198	160	90	224	130	104	110	126	98	137	120	88	144	79	87	84	60	101	121	76	89	108	108	88	141	172	123	131	132
ADCK2	429	304	470	355	371	353	358	276	384	423	322	324	475	368	337	393	460	376	468	433	557	547	415	685	509	516	584	541	386	435	548	465	427	461	361	372	342	417	481	277	409	436	257	448	414	540	321	404	473
ADCK5	1391	990	1514	1472	1720	1408	1270	1896	1449	1560	1432	1209	1508	1381	1296	1005	1222	1283	1391	934	1819	1574	1328	1899	1214	1441	1413	1550	1373	1093	1710	1222	1082	1426	1120	1072	1069	1468	1479	916	1275	1678	1029	1216	1234	1398	905	1339	1467
ADCY1	87	84	138	155	70	134	102	49	148	80	95	145	69	41	130	26	32	76	35	34	110	64	50	155	76	71	84	72	52	85	60	59	114	58	66	106	96	92	142	100	86	183	116	70	43	55	58	106	39
ADCY2	270	350	349	344	399	312	406	233	458	391	520	363	631	501	351	458	426	324	518	358	647	362	315	391	359	356	320	273	299	302	328	351	440	286	353	370	234	337	538	228	426	514	324	322	488	346	302	365	340
ADCY3	464	314	303	549	290	275	491	179	473	495	469	352	725	441	323	466	513	305	547	403	745	521	396	564	409	596	409	273	280	455	431	361	541	278	393	439	190	269	543	237	384	487	408	423	571	436	440	420	298
ADCY4	271	353	376	333	329	250	434	424	433	528	690	350	562	557	415	380	426	282	387	284	443	380	338	333	274	298	269	290	400	297	294	282	301	247	188	316	234	267	475	253	267	419	416	261	453	356	273	347	298
ADCY6	1094	890	1028	1242	962	973	1230	1060	1195	1300	1548	1063	1550	1261	1005	1018	1370	1018	1229	1119	1706	1191	981	1550	945	1194	1066	974	957	1000	1097	1136	1084	843	998	931	649	749	1405	740	877	1173	1065	862	989	1093	907	1089	1019
ADCY7	2081	1720	2020	2033	1422	1881	1823	1212	2382	1993	1766	1766	2508	1868	1847	2160	2082	1581	2294	1841	3798	2278	2044	3111	2265	2361	2302	2032	1885	2124	2039	1943	1960	1713	2054	2137	993	1367	2886	942	1573	2181	1336	1837	1801	2172	1786	1895	1465
ADCY9	392	375	412	442	362	336	486	284	421	482	704	399	760	613	375	512	605	386	542	575	923	498	325	479	427	424	362	306	357	463	431	394	450	280	349	438	278	304	593	251	421	522	400	395	432	409	408	436	353
ADCYAP1R1	137	142	113	227	302	147	320	227	235	343	383	195	340	384	208	233	329	201	231	360	331	217	109	129	106	97	72	104	132	145	98	116	118	65	109	203	106	76	265	153	152	295	169	91	230	199	110	159	156
ADD1	3445	3195	3469	4307	3746	3310	3974	3525	4190	4558	5702	3814	5071	4401	3798	3694	3996	2628	4502	3383	5806	4279	2820	4258	3674	4348	3565	3376	2925	3300	4111	3578	3507	3185	3606	4053	2408	3354	4879	2637	3257	5391	3598	3560	4005	4022	3350	3653	4064
ADD2	39	48	29	93	107	69	76	20	109	77	88	92	167	260	143	191	213	117	132	131	228	114	96	95	78	125	69	52	57	116	77	79	79	25	66	256	31	47	107	48	107	142	80	61	48	86	59	51	135
ADD3	2014	2459	2332	2467	2442	1861	3709	1574	3026	3477	3311	2484	4304	3676	2870	3162	2957	2537	3175	2636	4020	2739	2578	2882	3127	2783	2334	2168	2045	3171	1930	2403	2547	1879	2390	3611	1643	2515	3084	1582	3376	3142	2861	2975	3750	2566	2506	2582	2026
ADGRA2	1293	954	743	1466	785	817	1635	846	2070	1794	1836	1297	3218	2564	1606	2048	2371	1213	2183	1996	3688	2317	1345	1990	919	1546	1178	632	616	955	1212	896	1295	728	1053	1609	490	567	1770	563	1222	1645	1147	1257	1264	1306	1136	1284	1067
ADGRA3	3336	2901	3975	3166	2235	2780	2903	1947	2796	2555	2337	2427	3426	2686	1851	2636	2475	2058	2643	2350	3386	3543	3446	4381	4586	4046	3784	4741	3709	3265	3458	4465	3557	3497	4064	3413	1914	3091	2637	1788	3470	2466	2129	3852	1974	3051	3194	3433	2299
ADGRB1	165	59	74	119	49	99	105	44	114	73	31	97	131	79	56	159	51	77	158	73	199	250	123	198	146	104	137	165	86	155	148	65	108	148	73	111	111	51	51	82	80	52	102	63	40	156	38	47	186
ADGRB2	92	46	67	84	40	67	63	40	89	70	68	66	84	80	65	75	77	49	101	45	109	151	59	147	98	84	104	99	62	69	85	67	67	104	49	75	46	62	47	31	43	42	55	78	54	83	106	56	100
ADGRD1	86	68	89	174	121	96	229	101	310	106	349	258	407	310	350	189	340	201	281	281	265	266	169	138	206	267	174	104	98	272	199	165	295	109	125	359	54	68	254	118	115	146	298	150	440	157	89	110	177
ADGRE2	10	24	8	35	34	26	63	13	79	38	47	29	39	8	58	14	8	11	11	25	72	14	13	17	2	4	23	31	54	48	17	13	33	1	9	5	19	22	52	24	13	43	30	15	46	19	7	11	6
ADGRE3	13	5	2	14	16	4	6	3	6	10	3	9	20	0	6	3	5	1	7	22	9	5	10	8	11	14	3	11	9	14	19	5	1	2	12	0	7	10	10	3	19	9	0	14	15	5	3	2	0
ADGRE5	671	567	471	734	770	469	887	559	826	955	1137	634	1393	766	687	847	917	526	822	716	1590	892	456	590	484	630	626	391	413	736	616	516	746	340	387	713	226	604	1290	403	630	1099	551	572	1803	612	620	610	534
ADGRF1	2	40	24	2	26	19	5	19	12	20	29	2	22	10	5	25	18	7	8	41	29	4	21	25	5	25	5	12	20	27	16	32	5	12	30	18	20	7	7	12	13	0	20	7	4	28	13	2	14
ADGRF2	977	1003	1361	1244	1565	1241	1594	1187	1051	2151	1532	1116	1673	1150	1553	1495	1311	1224	1445	1122	2498	1001	936	1148	1325	1144	1119	1171	1467	1375	1329	1369	1322	1124	1174	1272	920	1415	1174	919	1338	1840	855	962	889	1338	999	1153	850
ADGRF3	0	0	0	0	0	1	0	0	1	13	0	0	3	0	1	1	2	1	4	0	0	5	1	0	0	0	1	3	1	0	11	2	1	2	1	0	0	0	2	0	0	2	0	0	0	0	0	0	0
ADGRF4	1009	1097	1439	1227	1376	1026	1281	659	914	1258	850	902	1110	762	865	1132	1061	882	1186	794	1467	1164	977	1247	1809	1424	1384	2012	1507	1452	1777	1468	1338	1430	1438	1409	1048	1351	975	810	1396	1196	773	1302	849	1224	1005	1058	974
ADGRF5	1005	1425	1505	1506	1427	1159	2408	1398	1370	2628	2582	1480	2096	1761	1833	1336	1542	1064	1422	1085	2127	1083	1016	1272	1569	1268	1254	1221	1453	1697	992	1417	1361	970	1085	1724	1173	1477	1671	1364	1810	2100	1797	1780	1822	1355	1665	1528	1076
ADGRG1	4496	3725	4851	4167	3839	3877	3583	3221	4456	4226	3023	3251	5045	3637	2870	4396	3989	3160	5177	3470	6012	5960	4211	6596	4423	5220	4653	4964	4114	4214	5855	4787	4973	4914	4985	4356	3055	4341	5074	2587	4034	4548	3066	4327	3355	5404	3840	4607	4521
ADGRG2	366	431	446	285	299	268	427	391	293	591	571	296	585	444	288	438	481	234	418	407	358	221	237	315	434	307	390	403	373	486	304	326	366	336	348	331	330	343	433	245	353	378	346	374	305	434	293	333	226
ADGRG3	36	69	13	38	64	38	69	48	63	68	112	42	116	22	24	20	24	10	43	16	116	45	24	6	30	20	20	31	31	115	38	35	25	10	22	19	24	36	169	42	24	93	18	46	160	66	26	48	29
ADGRG5	18	23	22	35	29	27	51	54	35	79	58	43	66	35	21	31	19	15	39	22	74	39	28	24	13	5	27	23	32	24	20	20	13	10	8	13	13	40	144	47	25	96	21	18	59	45	14	50	15
ADGRG6	687	1024	939	833	716	661	1492	1061	851	1553	1887	819	1638	1977	1077	1131	1494	999	1245	1492	1287	1056	1325	1007	1619	1317	1180	1143	903	969	961	969	918	830	919	1168	688	848	770	869	1002	928	1222	1052	640	1087	956	893	660
ADGRL1	1674	1387	1915	1936	1345	1671	1716	1793	2169	2122	1723	2033	2198	1786	1677	1773	1725	1607	2248	1569	3145	2158	1620	2997	1257	1572	1749	1510	1653	1399	1854	1462	1527	1670	1608	1424	1328	1283	2024	1085	1316	2115	1494	1297	1181	1986	1220	1751	1762
ADGRL2	3300	4224	4643	3816	2697	3176	4954	2329	3606	4202	3641	3347	5257	3457	3098	4937	3820	3152	4373	3614	5327	4620	4130	5316	6626	4317	4687	5303	4246	5131	4364	4728	4338	3954	4668	4683	2895	3751	3896	2429	4712	3525	3458	4749	3299	4265	4130	3397	2939
ADGRL3	893	1325	1758	1170	1158	1233	1863	1132	1071	1747	1112	1016	1559	1031	1300	1325	997	1030	1048	873	1677	972	960	997	1650	1028	1190	1387	1589	1421	1132	1398	1377	1289	1256	1416	1227	1464	1339	1005	1616	1495	947	1181	962	1332	1146	1176	715
ADGRL4	159	263	330	251	180	175	518	154	304	512	669	330	461	470	508	401	382	344	438	270	486	325	235	406	488	359	360	259	232	543	152	295	430	180	272	452	196	166	293	128	325	293	351	351	497	226	245	287	184
ADGRV1	113	99	139	108	92	102	108	118	107	194	149	103	144	108	108	85	95	78	97	61	109	39	86	58	109	116	89	129	169	109	71	100	94	83	69	122	100	70	169	125	73	167	117	79	138	88	72	137	101
ADH7	0	0	0	0	0	0	0	0	0	0	0	0	0	1	0	0	0	0	0	0	0	0	0	0	1	0	0	0	0	0	0	0	0	0	0	0	0	0	0	0	0	0	0	0	0	0	0	0	0
ADHFE1	81	89	148	60	119	105	117	77	85	150	154	103	122	147	186	125	133	97	76	115	127	99	91	69	71	78	80	89	80	151	85	93	66	78	97	101	103	91	106	74	64	134	93	60	121	79	36	73	82
ADI1	1160	951	919	926	1076	864	1314	1088	949	1490	1177	884	1689	1217	957	1302	1483	1049	1542	1415	1689	1396	1043	1432	1180	1234	1254	1267	1067	1231	1215	769	1062	1067	857	982	1085	1328	1160	998	1351	872	1389	1263	1586	1493	985	930	1539
ADIG	203	154	339	141	122	349	216	121	188	291	137	144	158	94	286	128	117	136	184	81	270	87	35	88	68	28	50	130	97	56	224	106	195	259	118	378	193	260	219	94	159	176	81	101	107	127	87	134	49
ADIPOQ	45	7	23	42	3	15	40	14	21	47	763	9	26	25	79	33	12	8	51	11	14	15	10	24	26	7	12	46	39	64	31	2	9	29	7	95	14	31	170	5	32	136	100	162	380	15	26	12	46
ADIPOR1	1526	1493	1811	1646	1451	1502	1644	1500	1698	2038	1591	1383	2132	1698	1374	1843	1566	1605	1884	1589	2878	2260	1583	2560	1680	1677	1829	1765	1518	1652	1789	1350	1582	1575	1359	1438	1303	1989	1948	1245	1709	1676	1467	1588	1915	2124	1354	1487	1987
ADIPOR2	1195	929	1328	1205	954	1099	1055	693	1084	1198	934	872	1310	977	908	1345	1318	1234	1322	1151	2275	1690	1275	2081	1310	1511	1503	1202	1103	1352	1504	1113	1327	1147	1359	1223	842	1086	1480	652	1307	1106	818	1208	1186	1270	974	1108	1316
ADIRF	2878	2762	2583	2724	4868	2468	3538	4162	3005	5632	4067	2850	4088	3262	2897	1619	1771	1677	2250	1537	3122	2114	1379	1882	1474	2141	1342	2225	2650	1945	2361	1541	2230	1829	1379	2043	2862	4859	3211	2486	4217	3885	2187	2721	5528	2349	1944	2313	3082
ADK	1198	1511	1672	943	894	921	1778	867	1055	1753	1199	815	1957	1348	1033	1681	1190	1300	1465	1204	1594	1733	1370	1694	2231	1397	1503	2059	1456	2081	1352	1304	1443	1536	1319	1617	1297	1647	1258	622	1702	984	1135	1802	1969	1468	1358	1014	1342
ADM	517	662	592	463	884	654	651	1058	515	507	1717	471	597	601	838	537	708	631	731	491	712	727	542	564	462	540	586	684	596	616	710	629	625	600	538	592	399	985	1340	419	755	1008	570	448	934	492	592	574	712
ADM2	265	206	419	237	79	576	469	269	567	475	362	677	828	263	190	575	636	167	291	732	1397	423	211	762	196	287	592	810	409	698	585	148	525	501	147	321	177	137	320	78	157	187	422	295	223	465	262	375	532
ADM5	23	23	38	27	32	16	17	37	29	25	36	25	44	24	16	34	37	27	30	16	65	41	29	36	12	29	37	27	14	38	27	21	34	20	27	23	12	22	68	22	14	46	28	33	70	25	22	44	36
ADNP	3431	3364	3864	3780	2816	3118	3797	2622	3559	4393	4263	3228	4496	4378	3607	3667	4127	2923	3847	3360	4973	3377	3617	3845	4710	4080	3695	3644	3904	3934	3617	4041	3267	3040	3913	3718	2679	2681	4284	2535	3323	4257	3239	2982	2644	3716	3116	3465	2557
ADNP2	817	791	974	927	717	766	1098	588	834	942	900	791	1175	977	722	1064	993	774	1174	875	1345	1157	1001	1253	1229	1186	980	1165	893	1004	944	1088	917	880	1060	948	701	926	835	523	1016	782	735	900	891	1148	877	870	855
ADO	1560	1769	2104	1361	1432	1461	2077	1299	1517	2217	1524	1340	2323	1854	1576	2005	1744	1431	1867	1523	2639	1966	1931	2498	2344	1899	1849	2184	1831	2361	1776	1837	2094	1608	1843	2080	1350	2006	1777	1010	2197	1675	1401	1986	1703	1805	1725	1523	1517
ADORA1	54	29	84	49	15	65	34	15	22	55	16	29	21	29	36	45	31	8	46	9	41	26	11	17	12	22	20	27	36	27	95	26	45	89	29	97	48	15	72	26	42	59	32	21	27	40	32	46	15
ADORA2B	393	474	488	418	438	414	405	412	447	633	392	378	472	294	458	408	395	364	369	296	663	448	433	577	391	481	510	563	593	593	516	412	535	479	421	476	346	639	625	297	720	689	374	520	638	570	461	412	503
ADORA3	127	146	92	99	179	92	223	91	169	219	249	164	294	276	189	113	150	145	156	92	309	122	64	108	63	57	53	48	59	117	78	66	111	39	96	192	65	85	240	115	167	171	134	117	283	194	111	50	198
ADPGK	617	547	604	603	559	491	677	381	571	672	639	525	910	798	507	646	657	533	706	676	1060	690	564	700	697	640	716	716	481	740	683	600	664	531	596	682	387	600	782	335	686	617	542	611	974	664	579	539	603
ADPRH	93	65	35	70	55	18	134	62	100	115	122	66	130	127	76	80	83	61	101	74	155	63	54	75	77	67	32	55	69	84	54	55	60	32	64	103	36	68	132	24	89	126	98	50	76	70	85	55	34
ADPRHL2	949	721	858	805	974	769	660	845	967	841	763	731	922	783	857	750	782	840	875	813	1371	1116	899	1285	815	1042	897	910	682	842	1016	743	761	816	688	709	630	1011	991	522	847	927	576	798	935	998	683	948	954
ADPRM	273	238	213	316	89	230	280	170	281	283	301	228	374	291	245	233	238	166	202	183	270	142	157	235	280	272	190	280	200	237	213	170	190	182	213	225	138	147	265	164	227	260	247	221	136	265	231	255	170
ADRA1A	185	147	123	158	108	103	275	149	204	304	325	177	301	355	215	179	268	75	236	167	234	132	92	78	115	135	93	99	133	109	145	145	90	82	149	120	158	60	320	155	108	157	188	119	176	161	136	178	77
ADRA1B	73	35	80	66	31	35	59	20	43	50	26	50	78	14	43	33	23	28	43	36	79	68	45	48	37	36	59	67	59	80	88	58	74	64	36	36	52	48	53	34	59	24	36	53	9	59	56	33	77
ADRA1D	432	343	505	494	283	367	337	128	361	261	202	264	382	204	221	405	403	351	349	266	351	477	468	665	740	609	536	505	488	629	659	540	351	497	626	261	301	282	509	220	311	424	298	277	192	475	395	288	394
ADRA2A	102	143	73	107	172	77	276	124	162	299	323	162	288	197	174	234	216	215	261	239	494	233	154	195	91	133	109	114	61	160	97	80	125	66	105	82	112	124	404	94	142	276	168	119	377	162	76	211	148
ADRA2C	33	15	22	54	32	44	52	51	71	28	38	28	42	31	22	34	29	31	22	45	39	21	26	44	24	15	27	40	42	66	25	17	29	14	37	43	14	12	26	40	51	41	41	60	58	56	37	31	53
ADRB1	44	25	26	63	39	37	71	43	96	55	72	73	105	78	42	64	101	41	96	62	184	126	47	75	76	106	67	48	44	94	79	49	100	35	50	69	7	32	68	43	39	82	59	31	48	53	48	105	69
ADRB2	70	144	74	113	210	68	189	160	111	214	245	82	210	155	112	82	128	143	84	102	228	76	74	95	74	80	36	48	155	120	70	105	139	37	39	72	93	132	242	119	172	215	89	73	221	118	73	116	85
ADRM1	2216	1668	2215	1817	1803	1759	1658	1557	1904	1911	1243	1587	2239	1483	1393	2018	2062	1708	1975	1894	3248	2848	1892	3454	2068	2484	2320	2507	1825	2124	2589	1875	1998	2129	1832	1804	1642	2471	2056	1265	2141	1887	1328	1989	2002	2146	1577	1725	2339
ADSL	682	590	757	597	737	633	899	765	693	1006	669	624	1121	799	693	883	823	674	917	878	1191	874	699	999	841	713	760	883	741	980	773	618	628	688	645	641	505	859	805	478	849	759	578	827	1017	792	619	647	767
ADSS	374	525	602	337	337	359	570	285	428	613	539	472	636	560	395	623	553	395	547	619	836	469	458	627	574	480	571	559	399	589	413	470	535	378	443	598	363	459	586	390	503	378	451	480	507	499	451	395	473
ADSSL1	146	130	173	130	137	121	218	227	181	284	272	136	306	197	206	189	196	149	228	144	266	197	122	230	107	128	138	109	171	163	138	87	114	121	117	172	102	187	240	106	197	221	143	130	250	130	125	113	158
ADTRP	3798	2669	3578	3745	3495	2976	6798	3188	2475	7493	3434	2689	6308	2781	6269	5102	2714	3567	4700	5613	5868	2806	2465	2085	3278	1377	1823	3675	2575	1991	2934	1374	3065	3777	1605	3138	4770	4339	3410	3542	3361	2896	2356	2200	2952	2404	1688	2645	2962
AEBP1	4739	4735	3135	5368	6168	3229	5359	4676	7697	6790	9398	6052	11030	12292	10844	10246	10967	7834	11460	12639	15876	12109	7230	7200	3407	7343	4070	2907	2749	4593	4832	4488	5508	2754	4489	5917	3563	3286	8925	3999	5671	7411	5568	5014	10329	7152	4353	5072	6815
AEBP2	1646	1917	2136	1612	1633	1497	2388	1301	1596	2567	2254	1480	2373	1995	1856	2182	2003	2029	2044	1759	2853	1969	1915	2462	2409	2081	2333	2168	2040	2166	1860	2295	2350	1746	2102	2206	1429	1886	1891	1336	2219	1908	1504	2123	1662	1778	1826	1679	1570
AEN	529	281	361	414	249	309	479	283	388	305	362	277	551	303	208	385	372	242	453	326	716	473	462	498	496	593	544	520	282	595	517	401	441	420	408	438	226	336	451	252	345	353	276	439	461	387	319	437	354
AES	5270	4741	5627	5596	6151	4855	5880	4840	6086	6943	5296	4946	7108	4819	4882	5229	5359	4756	6259	4489	8342	6761	4750	7119	5157	5205	5359	5989	5489	5846	5853	4444	5800	5018	4351	5412	4398	7083	6113	4307	6418	6418	4972	5957	7655	6790	4473	5389	6529
AFAP1	951	820	896	1060	631	840	925	775	1032	1109	1124	746	1487	1068	864	1109	1303	741	1220	983	1818	1186	1049	1387	1110	1372	1194	824	813	1041	903	1015	1185	841	876	936	584	697	1330	632	792	1145	969	896	852	1160	907	983	799
AFAP1L1	103	141	115	124	166	68	132	162	135	186	387	103	165	222	146	176	203	95	153	194	249	150	207	175	142	226	101	112	129	149	88	124	88	104	101	121	106	121	166	91	124	163	194	170	176	202	133	126	133
AFAP1L2	1885	1113	1918	1724	1061	1759	1604	1051	1879	1465	1183	1461	2114	1196	1215	1789	1474	1486	1979	1511	2391	2283	1816	3360	2426	1901	2421	2759	1467	1615	2023	1686	2032	1813	1610	1817	974	1471	1546	951	2076	1457	1268	2177	1279	2080	1875	1438	1551
AFDN	10622	10257	14560	12744	9506	12064	11535	9998	11662	10934	10512	10629	12112	8290	8670	10906	10484	9416	10735	8387	15703	11441	10791	16380	13096	15359	16096	13424	14196	13341	16430	15134	13579	13354	14396	11837	8770	10674	12827	8274	11388	13054	9000	10258	6987	12475	10369	11562	9166
AFF1	2740	3051	3384	3249	2647	2807	3871	2636	2957	4432	4145	3185	4142	3484	3210	3395	3191	2760	3092	2921	4724	2737	2992	3562	3654	3251	2948	3268	3593	3634	2774	3150	3116	2551	3072	3554	2421	2812	3722	2217	3186	4689	2700	2697	2528	3222	2790	3180	1978
AFF2	13	10	6	30	7	8	36	6	9	51	23	17	27	25	19	31	29	35	8	25	73	12	13	22	16	12	6	10	7	13	9	6	5	4	10	9	5	5	25	3	15	30	22	13	39	11	10	3	8
AFF3	322	359	307	465	279	286	567	305	391	643	668	388	606	601	395	442	544	398	464	403	698	357	335	396	440	449	355	288	308	449	243	352	377	199	300	441	166	369	431	271	455	392	424	481	511	493	432	392	273
AFF4	3168	3525	3709	3285	2273	2756	4525	2295	3229	4482	4030	2882	4511	3758	3103	3912	3860	2699	3933	3395	4802	2837	3129	3432	4776	3453	3700	3510	3316	4037	3246	3566	3327	3084	3612	4133	2403	2624	3582	2272	3287	3344	2968	3131	2397	3390	3371	2975	2004
AFG3L2	1866	1534	2069	1770	1503	1546	1830	1183	1735	1892	1562	1478	2324	1614	1514	2024	2097	1702	2074	1831	3034	2546	1772	3073	2092	1824	2046	2138	1628	2048	2232	1903	1925	1988	1686	1902	1248	1922	2068	1093	1862	1787	1345	1845	1971	2008	1407	1489	1901
AFMID	49	102	107	76	110	68	96	130	92	114	140	91	129	167	96	124	159	123	141	106	174	170	151	147	108	117	96	129	106	87	91	79	75	75	107	113	102	91	86	108	68	67	92	84	73	101	80	60	124
AFTPH	1639	1998	2284	1772	1746	1608	2301	1277	1781	2270	1879	1491	2306	1797	1534	1901	2059	1724	2034	1899	2559	2134	1966	2421	2760	2021	2310	2328	1993	2319	1914	2315	1964	1912	2054	2171	1371	1710	1822	1399	2200	1677	1581	2038	1670	2031	1797	1620	1485
AGA	487	559	570	435	477	361	690	456	516	754	680	418	906	673	622	853	670	547	788	693	887	666	586	637	634	569	446	707	483	538	449	423	364	477	482	540	391	614	610	309	571	681	474	606	736	541	432	450	596
AGAP1	962	616	802	1022	409	742	833	380	816	746	619	661	1069	683	570	911	780	562	872	623	1348	1164	801	1622	1020	1141	1021	932	692	972	1013	865	812	892	959	836	472	505	938	418	670	737	689	810	453	1020	795	806	930
AGAP2	124	95	146	111	61	74	72	44	134	92	63	132	161	75	51	72	93	102	78	105	141	142	120	200	149	116	176	115	84	129	127	117	112	80	111	128	63	114	154	41	89	112	77	103	100	117	80	78	109
AGAP3	1731	1427	2015	1787	1605	1689	1680	1948	1792	1883	1678	1556	2074	1486	1272	1426	1663	1342	1855	1459	2798	2304	1609	2651	1652	2046	2009	1643	1751	1753	2299	1739	1899	1826	1616	1551	1520	1743	2139	1190	1723	2124	1390	1494	1771	1955	1323	1734	1857
AGBL2	47	46	48	63	52	50	56	21	50	68	80	53	90	51	53	54	56	36	79	32	70	52	40	49	59	47	37	59	68	63	32	47	28	49	26	48	36	60	54	33	48	46	54	42	52	88	36	51	41
AGBL5	244	223	269	276	245	203	326	261	266	292	287	281	342	245	180	224	204	241	277	213	375	265	242	350	292	302	262	240	278	233	282	193	165	261	253	199	202	201	299	177	213	309	235	244	195	308	194	259	238
AGER	56	72	100	75	99	82	49	49	77	67	38	61	53	54	43	48	74	64	55	38	66	85	98	135	67	69	81	87	51	47	130	118	61	74	61	22	60	47	60	25	46	62	27	38	48	64	33	45	57
AGFG1	1047	1224	1590	1001	999	1039	1551	871	1264	1756	1167	1070	1740	1396	1235	1442	1211	1123	1330	1252	1851	1429	1264	1639	1770	1319	1501	1702	1343	1613	1297	1296	1452	1217	1294	1727	1115	1390	1240	867	1626	1120	1014	1315	1600	1258	1243	1081	1072
AGFG2	487	413	537	511	459	448	512	415	570	619	510	453	656	643	368	570	626	428	703	541	752	588	414	684	428	558	503	493	493	447	636	496	430	470	484	494	335	497	608	382	470	496	360	535	493	550	414	396	520
AGGF1	1238	1448	1880	1330	1392	1260	1772	1137	1371	2124	1730	1080	2085	1604	1324	1424	1383	1217	1505	1435	1922	1530	1512	1802	2278	1580	1497	2059	1581	1916	1458	1647	1617	1439	1504	1658	1142	1584	1544	1076	1782	1449	1232	1516	1657	1554	1429	1236	1240
AGK	328	384	412	421	288	300	395	257	312	461	404	343	534	502	311	462	392	340	440	405	646	453	363	520	429	451	420	383	366	474	376	338	404	304	371	407	276	356	483	243	434	349	334	394	404	461	340	306	335
AGL	540	760	672	550	453	476	831	554	548	895	1041	523	853	925	741	686	801	559	749	667	900	499	602	518	689	633	515	533	784	863	491	593	512	420	657	738	514	516	700	488	637	829	737	584	488	621	560	571	438
AGMAT	7	7	11	9	17	8	12	7	6	8	2	7	5	8	2	12	6	16	13	16	3	15	5	25	12	17	16	6	13	20	25	28	17	15	11	12	13	24	16	5	10	9	8	10	31	10	9	4	8
AGMO	123	197	267	212	241	188	231	122	193	284	157	231	237	137	254	192	113	180	149	84	238	171	121	131	236	121	177	225	185	223	165	171	190	182	186	256	224	136	200	124	201	260	121	131	160	187	125	155	148
AGO1	2576	2354	2560	2936	1974	2222	2681	1805	2690	2758	2518	2276	3229	2862	2217	2902	3305	2254	2874	2618	4182	2884	2527	3630	3051	2913	2661	2531	2314	2863	2515	2549	2446	2140	2615	2505	1713	1989	3147	1650	2266	2567	2433	2323	2159	2836	2267	2305	1915
AGO2	4146	3364	4428	4121	2001	3214	3738	2430	3738	3904	3817	3158	4286	3747	3083	3252	3746	2671	3099	3110	5764	3174	3662	5072	5200	4548	4268	3923	3722	4519	3791	4526	4228	3154	4364	4344	2330	2659	4558	2615	2952	3824	3083	2959	2374	3412	3386	3615	2330
AGO3	1623	1814	2212	1789	1077	1506	2178	1173	1761	2287	2336	1650	2154	2298	2156	1848	2058	1425	1855	1611	2509	1288	1773	1843	2363	1883	2006	1623	1940	2257	1361	1949	1782	1391	2068	1930	1237	1117	2074	1128	1378	2057	1541	1270	1132	1698	1384	1767	1011
AGP	6	1	1	2	5	10	10	3	8	5	5	6	6	9	6	7	2	5	23	41	6	4	2	8	0	3	2	0	2	5	10	0	6	3	2	8	7	12	50	2	6	4	14	1	60	1	0	2	3
AGPAT1	981	879	956	1377	1032	1035	1404	1042	1293	1337	1220	1115	1429	1163	877	1138	1035	856	1175	1021	1560	1206	940	1249	1030	1197	1016	1080	1013	1109	1405	1210	1020	1019	1042	1031	690	955	1468	862	1201	1499	1019	1018	1148	1278	966	1087	939
AGPAT2	2361	2192	2815	2390	2541	2556	2499	2484	2589	3104	2155	2224	3461	2166	1977	2581	2614	2281	2938	2414	4645	3585	2267	4559	2453	2987	3063	2689	2051	2113	3452	2276	2980	2502	2263	2351	1375	2910	2480	1121	2645	2502	1473	2605	2830	2295	1891	2133	2434
AGPAT3	1820	1474	1985	1687	1460	1484	2354	1481	1626	2552	1948	1613	2909	1924	2588	2598	2282	2152	2670	2231	4566	2591	1989	3022	1874	1935	2057	1801	1912	2055	1795	1406	2187	1654	1459	2141	1312	1992	2375	1050	1893	1979	1292	1942	2308	2064	1721	2087	1827
AGPAT5	1710	1818	3231	1222	1318	2043	1913	937	1577	1864	1298	1172	1972	1510	1814	1538	1405	1545	1623	1305	2521	1560	1547	2038	2275	1524	2022	2410	1626	2098	2122	1963	2615	2518	1935	3337	1617	1765	1973	814	1632	1433	1062	1624	1474	1362	1301	1301	1247
AGPS	726	907	885	685	542	523	1108	580	851	1285	1134	650	1545	1242	776	1283	1162	718	932	1431	1446	890	829	1136	1107	854	957	919	660	1231	621	917	1003	669	832	1188	578	713	943	569	941	915	863	938	1225	842	857	730	685
AGR2	2	26	29	7	10	11	43	49	8	60	25	13	68	14	16	149	46	33	14	154	137	65	70	123	15	7	6	6	2	2	6	5	17	2	7	5	23	4	4	25	11	9	55	16	18	33	26	7	22
AGRN	4040	3137	4144	4990	3497	3858	3774	3731	4869	4294	3692	3604	4653	3596	2964	3636	3754	2890	4267	3373	8173	5141	3253	6302	3860	5144	4368	3823	4175	3727	4967	4050	4158	4029	4158	3951	2865	3189	4865	4632	3750	5391	3078	3736	2786	4877	3360	3835	3573
AGRP	0	4	5	4	0	4	0	1	7	0	4	1	1	2	1	2	5	0	8	1	4	2	3	2	1	6	0	0	2	0	1	2	1	0	0	0	0	0	0	3	7	3	0	2	0	0	1	2	1
AGT	1	14	9	8	5	9	3	1	9	4	1	1	10	10	2	2	10	5	0	7	9	10	8	7	3	17	5	14	8	164	1	17	4	5	9	8	3	237	79	2	172	38	20	186	30	27	170	45	15
AGTPBP1	364	411	525	409	407	382	766	380	469	806	609	390	905	787	534	789	838	664	745	786	753	656	679	591	811	568	622	592	444	552	522	489	417	438	487	481	343	502	516	349	467	456	470	536	544	450	446	455	371
AGTR1	134	191	158	250	274	140	414	159	312	346	527	206	460	419	349	322	295	300	339	323	357	312	151	177	242	216	222	196	159	258	178	228	371	92	159	401	90	216	273	141	313	323	314	439	467	170	237	212	260
AGTR2	0	1	0	0	0	0	0	0	0	1	0	0	4	0	1	0	0	0	0	1	1	0	0	0	0	0	0	0	0	1	1	0	0	2	0	0	0	0	0	0	0	2	0	0	0	0	0	0	0
AGTRAP	469	424	495	427	463	462	511	349	475	538	398	455	609	332	454	452	440	395	524	392	747	591	333	661	449	461	413	437	356	427	626	417	440	432	376	412	360	505	531	263	455	542	296	541	490	443	407	379	441
AHCTF1	1713	2014	2319	2055	1268	1655	2591	1309	1882	2547	2314	1744	2893	2399	1860	2434	2664	1655	2469	1992	3127	2115	2191	2618	3309	2383	2421	2420	2211	2303	1991	2607	2027	2002	2181	2227	1436	1491	1890	1253	2101	1801	1879	1786	1587	2085	1984	1734	1462
AHCY	11881	12442	16570	9204	9698	11317	7978	8344	12290	7538	6226	8097	10438	7989	7232	10162	11572	11601	11022	11039	17795	17277	16028	25013	15955	19870	16597	17410	16094	15879	13769	15471	16037	10602	15780	12902	6407	20626	14134	5161	18443	9935	5415	16972	17199	10851	12541	10192	10568
AHCYL1	2366	2438	2585	2299	1930	1849	2720	1683	2333	3177	2419	1949	3427	2657	2362	2989	2633	2427	2973	2423	3809	2857	2720	3466	3236	2533	2520	3164	2526	3221	2455	2415	2337	2174	2484	2633	1825	2437	2660	1550	2793	2401	2104	2870	2631	2743	2381	2237	2326
AHCYL2	1336	1552	1753	1370	1168	1407	1833	1316	1535	1931	2066	1394	2094	1984	1408	2099	2690	1882	1996	2321	3034	2001	2220	2839	2389	2247	1963	1645	1269	1861	1427	1667	1452	1195	1761	1447	1049	1249	1515	1034	1629	1554	1524	1337	977	1602	1309	1192	1085
AHDC1	869	681	730	938	662	733	861	695	1010	1044	963	788	1246	1115	730	939	1174	760	1062	1061	1579	1127	679	1339	728	928	892	570	710	834	1056	796	891	770	717	835	551	574	1051	511	649	1081	685	628	733	850	685	851	647
AHI1	521	546	738	450	396	325	849	628	337	952	671	348	852	632	471	565	592	597	639	462	703	581	535	631	785	452	524	964	680	734	600	621	472	598	546	577	453	876	570	450	692	537	547	599	1003	580	479	469	585
AHNAK	87484	88112	96103	123131	70248	85562	104627	74953	110582	116028	137767	98434	132302	111333	94608	83715	107827	62904	88625	80897	137244	76859	80381	97037	107271	110708	91168	85537	94741	110712	99556	106625	107348	84223	97486	113292	57511	64388	119073	71764	83421	122636	93609	73920	73677	84298	78307	89176	53179
AHNAK2	4904	4364	6416	6148	5328	5049	5579	5825	6171	6797	5868	5368	6680	4756	5099	5256	5142	4399	6233	4119	8458	6732	4949	7926	5069	6114	6337	6023	7205	5466	8057	5171	6029	6400	5107	5368	4122	5715	6715	3298	4828	7124	4675	5107	5578	6119	4660	5529	5655
AHR	1112	1926	1415	1346	1856	1106	2486	1530	1937	2557	3044	1690	2824	3247	2424	2315	2635	1539	2237	2831	4131	1650	1630	1364	1348	1168	1141	1012	1381	1713	1058	1237	1856	977	1177	2163	927	1395	2309	1220	1705	2479	1586	1494	2639	1226	1095	1469	1092
AHRR	73	70	49	112	59	54	134	48	63	191	124	74	192	135	68	109	148	63	96	132	318	93	39	65	24	78	43	47	54	113	66	45	93	30	39	81	42	48	126	39	102	129	37	55	106	69	37	82	28
AHSA1	2051	1945	2221	2305	2461	2192	2526	2022	1906	2295	2065	1626	2592	2026	1507	2477	2256	1951	2045	2445	2805	2377	2207	2761	2602	2592	2478	2612	1778	2302	3171	2710	2931	2338	1972	2011	1579	2436	2111	2143	2863	2100	1977	2201	2686	2342	1625	1937	2225
AHSA2	256	410	387	354	449	347	408	382	301	408	440	250	437	407	356	314	377	295	356	308	380	303	385	310	372	351	340	374	356	431	399	511	450	359	290	307	305	423	323	356	505	419	237	350	414	373	298	297	319
AHSP	13	7	3	8	7	15	7	8	10	19	11	11	9	8	19	5	15	0	19	19	15	7	14	23	5	14	11	13	15	16	18	15	6	4	1	9	2	5	3	6	9	7	1	2	11	6	4	7	11
AIDA	1386	1543	1656	1704	1301	1464	2333	1159	1781	2264	2321	1396	2896	2398	1699	2028	2108	1759	1913	1862	3339	1813	1458	1978	2431	2091	1755	1744	1552	2454	1567	1758	2635	1285	1509	2513	913	1511	1994	1398	2199	1862	1610	1884	2974	1683	1709	1490	1393
AIF1	228	290	164	221	368	171	318	242	259	442	337	227	359	269	353	267	210	230	277	282	671	242	187	167	162	206	138	115	172	263	143	112	142	106	90	213	143	353	690	276	270	397	166	195	1322	233	186	188	237
AIF1L	1300	1166	1266	1207	1557	1086	1585	1066	1437	1729	1383	1378	1810	1282	1477	1441	1115	1020	1446	1102	1973	1579	947	1543	1365	1232	1216	1469	1269	1219	1558	1055	1329	1124	1050	1488	1226	1640	1973	846	1652	1996	1502	1728	1656	1739	1330	1868	1908
AIFM1	669	660	715	644	676	627	873	664	631	869	820	584	888	677	634	836	886	718	861	811	1063	886	658	976	797	771	740	828	596	733	735	694	669	718	727	692	540	713	882	510	773	675	770	718	972	806	553	541	784
AIFM2	270	212	211	259	334	135	373	272	324	418	433	255	472	448	293	305	357	334	533	352	476	472	252	356	216	312	216	241	255	340	255	213	263	210	170	282	208	323	417	196	354	320	311	368	699	334	331	240	406
AIFM3	48	51	39	28	61	19	64	55	50	41	60	33	34	59	31	46	63	27	64	60	60	33	44	61	14	53	54	45	24	36	50	50	28	18	50	26	27	17	40	5	32	57	46	24	18	34	21	30	53
AIG1	518	467	531	466	504	364	717	454	438	932	563	363	873	555	609	765	681	617	669	776	795	717	566	617	752	481	496	644	387	527	396	446	510	403	446	544	428	663	502	377	647	434	503	617	758	520	436	500	534
AIM1	8473	7500	10780	9044	5787	7739	8162	4766	8618	7594	6499	7019	9608	5925	5813	9983	8782	7432	8767	8693	13014	10846	10431	13879	13752	12387	12906	13181	9553	11185	11509	11784	9410	9771	12153	9901	5642	7787	8009	5076	9525	6978	6523	9486	5395	10509	9109	7378	6615
AIM1L	3056	1877	3093	2933	1607	2675	1725	1391	2838	1566	1445	2186	2140	1154	1282	2291	2165	2010	2537	1769	3473	3480	2488	5252	3314	4234	4262	3861	2720	3098	4553	3123	3011	3478	3466	2428	1539	2191	2593	1258	2370	2054	1653	2467	1218	3234	2320	2283	2479
AIMP1	2542	2915	3657	2469	3245	2878	3632	2629	2473	4551	3071	2179	3795	2684	2929	2833	2699	2694	3037	2551	3370	2893	2697	3270	3832	2848	2968	3962	3143	3140	2980	2904	3109	3031	2514	3099	3104	4290	2295	2715	4723	2799	2472	3778	4440	3012	2932	2328	3235
AIMP2	766	659	779	718	787	709	640	568	632	802	554	559	889	692	544	792	728	706	797	801	1057	974	746	1144	898	881	925	991	549	804	940	710	811	761	660	624	459	866	817	442	888	673	448	861	913	722	604	599	810
AIP	625	517	630	680	786	602	732	611	658	751	707	520	857	557	434	650	747	569	722	658	1042	824	556	973	683	793	675	812	509	553	877	727	877	651	569	732	484	739	717	594	827	706	627	714	959	726	575	560	734
AJUBA	3837	3765	4831	3917	3004	3700	3963	3107	3359	4514	3576	3103	4620	3635	2486	3185	3381	3072	3888	2628	5356	4110	3436	5898	4627	4293	3958	4808	4248	4201	4832	4057	4284	4061	3581	3520	3036	4358	4243	2550	4224	4246	2766	3872	3203	4509	3443	3852	3947
AK1	208	237	199	204	296	159	297	289	257	375	360	167	367	294	292	307	280	297	355	321	525	390	228	266	183	234	157	185	190	264	181	170	160	187	138	191	169	331	412	182	352	315	175	189	703	229	175	177	274
AK2	2189	1794	2089	2073	1958	1595	1854	1388	1728	1968	1312	1535	2311	1755	1522	2210	1597	1511	2133	2007	2780	2565	2186	2879	2736	2097	2261	2955	1766	2493	2275	2089	1981	1953	1969	1696	1676	2424	2168	1307	2316	1748	1696	2219	2168	2676	1637	1730	2484
AK3	1501	2061	2087	1582	2359	1576	3040	2007	1672	3673	3041	1731	3311	2585	2497	2555	2232	2145	2601	2228	3452	2226	1632	1953	2270	1714	1653	1990	1760	2231	1739	1692	1850	1631	1615	1903	1787	2420	2200	1631	2535	2374	1859	2035	3159	1927	1661	1763	1671
AK4	2091	2225	2539	1928	2048	2085	3448	1695	1980	4392	2981	2001	3741	3086	3419	4302	5756	2882	3656	5414	5870	2521	2409	3017	2323	1810	1853	2022	2105	1865	2174	1790	2420	2382	1830	2896	2240	3098	2731	2011	2364	2291	1787	1718	1826	2103	1921	2287	1756
AK5	10	12	9	6	5	10	6	11	11	9	5	1	8	4	8	5	10	1	1	8	4	6	10	14	13	9	3	15	10	10	2	1	1	9	3	0	6	12	9	1	5	4	11	3	2	5	7	6	10
AK6	148	323	297	137	346	153	249	353	203	397	267	169	307	321	231	193	269	240	249	280	322	197	245	228	319	257	220	328	194	299	194	270	215	221	198	237	174	346	192	186	404	169	175	281	515	215	215	166	212
AK7	3	10	8	12	0	3	12	2	12	27	10	4	21	3	14	12	26	16	15	21	28	19	14	8	18	7	3	3	4	9	1	6	8	3	1	13	9	10	8	2	13	9	3	2	9	13	12	10	7
AK8	97	111	97	52	55	74	65	67	87	157	99	67	224	122	149	68	85	80	144	87	116	84	136	87	79	83	70	129	92	78	76	60	48	94	81	59	73	84	115	60	83	91	85	91	72	97	59	99	99
AK9	2	1	1	1	0	3	0	0	1	0	2	3	4	2	2	2	0	1	0	1	1	0	0	3	0	8	4	0	2	5	1	3	0	0	0	1	0	5	1	0	0	1	6	4	5	6	0	1	2
AKAP1	1060	860	997	1130	554	884	973	652	1026	972	902	822	1331	1087	757	1173	1319	834	1290	1087	2339	1383	1151	1780	1231	1614	1507	1228	926	1269	1340	1262	1263	1041	1093	1086	625	745	1238	564	910	905	905	948	749	1127	878	1047	883
AKAP10	1205	981	1228	1183	938	950	1266	743	993	1191	1012	890	1268	1065	694	1187	1083	978	1013	982	1615	1173	1084	1490	1469	1228	1246	1341	1065	1281	1248	1307	1197	1104	1266	1198	792	899	1127	778	1070	1200	866	1074	934	1350	1081	974	969
AKAP11	2331	2986	3018	2699	2003	2312	3785	1971	2772	3765	3917	2666	3870	3477	2823	2933	3313	2218	2888	2787	4288	2184	2461	2828	3570	2650	2616	2668	2739	3516	2348	2953	2853	2431	3148	3708	1887	1974	3210	1896	2661	3218	2763	2578	2394	2793	2784	2737	1614
AKAP12	903	748	684	1285	841	774	1304	349	1585	1249	1559	1157	1945	1605	1187	1336	1469	936	1611	1497	2806	1510	934	1348	1127	1370	1035	664	486	953	825	938	864	567	764	1879	396	664	1186	519	1324	1289	1106	1188	872	1016	1100	801	826
AKAP13	4190	4029	3893	5001	2833	3904	4474	2921	5026	4917	4977	4297	5070	4576	3646	3920	4335	2632	4012	3856	6727	4129	3339	5451	4194	4936	3711	3566	3992	4561	4449	4058	4434	3349	3921	4427	2415	3065	6673	2910	3568	5940	3743	3677	3501	4241	3966	4186	2958
AKAP17A	988	722	1210	955	749	1003	837	623	945	779	723	803	959	629	673	906	890	758	993	788	1561	1237	942	2137	1234	1470	1693	1410	982	1019	1634	1242	1400	1316	1112	1069	676	897	1036	586	1126	889	683	1013	900	1069	902	1031	1094
AKAP2	1984	2020	1933	2324	1333	1401	2470	1051	2291	2211	2459	1833	3090	2536	1677	2546	2089	1450	2406	2057	3695	2724	1927	2520	2947	2139	1972	2000	1790	2856	1779	2198	2528	1598	2193	2680	1282	1749	2766	1355	2270	2062	2188	2439	2750	2639	2190	2366	1855
AKAP3	90	32	78	89	48	63	77	48	54	99	69	64	108	98	52	93	68	46	103	85	87	74	78	80	123	86	44	107	73	94	43	84	37	67	100	44	24	68	88	10	61	62	28	57	68	42	50	62	26
AKAP4	209	259	264	433	387	272	642	435	314	897	604	261	494	404	608	281	227	184	259	195	355	265	235	116	242	205	188	303	180	274	181	205	229	189	163	330	187	246	376	298	287	571	305	231	405	251	255	308	277
AKAP5	113	131	189	132	101	96	219	137	132	237	205	135	176	164	210	144	127	147	131	143	212	154	125	121	156	126	102	185	162	190	108	142	119	125	125	137	93	152	163	95	108	200	132	141	123	151	116	133	108
AKAP7	59	106	88	100	99	72	188	83	86	170	153	90	167	160	82	108	120	103	129	74	138	92	61	67	121	103	55	103	124	90	50	108	82	80	79	121	82	101	134	97	108	132	164	100	193	67	70	83	122
AKAP8	1609	1293	1800	1544	1281	1455	1661	1472	1511	1990	1612	1308	1782	1665	1463	1571	1585	1282	1594	1304	2241	1617	1518	2106	1646	1548	1650	1820	1612	1567	1700	1395	1318	1445	1377	1388	1260	1620	1582	1181	1518	1656	1339	1377	1442	1746	1240	1431	1604
AKAP8L	1284	1093	1691	1611	1780	1614	1547	2030	1603	1898	1709	1464	1798	1494	1591	1282	1474	1393	1545	1112	1903	1485	1450	1799	1550	1665	1601	1639	1445	1152	1934	1630	1340	1648	1263	1234	1210	1615	1400	1416	1531	2073	1276	1362	1347	1574	1104	1379	1456
AKAP9	4265	4335	5438	4760	2420	3802	4972	2948	4329	4854	4948	3861	5807	5060	3740	4144	4949	3559	4648	3849	4859	3950	4409	4949	6440	5443	5247	5458	4972	5479	4792	6091	4219	4479	6226	5078	2742	3290	4302	3476	4239	4249	4702	4091	3196	4882	4398	4235	3414
AKIP1	297	338	358	314	341	366	334	354	337	370	317	278	295	330	291	317	345	294	305	301	504	299	375	442	327	304	336	282	270	396	328	344	381	232	245	316	238	381	508	257	412	377	315	319	564	367	226	370	391
AKIRIN1	1500	1798	2199	1519	1661	1400	1943	1427	1402	2305	1665	1227	2047	1776	1584	2106	1789	1752	1811	1745	2504	1592	1781	2087	2361	1669	2016	2112	1641	2028	1823	1770	1929	1651	1731	1843	1395	1902	1950	1319	2108	1938	1325	1697	1935	1695	1420	1354	1380
AKIRIN2	1340	1198	1766	1254	1222	1146	1279	906	1171	1389	1010	1008	1590	1127	1081	1453	1110	1171	1401	1078	1842	1618	1539	2102	1789	1488	1818	2063	1239	1616	1714	1476	1595	1404	1434	1591	1081	1525	1375	989	1647	1209	1127	1612	1455	1593	1306	1011	1617
AKNA	244	210	237	411	236	207	338	261	343	416	369	331	451	308	272	253	308	245	325	243	637	388	178	308	195	219	317	218	212	302	280	188	376	187	150	332	112	269	589	185	220	598	229	187	463	346	264	282	203
AKR1A1	1266	1394	1468	1191	1682	1317	1481	1440	1398	1977	1497	1197	2007	1519	1604	1639	1384	1454	1785	1542	2442	1771	1005	1811	1279	1212	1065	1401	1201	1340	1266	985	1259	1176	937	1493	1264	2062	1586	972	1789	1436	993	1437	1827	1551	1089	1072	1773
AKR1B1	490	342	267	547	526	324	650	413	359	784	444	334	836	486	350	564	439	364	699	355	642	647	321	416	483	440	261	528	363	247	702	316	497	718	298	382	411	727	502	395	676	488	421	539	893	478	468	248	518
AKR1D1	56	88	512	13	70	423	15	3	152	8	5	34	8	2	49	7	7	14	7	4	16	6	5	2	23	11	16	136	7	6	229	104	218	259	147	438	313	77	98	103	16	5	13	15	11	8	3	11	28
AKR1E2	42	17	19	23	14	19	20	24	11	38	30	19	52	30	55	38	19	23	53	24	48	33	28	22	21	15	23	32	38	37	31	17	6	20	18	25	21	50	25	12	10	17	27	26	25	17	19	34	45
AKT1	3519	3397	3542	3569	3720	3208	3737	3583	4203	4274	3942	3002	5164	3813	2770	3800	4383	3374	4366	3938	6744	5370	3404	6081	3657	4581	3981	3825	3633	4119	4544	3499	4197	3501	3066	3222	2702	4317	4673	2486	4225	4328	3382	3782	5405	4119	3043	3530	4187
AKT1S1	769	610	785	877	622	754	659	553	771	823	643	580	947	602	524	807	874	744	1051	871	1357	999	873	1342	793	1045	1020	863	757	886	1101	836	882	856	768	631	597	793	791	496	797	732	522	724	826	831	644	703	767
AKT2	1949	1445	1901	1891	1370	1728	1630	1210	1877	1702	1550	1550	2193	1532	1342	1569	1695	1460	1893	1753	2864	2256	1714	3220	1860	2325	2266	1822	1514	2031	2123	1697	2073	1762	1819	1780	1376	1745	2025	1264	1851	1853	1565	1782	1569	2031	1834	1794	1909
AKT3	944	1267	1287	1230	921	912	1562	709	1218	1625	2001	1135	1997	1753	1322	1412	1641	1070	1457	1038	1889	1156	973	1431	1522	1286	1074	1102	1186	1543	845	1262	1541	781	1195	1537	720	959	1497	780	1259	1436	1153	1364	1654	1049	1142	1117	772
AKTIP	2329	2505	3102	2067	2339	1947	2753	1510	2024	2551	2073	1949	2919	1822	2024	2924	2163	2081	2848	1894	2789	3076	2428	3148	3703	2357	2858	3992	2535	3411	2690	2560	2217	2595	2702	2508	2242	2973	2091	1467	3221	2015	1741	2906	2142	2580	2117	1863	2594
ALAD	643	444	867	686	571	628	839	565	620	948	613	571	870	624	637	721	657	540	877	498	943	739	465	743	559	506	559	714	438	470	665	499	571	829	517	828	361	781	596	299	649	525	325	567	536	500	502	396	464
ALAS1	1237	1179	1367	1161	1233	974	1467	1196	1349	1608	1255	1074	1836	1424	1310	2037	1689	1323	1703	2172	2519	1818	1779	2253	1733	1598	1817	1543	1186	1336	1419	1297	1379	1455	1325	1270	972	1515	1409	818	1510	1323	1109	1365	1546	1508	1297	1136	1395
ALB	1	4	3	4	1	0	5	4	0	0	0	1	1	0	0	2	0	1	4	1	0	1	1	0	1	0	4	2	0	2	2	5	6	13	0	4	5	0	4	1	1	0	0	0	1	1	4	0	1
ALCAM	3546	5026	6234	4068	3680	3724	6273	4320	3986	6736	5220	3320	7113	6627	4266	5403	4617	4266	5023	4463	6077	3794	4581	4333	5957	4202	4682	5756	4699	4722	4202	4966	4408	4866	4993	5281	4575	4756	3560	4089	5296	3900	4449	4622	4395	4542	3927	3901	3432
ALDH16A1	454	341	412	407	399	346	437	407	381	516	369	287	589	417	291	473	611	434	612	541	648	712	474	789	512	635	479	564	366	443	532	405	404	467	391	352	259	434	426	242	427	348	371	383	506	430	341	382	515
ALDH18A1	953	706	1096	789	603	821	878	467	999	871	704	839	1568	1010	793	1317	1027	959	1095	1375	1446	1324	1101	1694	1145	1163	1324	1248	753	1236	917	934	993	883	909	1086	591	674	840	443	850	666	648	946	922	1134	849	670	811
ALDH1A1	590	1694	979	673	1343	659	3195	2261	1170	2974	3513	1362	3629	3578	1939	4683	4389	3099	3095	6211	5013	2959	3243	3073	1840	1969	2609	805	709	1358	550	1046	692	499	1268	1047	1247	963	978	1123	1693	899	2633	1541	1578	1704	1559	1252	1863
ALDH1A2	70	149	47	79	95	118	62	28	76	37	45	47	33	28	29	38	24	32	67	21	70	75	108	79	147	190	123	194	237	161	165	210	111	113	201	65	33	127	62	32	229	46	59	220	42	96	113	35	48
ALDH1A3	1360	1565	1685	1020	777	1053	1088	732	1268	825	674	924	1231	1345	639	1725	1367	1071	2079	1428	1582	2223	1880	2316	3078	2136	1905	2568	907	2047	1667	2014	1502	1462	1731	1535	879	1231	1606	814	1407	1040	1160	1715	1364	1923	1318	1636	1600
ALDH1L1	8	3	6	7	4	13	9	5	4	13	1	3	6	2	2	20	6	12	16	5	36	14	11	20	10	5	10	4	13	20	26	9	6	10	9	7	7	25	9	5	19	9	9	9	13	5	13	7	11
ALDH1L2	571	720	523	921	671	505	1472	481	931	1359	1517	992	1953	1336	1368	1573	1378	1112	1404	1156	1352	1053	735	658	897	770	638	733	615	1231	535	807	715	513	663	924	252	722	684	279	1066	807	797	1052	786	602	918	469	467
ALDH2	10711	7477	11004	9388	6658	7867	7825	4588	9703	7112	4642	7067	10155	7391	6013	9549	7205	7639	10674	8073	11167	15570	11225	16946	13987	12832	12296	13767	7542	11144	12004	10693	7623	9985	10215	8438	5959	10953	7860	4688	11837	5699	6091	12202	6152	10236	9072	7304	11218
ALDH3A2	5600	5876	9099	6107	7344	6860	7382	6985	6875	10710	7968	6845	8923	8510	9486	8007	8327	7529	9257	7299	10438	7968	6666	8171	6584	5644	6444	7396	6703	4875	7079	5466	6089	7559	5733	8694	5660	7904	6243	5536	7867	7645	5666	6453	6308	7700	5969	6206	6778
ALDH3B1	123	144	134	154	184	133	186	140	158	293	228	209	317	352	226	220	215	146	318	226	323	232	137	197	125	183	126	113	98	129	137	102	82	118	90	107	48	133	212	79	131	193	88	96	253	141	79	126	140
ALDH4A1	942	790	1174	1021	945	1000	946	1048	1190	1247	944	880	1467	979	944	1227	1405	1315	1443	1296	2498	1698	1212	2431	1170	1562	1775	1215	1241	1390	1454	980	1249	1142	955	1084	742	1023	1104	689	1000	1269	680	924	1110	1233	777	964	1126
ALDH5A1	251	458	396	306	382	358	426	447	500	531	703	457	531	618	466	442	571	458	432	673	856	386	461	496	307	434	400	313	439	311	260	402	402	250	492	576	315	380	457	334	414	468	516	401	445	447	360	364	408
ALDH6A1	1911	2080	2598	2200	1887	1971	3209	1662	2039	3351	2339	1771	3627	2173	2354	2846	2260	2342	3040	2206	2804	2348	2195	2463	3446	2492	2726	3172	2473	2726	2613	2411	2335	2309	2113	2642	1782	2547	2076	1706	2960	2297	1908	2625	2199	2297	2321	2028	1550
ALDH7A1	2481	2815	2951	2539	2914	2203	2848	2293	2591	3223	3257	2154	3985	4047	2553	3365	3482	2771	3295	3647	3917	3503	3475	3889	3495	3479	2848	3193	2526	3320	2666	3303	2460	2476	2871	2793	2130	2974	2681	1591	3211	2282	2177	3056	3045	2942	2478	2367	2630
ALDH9A1	1168	1459	1251	1493	1748	1094	1788	1162	1314	2159	1947	1227	2136	1873	1858	1569	1791	1386	1986	1404	2258	1652	1346	1535	1594	1471	1283	1383	1070	1338	1258	1312	1215	1086	1001	1415	1027	1675	1689	956	1674	2001	1308	1601	2364	1353	1242	1299	1733
ALDOA	12935	9196	12578	12142	10483	11956	11298	7909	11925	11692	8553	9189	15230	9337	8274	13594	11984	9865	14191	11265	17166	18587	11323	19614	14406	13220	13440	15771	9952	12564	16121	10487	12984	13911	10998	12138	8201	14755	11825	6741	14418	10117	8343	13335	14376	12905	9465	9816	13994
ALDOB	10	2	10	2	5	1	9	7	4	8	4	3	4	0	4	5	1	7	7	0	2	4	5	10	6	0	4	20	0	0	3	2	5	13	16	6	4	6	14	4	8	1	7	3	1	7	11	0	0
ALDOC	122	200	124	168	288	105	389	368	165	548	403	154	479	470	140	457	506	349	333	1129	499	330	334	303	196	334	281	230	252	171	194	116	106	119	161	134	168	240	119	137	201	232	195	224	204	250	189	195	219
ALG1	325	245	274	272	238	295	312	275	390	360	428	292	422	415	402	338	419	304	389	383	530	403	322	490	304	381	312	323	292	310	309	271	266	202	265	227	195	279	330	176	226	342	266	219	274	390	204	258	380
ALG10	977	1048	1481	873	859	956	1234	662	993	1493	969	792	1263	1071	941	1253	911	1127	1278	915	1336	1253	1167	1249	1729	1133	1391	1796	1171	1422	1176	1329	1232	1244	1256	1264	932	1168	942	681	1398	991	889	1245	1080	1172	1067	858	996
ALG11	676	860	899	768	715	656	953	512	821	1044	903	708	1221	911	763	921	782	656	894	781	974	640	625	839	895	678	701	767	599	731	732	716	769	751	796	792	632	714	800	500	845	781	610	879	672	719	639	691	551
ALG12	855	753	985	807	759	857	899	1059	868	994	851	799	1125	883	891	933	1015	832	1125	1056	1817	1324	963	1559	769	1078	1180	1073	907	1127	1177	814	937	913	745	909	742	1090	968	614	815	940	755	831	1207	1038	810	951	1196
ALG14	523	473	545	422	519	422	564	326	348	580	368	276	640	458	351	557	437	423	571	385	560	647	490	594	809	406	494	902	460	615	666	436	439	621	412	484	439	691	362	302	779	350	456	550	687	539	470	411	564
ALG2	1424	1368	1483	1533	889	936	1608	996	1114	1828	1628	1085	2222	1634	1156	1588	1687	1111	1452	1594	2093	1425	1531	1539	1877	1335	1365	1474	1313	1567	1350	1378	1337	1267	1459	1316	909	967	1838	862	1175	1618	1154	1007	1340	1524	1085	1413	973
ALG3	256	215	301	299	295	272	318	263	320	307	245	253	357	288	255	334	291	236	336	321	437	378	260	409	251	303	326	385	213	309	341	230	271	246	238	242	171	302	293	205	317	290	154	259	386	263	207	299	261
ALG5	296	358	335	266	385	210	439	288	284	505	389	265	568	460	353	568	419	335	482	494	567	484	360	383	393	300	270	442	294	387	300	290	409	270	294	246	321	455	370	276	457	291	323	260	643	371	270	309	301
ALG6	246	413	432	271	385	251	471	277	279	656	387	231	441	389	345	453	345	309	411	325	489	340	288	303	490	306	349	433	369	265	283	417	292	330	329	437	327	478	290	266	481	336	315	379	409	319	291	270	331
ALG8	200	199	243	223	176	189	244	149	189	282	225	173	302	228	210	250	164	209	256	177	271	219	215	263	327	196	257	349	172	292	270	217	208	275	202	250	183	262	205	151	302	173	194	234	187	261	181	180	192
ALG9	531	513	742	492	479	537	665	374	624	658	543	447	911	575	560	723	679	488	634	507	828	703	553	675	743	495	629	738	610	699	586	538	567	595	591	657	472	610	528	370	648	482	507	556	589	627	535	469	532
ALK	99	29	29	43	17	23	35	8	31	9	5	16	14	9	15	26	5	16	25	13	9	27	19	57	33	46	20	43	34	59	31	36	24	40	43	45	12	36	11	16	45	10	23	27	9	52	36	22	19
ALKBH1	372	290	390	345	361	324	409	239	368	443	343	298	455	384	321	350	285	311	335	307	453	334	296	472	388	386	315	411	281	363	333	325	331	304	331	303	283	441	341	293	366	416	281	333	405	375	297	330	357
ALKBH2	63	84	73	76	68	68	98	63	80	96	69	68	114	76	113	95	75	64	139	78	127	94	82	125	86	109	87	115	66	100	90	89	67	73	57	67	45	127	80	37	95	86	50	92	116	94	76	81	115
ALKBH3	251	230	294	210	211	147	244	262	226	322	234	185	338	279	216	231	232	231	259	208	340	288	203	269	260	244	206	292	216	286	216	223	188	181	219	230	171	354	260	126	218	201	196	243	248	246	241	169	326
ALKBH4	539	491	508	333	447	466	365	462	461	499	393	374	585	432	328	483	462	434	546	483	887	826	446	935	500	689	729	565	449	490	690	464	578	469	488	431	367	640	575	301	560	486	391	529	593	648	460	512	660
ALKBH5	2351	1974	2591	2409	2108	2175	2556	1875	2398	2711	2356	2017	3257	2543	2095	2355	2725	2208	2602	2597	4411	3124	2425	3979	2434	3022	2777	2529	2166	2604	2977	2274	2810	2154	2099	2290	1690	2506	3089	1636	2480	2842	1812	2297	2966	2663	2090	2440	2446
ALKBH6	405	226	339	267	174	322	277	296	329	454	244	375	359	277	311	290	271	249	371	226	457	338	245	432	290	213	225	360	271	245	298	184	194	253	190	251	263	359	342	139	307	240	206	251	296	393	216	240	401
ALKBH7	387	336	451	264	361	320	377	353	367	466	304	285	538	349	316	338	411	366	580	362	621	621	373	671	408	483	403	458	420	417	442	289	263	415	297	325	308	615	409	212	510	353	268	405	610	420	338	325	568
ALKBH8	192	200	273	225	161	166	313	158	187	309	219	170	334	203	197	316	225	203	261	171	299	245	228	228	337	269	227	342	169	272	277	230	232	231	211	238	194	213	257	178	344	197	159	253	257	207	218	191	189
ALMS1	1163	1084	1336	1765	1014	1197	1936	1371	1432	1928	2045	1230	1936	1744	1301	1233	1347	890	1282	1166	1517	1022	1138	1107	1645	1201	1137	1469	1299	1282	1310	1434	899	1274	1466	1289	876	960	1348	1063	1155	1716	1228	975	786	1323	1164	1405	625
ALOX12	828	461	965	812	521	620	640	393	664	609	476	528	669	438	433	748	524	487	735	508	815	1019	761	1207	1035	946	1086	1404	1019	931	1363	961	882	975	909	693	590	749	494	609	765	577	750	749	426	1364	755	784	994
ALOX12B	206	296	339	390	800	359	616	485	341	915	544	484	635	520	584	578	764	509	664	620	1269	457	247	519	215	369	346	294	318	359	431	278	371	344	211	447	324	402	305	352	421	595	337	267	366	398	240	347	352
ALOX5	340	446	303	385	566	304	505	370	517	574	521	504	697	420	430	431	362	346	441	227	932	494	231	341	235	243	262	215	296	366	222	199	245	174	138	267	159	453	667	250	377	686	183	302	866	237	246	266	240
ALOX5AP	144	211	87	180	399	140	288	183	265	386	351	190	442	206	257	223	179	151	176	188	455	221	125	140	91	128	108	72	199	203	130	130	150	54	87	127	99	259	305	193	220	313	101	172	710	152	114	144	115
ALOXE3	416	375	543	568	921	580	745	511	505	1181	614	655	755	669	712	568	521	542	676	525	982	612	433	537	495	459	448	592	592	473	798	502	427	623	474	663	397	625	509	444	540	810	450	457	416	658	424	480	546
ALPK1	189	185	285	230	196	198	251	163	269	394	288	308	377	213	315	238	161	174	248	195	406	223	149	156	217	127	152	157	217	292	152	97	180	97	143	268	276	201	298	145	219	282	211	150	271	266	207	177	204
ALPK3	207	232	190	206	162	108	509	336	258	708	549	263	826	535	375	596	1021	325	623	658	595	358	440	405	258	304	194	143	136	163	119	73	144	78	110	111	156	127	274	125	185	225	431	207	268	305	208	164	230
ALPL	162	129	155	143	171	172	264	196	149	319	187	124	269	168	189	188	148	149	283	156	265	218	78	138	107	136	161	130	119	121	206	89	126	183	113	175	104	138	236	123	133	197	158	131	220	248	155	143	234
ALS2	1380	1312	1481	1359	878	1121	1339	896	1363	1467	1271	1035	1719	1282	1221	1659	1589	1345	1607	1341	2250	1607	1690	1912	1798	1518	1435	1600	1352	1910	1255	1382	1048	1177	1520	1306	1042	1144	1814	819	1193	1451	1124	1254	1007	1537	1045	1228	1153
ALS2CL	901	745	939	1002	1142	847	1054	1529	1144	1242	1458	1056	1163	1085	1030	800	731	659	1049	572	1067	917	645	955	759	789	721	935	831	940	898	737	490	956	852	815	822	960	916	679	1009	1214	888	855	807	854	790	895	1082
ALS2CR12	0	0	0	0	0	2	1	0	0	0	0	0	0	1	0	0	0	1	0	0	0	0	0	0	0	0	0	0	0	0	2	0	0	0	0	0	0	0	4	0	0	0	0	0	0	0	0	0	0
ALX3	33	29	24	30	51	45	36	31	29	57	52	18	93	41	31	40	67	37	70	58	64	49	35	51	15	22	45	19	32	22	14	14	16	26	25	31	22	26	31	14	51	43	33	37	67	36	24	38	42
ALX4	90	74	90	156	122	89	110	56	166	123	82	85	256	363	57	223	264	195	279	199	305	289	266	273	144	266	208	129	88	180	132	168	147	104	172	196	70	65	75	78	120	76	187	153	134	228	115	105	214
ALYREF	1350	1074	1279	916	940	864	1016	766	1096	1185	659	763	1420	1154	814	1196	1118	1097	1198	1014	1949	1691	1314	2136	1441	1289	1353	1743	1098	1618	1164	954	1322	1165	1089	1191	1004	1333	1083	694	1244	759	806	1143	1542	1180	865	924	1469
AMACR	156	142	143	143	219	78	258	144	140	164	245	142	312	285	165	186	243	173	166	264	364	184	211	175	177	180	96	121	136	184	163	126	212	97	116	212	106	164	246	118	167	142	110	235	330	130	208	141	209
AMBN	5	4	5	1	3	2	6	4	0	3	1	2	14	4	1	5	0	6	3	1	0	5	4	3	4	2	8	9	0	6	15	2	3	8	5	1	0	0	7	0	2	1	2	0	1	2	1	5	4
AMBRA1	1474	1241	1441	1607	1089	1220	1373	1215	1506	1554	1347	1392	1913	1364	1157	1610	1569	1297	2010	1417	2764	2238	1461	2439	1576	2031	1866	1489	1407	1581	1716	1490	1466	1455	1473	1294	1144	1301	1738	1030	1312	1531	1148	1297	1265	1867	1222	1368	1609
AMD1	1758	2301	2362	1558	2138	1470	2655	1680	1705	3020	2196	1528	3207	2352	2086	2898	2280	2135	2322	2335	3234	2159	2091	2365	2781	1995	2203	2563	1912	2959	1742	1905	2168	1658	1928	2299	1824	2378	2126	1362	2388	2037	1600	2216	2720	1937	1543	1504	1606
AMDHD1	43	100	119	38	58	59	82	63	73	124	65	49	79	65	86	70	65	71	48	77	85	60	63	90	44	29	67	72	94	78	20	39	64	54	57	102	64	48	71	28	55	77	61	22	82	86	34	40	56
AMDHD2	912	695	974	805	955	906	935	1063	1057	964	796	941	1161	848	796	902	767	778	1133	891	1511	1165	844	1199	713	932	971	893	910	858	948	652	574	914	745	783	856	1230	1016	716	841	1124	796	905	966	1125	698	941	1280
AMELX	1	0	0	1	0	0	1	2	0	0	0	0	6	1	1	0	0	0	0	0	0	0	0	0	0	0	0	1	0	0	0	0	0	0	0	0	0	0	1	0	0	2	0	0	3	0	0	0	0
AMER1	507	436	514	622	289	453	526	319	567	641	543	465	765	602	549	616	637	472	601	530	1078	536	467	751	609	644	566	535	443	530	507	522	521	318	501	630	324	345	708	344	348	558	412	489	465	534	384	516	424
AMFR	3759	3481	3705	3775	3569	3135	4446	2919	3922	4810	4005	3136	5211	3967	3255	4231	4272	3624	4485	3865	6482	5067	3730	6012	4445	4165	4037	4157	3369	4741	3871	3553	4170	3437	3432	3779	2812	3677	4667	2565	4037	4207	3492	4186	4657	4589	3207	3472	4201
AMH	15	0	19	9	3	16	5	6	6	11	2	5	6	7	0	5	10	9	7	5	4	14	12	14	9	7	6	5	2	8	17	11	10	13	5	4	9	6	9	6	3	12	2	4	4	4	6	1	8
AMHR2	145	157	108	171	107	151	139	197	151	130	219	171	153	206	112	105	170	83	156	110	196	151	132	132	103	120	84	105	123	72	134	132	104	116	176	132	109	102	96	68	100	165	99	74	47	137	57	72	70
AMIGO1	113	136	150	222	114	125	190	113	202	164	227	168	178	173	122	124	177	83	184	121	238	144	85	160	138	137	144	128	80	181	131	89	188	107	120	168	87	107	162	95	121	140	211	119	99	186	131	160	126
AMIGO2	441	397	430	460	357	293	616	285	398	337	492	337	539	415	306	456	351	310	365	281	404	525	364	446	582	338	310	636	796	677	355	363	320	395	407	466	343	380	330	237	471	305	387	503	335	486	364	301	394
AMIGO3	125	125	159	111	134	143	135	124	126	143	140	97	163	147	131	135	125	91	175	99	203	157	127	158	113	154	111	108	182	128	164	92	89	111	96	126	80	93	153	65	83	138	92	59	72	120	52	73	137
AMMECR1	1074	838	1370	1007	731	686	1138	485	896	957	702	609	1248	789	799	1315	1072	1045	1175	939	1486	1437	1502	1789	2141	1317	1780	2029	1187	1609	1306	1534	1343	1297	1592	1230	663	906	975	514	1061	741	812	1258	804	1109	1204	833	962
AMMECR1L	1569	1361	1761	1442	1018	1202	1473	891	1195	1539	1291	1078	1743	1337	1223	1592	1301	1289	1444	1267	2142	1736	1584	2364	2133	1722	1792	1839	1328	1767	1599	1662	1567	1350	1610	1505	982	1283	1577	896	1607	1357	972	1475	1186	1837	1316	1425	1230
AMN1	443	766	751	520	870	549	1023	711	590	1134	883	539	970	815	881	785	619	629	722	651	716	637	655	551	812	555	523	849	766	693	595	636	463	645	624	585	606	754	593	483	861	662	638	723	699	624	590	449	604
AMOT	979	830	1070	967	806	746	1367	529	1030	1190	989	877	1172	964	1046	959	721	773	959	891	1265	1024	863	878	1061	893	885	952	784	1042	1015	996	959	943	964	1394	682	867	1252	586	1016	875	974	1139	1012	1016	818	812	726
AMOTL1	4625	4216	4927	5174	3185	4277	4644	2870	5260	4756	4586	4327	6015	4991	3546	4831	5036	3445	4761	4689	7883	5100	4571	6888	5294	5875	4886	4556	4465	4988	4974	5008	4636	4109	5053	5191	3198	3446	5802	3065	4197	4979	4313	4037	3435	6298	4409	4830	3651
AMOTL2	2363	2128	2541	2882	2394	2457	2855	1553	2306	2673	2528	2550	3159	2161	1684	1782	1939	1598	2232	1626	3868	2557	1820	3102	2203	2406	2357	2594	2133	2372	3082	2203	2603	2142	2177	2710	1709	2344	2886	1813	2425	3002	1942	2454	2071	2571	2057	2815	2434
AMPD1	2	2	3	6	4	7	4	0	1	0	2	1	1	4	3	12	11	6	8	2	3	7	3	4	18	4	13	2	3	3	3	10	5	8	5	2	2	1	1	2	6	12	1	2	6	0	3	3	5
AMPD2	956	932	950	990	1152	781	1091	1080	1111	1389	1245	827	1404	1141	1020	1296	1510	1004	1374	1295	2250	1496	1104	1479	897	1208	1026	1052	897	1082	1330	951	1164	1044	866	892	794	1053	1595	628	964	1273	863	908	1182	1079	767	892	923
AMPD3	1317	1047	1587	1351	1158	1122	1469	958	1433	1766	1035	1407	1490	910	1538	1641	1052	1139	1656	823	1724	1695	1136	1825	1750	1203	1585	2150	1341	1274	1521	1162	880	1423	1176	998	798	1274	1427	565	1184	1292	818	1211	737	1253	1068	1079	857
AMPH	6	4	30	4	19	5	16	8	16	9	22	8	10	10	21	31	15	13	15	9	24	23	14	19	19	18	18	4	2	9	10	7	11	1	13	15	2	7	13	2	6	4	7	10	16	18	15	27	10
AMT	340	367	496	502	710	495	583	770	592	691	554	384	647	563	545	407	574	506	565	525	608	578	514	582	435	627	526	481	482	391	662	520	448	492	427	449	395	495	512	501	511	643	407	496	575	573	362	433	555
AMTN	1	2	2	1	7	0	4	3	0	1	4	0	7	2	1	5	8	1	4	31	0	5	9	6	1	1	0	3	0	21	4	2	0	0	14	0	0	1	7	2	4	6	0	4	6	0	0	2	0
AMZ2	900	873	1087	932	1042	817	1247	968	984	1495	954	835	1477	1075	961	1229	961	1121	1320	1082	1639	1424	1033	1336	1163	1009	1086	1267	971	1117	1109	844	891	988	695	947	844	1423	1246	682	1206	1075	726	1129	1584	966	844	918	1091
ANAPC1	1032	894	1064	1130	727	819	1163	656	903	1013	927	819	1349	1180	814	1118	1037	721	1077	958	1595	1198	966	1504	1284	1255	1144	1155	1031	1330	1081	1073	1071	869	1104	1107	660	944	1243	543	1001	1016	866	945	805	1168	1056	975	808
ANAPC10	141	187	127	162	171	129	200	111	126	181	89	146	161	124	168	152	110	111	128	156	156	188	189	182	200	156	143	241	167	204	137	165	150	149	191	132	166	184	144	125	187	175	83	164	252	158	126	134	160
ANAPC11	1037	753	980	804	876	724	859	891	861	1080	688	660	1254	851	723	906	730	732	1013	797	1215	1362	874	1302	910	891	893	1127	740	1050	1198	694	859	962	675	813	663	1333	1000	571	1224	900	650	982	1399	951	859	779	1310
ANAPC13	693	905	771	604	889	692	955	766	651	1109	709	636	983	921	758	730	747	685	866	879	908	759	895	765	948	801	625	995	768	892	746	829	611	668	691	701	707	888	734	625	884	770	623	838	1264	801	505	692	956
ANAPC15	1171	1045	1090	1116	1240	1051	1052	997	910	1202	848	943	1319	1004	940	1035	789	907	1197	962	1343	1188	1045	1269	1169	1005	896	1369	1045	1123	1278	1017	877	1065	960	1024	954	1670	1217	715	1391	1209	868	1124	1373	1335	917	1031	1464
ANAPC16	1260	1466	1652	1263	1842	1135	2196	1571	1324	2459	1579	1082	2068	1618	1544	1487	1371	1442	1728	1362	1738	1503	1275	1475	1757	1239	1346	1811	1380	1407	1454	1338	1250	1459	1183	1517	1474	2178	1229	1286	2168	1397	1302	1808	2139	1457	1297	1151	1685
ANAPC2	1494	1310	1709	1556	1521	1689	1466	1813	1764	1739	1483	1418	1763	1406	1381	1434	1508	1491	1723	1348	2400	1990	1516	2401	1427	2118	1862	1711	1597	1322	2113	1460	1638	1568	1402	1418	1180	1993	1678	1011	1587	1809	1242	1584	1703	1717	1340	1575	1818
ANAPC4	650	792	798	485	736	531	869	662	721	1122	710	613	966	876	850	847	741	661	962	637	983	786	692	767	877	691	713	971	777	825	598	573	590	738	661	706	610	798	678	409	801	630	650	829	832	732	590	603	788
ANAPC5	748	618	845	798	626	630	922	533	710	825	637	611	1025	702	674	865	741	709	966	628	1031	1090	863	1045	984	823	859	1088	758	743	904	852	690	770	726	763	476	680	811	490	755	792	530	801	660	822	619	633	756
ANAPC7	1058	1167	1307	1070	1375	935	1436	1293	1137	1649	1294	960	1723	1392	1122	1240	1327	1149	1261	1242	1613	1369	1163	1489	1345	1200	1176	1370	1098	1336	1182	1130	1116	1174	1006	1017	1078	1291	1249	987	1294	1278	1040	1142	1314	1192	877	974	1209
ANGEL1	213	194	224	287	238	214	292	234	310	394	343	257	424	318	286	360	365	196	327	272	478	341	272	367	187	270	265	235	225	249	275	235	198	230	201	248	170	221	302	160	217	328	218	215	316	289	200	227	249
ANGEL2	988	1086	1276	1267	1104	1041	1719	957	1135	1835	1493	968	1880	1458	1167	1428	1106	1178	1306	1115	1535	1078	1143	1102	1740	1279	1298	1467	1132	1411	1301	1554	1253	1158	1221	1375	783	1046	1174	991	1503	1476	1045	1238	1145	1208	1237	1228	899
ANGPT1	50	79	48	64	66	51	121	70	65	88	127	79	157	257	126	159	103	49	158	82	109	99	50	53	75	25	37	34	62	43	42	60	62	57	33	86	91	75	76	72	73	84	62	62	75	45	68	51	68
ANGPT2	70	107	78	58	129	72	117	57	98	117	339	118	126	162	116	140	100	118	100	121	169	117	103	121	111	105	75	96	97	122	100	102	146	87	89	114	63	107	175	84	161	89	119	113	211	117	175	107	79
ANGPT4	181	168	95	190	205	97	312	195	255	298	377	192	368	381	307	270	284	158	329	327	563	224	167	188	114	88	81	100	87	100	91	85	107	82	95	147	82	118	633	160	168	360	192	149	428	194	148	238	154
ANGPTL1	172	227	184	201	373	185	383	141	444	446	1073	653	908	876	742	828	1118	744	936	920	866	568	458	252	272	490	215	111	165	227	157	267	269	110	283	471	82	234	406	143	549	502	202	237	431	160	276	239	160
ANGPTL2	1223	1298	966	1415	1470	867	1823	872	1629	2105	3249	1741	3001	2689	2718	2400	2013	1325	2263	1660	2752	2040	1044	1594	890	1562	1137	1081	873	1408	932	871	1682	779	850	2732	764	1377	3151	561	1285	2310	1383	1470	3182	1392	1678	1442	1972
ANGPTL3	0	0	0	0	0	0	0	1	0	0	0	0	0	6	0	2	0	2	7	0	1	0	1	0	6	1	1	0	0	1	0	1	5	2	1	5	0	1	6	0	1	0	0	0	0	4	1	0	0
ANGPTL4	696	495	549	735	922	860	1027	655	843	1018	1137	765	836	637	874	503	879	759	809	534	1351	759	454	912	449	626	618	509	554	666	785	526	792	570	510	684	379	774	1004	448	912	1209	596	710	1632	776	595	785	875
ANGPTL5	80	85	152	96	29	80	106	15	140	122	127	75	229	162	261	405	162	465	309	371	347	369	145	161	209	103	99	72	65	196	66	41	98	38	60	79	67	80	170	58	163	75	69	116	185	159	69	70	71
ANGPTL6	11	17	12	10	25	7	13	2	12	3	10	4	13	3	18	13	7	2	16	9	32	13	4	9	5	27	6	13	8	13	12	10	15	8	3	10	10	16	6	30	25	14	11	3	20	13	5	18	31
ANGPTL7	6	0	0	7	3	5	2	8	0	5	2	1	9	13	1	4	4	0	15	2	7	3	3	1	2	12	25	4	1	5	0	1	0	1	3	3	2	6	5	12	8	0	2	10	2	6	6	3	1
ANGPTL8	103	97	154	61	157	245	107	130	94	147	62	44	71	40	134	40	76	120	86	48	113	75	33	33	52	79	42	70	43	38	194	105	164	143	25	148	55	221	117	88	75	100	41	40	69	46	40	71	40
ANHX	0	0	0	2	3	0	0	1	0	5	4	1	12	0	0	5	2	5	1	1	5	0	2	1	0	2	2	0	3	1	0	0	0	2	2	0	0	4	2	4	0	0	2	1	0	1	0	1	3
ANK1	52	43	37	41	41	31	63	45	55	108	162	31	103	102	67	87	79	33	103	61	80	82	65	68	25	64	25	45	79	62	46	37	29	30	40	54	49	49	69	66	101	61	69	76	45	63	70	48	62
ANK2	686	622	560	1063	607	429	1263	501	1291	1295	1367	786	2149	1642	1123	1142	1220	711	1130	1151	1465	927	664	735	809	784	565	571	550	1011	619	659	935	458	611	1062	376	557	1222	420	797	1044	1036	742	1312	727	626	747	558
ANK3	1577	1868	2515	1772	1310	1511	2436	1555	1905	2388	2117	1600	2505	1982	1659	2145	2203	1815	2371	1943	2701	1939	2136	2543	2750	1946	2608	2439	1889	2144	1937	2014	1470	1662	2378	1944	1373	1712	1842	1192	2100	1623	1578	2011	1484	1848	1822	1458	1287
ANKAR	42	54	41	61	44	44	91	14	43	90	82	33	99	53	54	56	51	33	42	42	67	45	45	59	75	40	31	32	67	64	44	71	52	31	48	44	44	45	48	46	35	93	37	59	56	30	56	45	33
ANKDD1B	3	6	5	2	4	2	1	4	6	3	18	8	17	3	3	7	0	3	2	7	12	2	7	6	4	1	1	2	3	14	1	5	4	1	13	13	7	2	7	3	1	9	1	1	7	4	2	13	0
ANKFY1	2240	2039	2071	2196	1698	1787	2440	1525	2155	2517	2542	2013	3044	2418	2042	2314	2321	1525	2387	2087	4060	2306	2156	2609	2587	2489	1996	2282	2478	2669	2312	2216	2022	1880	2230	2367	1611	1732	2677	1892	1825	2583	1861	1963	1894	2315	1865	2086	1680
ANKH	1422	1494	1962	1580	1798	1423	1997	1318	1596	2200	1673	1588	2013	1600	1860	2258	1757	1762	2219	1327	3364	2417	1581	2444	1751	1575	1923	1655	1709	1700	1606	1185	1581	1687	1327	1720	1617	2244	2107	1190	2271	2238	1401	1906	1878	2003	1662	1541	2122
ANKIB1	1247	1250	1412	1387	1017	1104	1605	901	1195	1701	1565	1070	1775	1451	1303	1459	1278	1077	1370	1249	1943	1346	1347	1620	1774	1374	1354	1412	1345	1617	1269	1462	1394	1134	1374	1289	926	1102	1573	893	1307	1520	1138	1089	1160	1322	1167	1350	873
ANKLE1	48	52	75	65	73	82	46	61	69	63	74	49	63	49	61	42	48	37	40	41	62	109	42	70	59	59	60	71	68	64	103	77	75	48	40	74	40	74	69	44	85	61	44	43	99	76	59	78	48
ANKLE2	1230	1003	1225	1277	625	1037	1265	597	1143	1161	966	1049	1581	1105	888	1224	1081	880	1107	1026	1809	1231	1157	1740	1623	1339	1413	1286	1155	1434	1292	1306	1181	1047	1250	1290	711	854	1284	622	1138	1039	926	1041	689	1428	1049	1003	822
ANKMY1	46	20	34	88	25	64	82	42	64	78	53	45	135	96	74	66	83	53	127	56	81	52	67	40	66	115	50	34	56	31	59	19	26	53	35	51	36	47	49	51	28	50	29	35	43	54	44	39	58
ANKMY2	743	839	970	741	974	692	1081	731	744	1041	917	672	1139	820	796	907	832	713	823	758	1210	843	734	919	1023	809	936	951	881	980	888	945	937	711	860	916	614	901	769	546	999	851	593	874	847	808	772	677	701
ANKRA2	402	688	600	496	570	409	635	504	454	636	636	414	717	557	549	569	676	524	648	559	723	611	632	675	739	616	588	809	557	709	545	671	476	543	574	603	441	698	513	370	673	508	507	572	590	612	516	524	627
ANKRD10	1721	1755	2226	2177	2281	1815	2840	2951	2089	3708	2834	1582	3215	2730	2334	2364	2618	2308	2534	1978	3455	2460	2091	2587	2086	2376	1991	2122	1827	2093	2432	1913	2256	1888	1750	1874	1677	2417	2284	1871	2345	2648	1962	2077	3233	2328	1589	2041	1887
ANKRD11	4864	3707	5012	5226	2878	4680	4152	3287	5323	4611	4337	4562	5137	4133	3915	4311	4844	3259	4911	3953	8472	5612	4333	7290	4823	5910	5354	4968	4716	5229	5790	4593	4327	4705	4838	4691	2724	3216	5729	2428	3159	4842	3377	3628	2914	4874	3754	4440	3936
ANKRD12	4361	6834	8537	4932	5111	4332	8740	7021	4761	9106	8898	4398	8187	7785	6093	6298	6491	6434	5822	5778	7851	5202	6577	6146	7830	6025	6750	8115	7128	7812	6297	8149	7747	6406	6639	7042	5898	7747	6532	7155	7628	6856	6573	5742	9700	5871	5222	5253	5595
ANKRD13A	2780	3031	3432	2730	2446	2333	3259	2031	2842	3386	2706	2493	4157	3192	2992	4067	4115	3069	4468	3072	5697	4756	3836	5668	4406	4023	3915	4317	3213	4067	3344	3247	3078	3013	3493	3240	1925	3199	3289	1685	3051	2546	2294	3337	2937	3813	2826	2780	3290
ANKRD13B	272	250	285	279	220	203	284	231	313	224	244	174	372	330	196	273	289	191	361	308	390	443	334	590	366	473	415	326	310	389	459	315	335	334	330	255	146	299	232	123	280	177	222	319	274	324	261	242	344
ANKRD13C	629	768	921	760	572	691	834	453	831	917	901	756	1022	822	652	834	829	585	752	753	1192	793	577	920	1000	936	899	858	809	940	937	814	915	723	907	897	439	683	822	428	762	710	611	710	447	800	664	703	541
ANKRD13D	439	426	599	489	476	470	468	547	479	571	475	428	542	410	361	470	433	386	563	379	645	537	380	693	484	588	566	551	507	486	687	495	447	504	406	344	348	583	521	348	549	598	340	451	592	430	367	443	464
ANKRD16	240	200	225	220	194	239	311	226	334	286	292	243	373	273	265	278	253	245	336	213	429	301	195	335	326	266	270	248	203	202	264	159	227	193	187	245	167	279	322	140	357	335	214	276	387	245	257	290	224
ANKRD17	2429	2421	2827	2513	1363	2088	2841	1639	2523	2674	2648	2174	3224	2795	2270	2778	2963	2017	2717	2520	3919	2466	2650	3163	3098	2723	2773	2941	2316	2899	2437	2929	2174	2191	2705	2839	1563	2042	2912	1685	2366	2421	2347	2137	1994	2495	2246	2130	1736
ANKRD2	21	9	9	19	11	20	26	22	43	38	15	32	18	27	18	15	28	37	21	19	38	13	22	19	19	13	7	8	11	12	14	7	24	4	1	15	12	53	20	15	28	13	20	25	23	25	31	7	16
ANKRD22	1258	1484	1917	1202	1037	1368	1622	801	1308	1271	774	1148	1525	724	922	1426	949	879	1314	945	1459	1559	1313	1605	2293	1515	1729	2640	1477	1835	1634	1824	1426	1624	1895	1581	1236	1494	1185	844	1777	955	1142	1705	922	1583	1405	1123	1487
ANKRD23	196	110	121	156	76	99	128	104	104	221	87	83	227	142	101	154	143	111	179	127	214	184	122	127	106	137	110	174	53	89	228	174	165	126	97	107	133	147	200	90	131	173	79	70	158	122	98	114	134
ANKRD27	1450	1283	1462	1543	1252	1099	1892	1114	1345	1918	1650	1132	2060	1390	1217	1458	1394	1188	1496	1178	1890	1563	1410	1686	1644	1484	1399	1719	1392	1620	1432	1381	1406	1456	1363	1463	928	1492	1710	901	1500	1672	1141	1494	1536	1361	1239	1344	1101
ANKRD28	797	982	1053	863	831	806	1160	774	987	1211	1148	718	1707	1319	972	1123	1176	858	1040	1032	1558	946	926	1228	1122	1025	971	1039	986	1544	845	964	1703	853	1063	1073	646	758	1104	538	916	1071	817	869	1063	943	845	854	737
ANKRD29	273	191	266	211	255	190	407	222	283	374	297	192	415	239	312	362	210	296	313	223	305	356	207	298	346	176	276	426	240	361	284	183	257	295	204	245	282	323	243	195	370	249	249	235	341	288	207	173	259
ANKRD31	30	13	34	32	6	14	66	19	28	78	28	28	54	41	26	17	14	20	44	5	21	15	9	19	28	3	12	25	24	17	18	15	18	14	12	38	42	54	81	26	91	72	38	59	42	41	53	24	19
ANKRD33	27	2	19	26	29	10	23	25	18	54	56	19	96	34	52	32	31	53	54	20	34	52	11	27	6	25	25	24	7	31	25	18	13	14	7	32	32	33	32	28	24	24	14	15	51	48	21	14	27
ANKRD33B	156	245	102	143	120	126	316	305	176	383	572	184	431	641	217	431	916	244	360	866	640	277	461	528	234	425	215	116	164	167	109	126	104	111	172	134	171	69	181	263	144	139	479	157	116	302	288	197	174
ANKRD34A	31	11	37	67	31	34	79	31	41	52	38	49	60	57	39	19	32	18	24	35	36	11	12	14	27	15	12	16	10	21	20	37	7	37	29	20	26	4	54	44	24	112	50	43	7	29	19	80	23
ANKRD35	2084	1413	2346	2053	1819	2096	2053	1421	2312	2969	2032	2334	2513	1972	1990	1854	1580	1920	2270	1368	3773	2550	1574	3625	1946	2038	2545	2337	2572	2281	2582	1612	1729	2128	1746	2004	1782	2126	1706	1604	2332	2423	2116	1962	1572	3035	1694	2299	2596
ANKRD37	41	67	60	48	73	53	112	127	49	122	130	47	94	155	130	52	90	50	66	69	113	57	68	47	29	42	23	46	58	61	37	34	54	38	26	48	77	76	76	40	50	91	54	38	97	74	50	45	75
ANKRD39	268	220	334	261	196	236	301	261	261	319	234	200	336	333	220	251	353	256	306	337	451	330	313	492	362	367	344	296	253	318	312	346	299	231	303	262	145	332	269	176	268	239	173	281	359	318	228	268	271
ANKRD40	884	741	951	878	755	800	1131	648	885	1165	910	802	1322	910	831	1074	1058	924	982	877	1421	1064	912	1275	1355	976	1009	1110	939	1089	988	816	1043	841	925	1003	731	881	1100	718	950	900	927	1020	871	970	829	752	838
ANKRD42	365	413	431	343	355	339	510	365	332	455	513	313	439	510	377	446	418	339	403	343	495	385	333	436	452	371	343	429	308	393	390	421	296	357	354	306	254	291	409	247	362	392	324	328	389	375	247	300	299
ANKRD44	464	732	719	708	704	492	1144	643	706	1240	1097	736	1001	939	876	747	677	541	625	605	1025	490	519	462	491	399	392	519	651	675	424	483	437	408	511	719	427	649	985	503	664	1149	638	532	842	606	643	580	426
ANKRD45	164	230	285	109	159	176	197	161	233	185	275	199	220	292	285	237	218	221	202	293	436	167	285	309	210	273	241	218	229	271	149	223	149	143	224	314	212	160	169	130	127	119	200	122	105	218	122	81	200
ANKRD46	866	1233	1187	859	1113	891	1482	927	968	1733	1235	845	1495	1257	1217	1250	1342	1091	1313	1144	1511	1187	1060	1184	1494	959	968	1350	846	1127	848	1099	1051	986	1011	1303	1040	1251	1158	787	1425	1097	986	1192	1347	1119	859	840	945
ANKRD49	376	565	558	419	540	443	717	402	416	743	481	369	691	498	482	626	465	474	600	454	771	561	502	586	721	505	581	836	474	659	529	503	565	571	538	520	342	707	426	365	732	551	417	695	746	579	474	415	524
ANKRD50	826	853	958	1053	607	737	1229	650	976	1223	1282	908	1624	1553	993	1297	1230	1064	1226	1262	1488	1014	1068	1232	1313	1171	982	1032	821	1233	758	950	950	660	877	1281	658	667	1086	653	804	877	948	941	805	971	947	801	682
ANKRD52	2064	1394	1633	2012	1227	1538	1483	1163	1842	1520	1614	1652	2053	1583	1399	1657	1792	1221	1821	1526	2764	1927	1597	2707	1690	1981	1983	1576	1449	1942	1977	1622	1644	1521	1676	1470	1098	1225	2279	1162	1274	2049	1353	1319	1298	1842	1210	1767	1628
ANKRD53	0	10	16	2	2	7	0	1	1	4	3	6	2	0	7	3	4	4	7	5	1	2	19	2	3	3	0	9	6	6	5	9	9	6	3	7	10	3	26	8	4	5	5	2	2	1	3	7	4
ANKRD54	629	482	727	513	554	541	598	567	674	652	645	523	770	612	459	620	634	559	689	644	980	728	543	1054	532	686	715	649	593	753	705	578	649	521	511	599	415	721	719	446	670	674	525	571	625	742	489	558	737
ANKRD6	271	229	323	197	275	222	373	265	264	456	426	264	361	291	302	352	348	227	308	347	489	327	321	296	234	292	245	264	340	358	228	239	229	184	236	254	228	259	323	146	300	417	273	251	297	325	236	240	183
ANKRD61	48	28	29	66	23	38	68	35	32	32	51	27	69	56	30	40	28	36	35	22	55	46	46	33	42	51	60	33	27	25	55	30	35	38	23	26	25	36	73	21	14	57	49	24	18	26	45	43	25
ANKRD65	45	34	25	29	21	31	43	48	70	80	80	45	69	44	48	28	77	19	48	47	123	54	21	42	45	49	40	37	33	67	44	31	31	27	34	61	36	40	54	12	33	35	52	35	34	71	55	55	20
ANKRD66	43	94	71	79	132	81	160	80	64	178	216	77	152	130	131	136	112	138	112	63	225	79	57	69	71	88	59	49	107	73	60	53	69	50	42	71	109	116	72	136	106	150	124	70	136	156	72	65	120
ANKRD7	43	12	16	34	3	29	25	18	4	15	40	5	26	26	25	6	12	13	21	9	13	7	8	9	18	5	1	20	5	9	21	9	15	16	17	7	9	21	6	7	17	11	3	26	11	8	13	12	3
ANKRD9	129	85	157	114	82	130	146	155	150	180	159	99	237	150	94	160	253	142	237	161	437	190	129	257	152	207	220	95	76	171	188	103	240	167	102	169	65	161	193	84	142	139	90	130	203	138	144	166	145
ANKS1A	1992	1612	2050	2192	1657	1925	1964	1574	2204	2034	2139	1799	2266	1949	1635	1976	2081	1605	2514	1679	3464	2719	1776	3429	2092	2604	2485	2042	2152	2051	2550	2241	2228	1998	1960	2091	1210	1710	2202	1325	1983	2546	1479	1905	1651	2178	1984	2112	1844
ANKS1B	5	11	4	22	11	12	19	11	12	14	10	9	21	15	22	17	5	7	16	15	6	10	12	4	17	8	23	10	19	36	19	16	2	8	12	6	2	19	7	12	22	25	21	11	4	14	1	11	9
ANKS3	251	229	323	335	353	365	338	399	401	361	444	247	391	339	259	308	367	305	376	273	519	413	268	485	232	402	418	323	275	261	394	281	338	321	228	299	193	275	327	186	255	348	291	238	336	330	236	296	313
ANKS4B	213	414	156	152	402	63	207	305	103	240	319	68	253	326	117	237	453	114	285	344	149	344	442	197	303	407	116	324	329	361	142	422	72	214	463	93	254	339	225	105	194	176	169	269	169	260	146	205	272
ANKS6	108	109	123	144	103	186	203	153	169	185	150	151	184	167	136	109	185	150	109	166	372	91	102	146	61	102	103	66	100	100	74	95	203	78	72	215	103	98	184	109	132	196	127	88	273	189	117	134	60
ANKZF1	707	609	860	857	837	825	995	942	886	1004	952	787	1063	880	647	751	735	657	863	563	1135	825	804	1082	799	762	874	882	749	807	853	755	622	776	780	682	637	760	879	535	749	870	773	720	652	884	544	810	729
ANLN	982	1100	1473	929	802	832	1159	452	978	1215	511	687	1357	1164	604	1151	893	779	1098	895	1129	1205	961	1501	1832	1219	1222	1553	1232	1355	1236	1410	1382	1092	1386	1465	777	1077	776	491	1139	668	781	1223	658	1085	922	762	769
ANO1	163	205	219	239	482	145	315	432	186	842	699	279	576	532	673	654	720	484	495	713	1534	525	404	581	308	304	210	257	403	457	276	205	284	238	173	216	123	436	449	221	263	612	249	234	559	382	232	397	300
ANO10	1013	919	1150	1010	1003	846	1342	596	853	1355	924	730	1571	751	850	1355	813	940	1426	749	1386	1468	748	1351	1391	885	1101	1471	990	1364	1204	821	1144	1177	866	1067	697	1344	1050	609	1399	909	815	1342	1189	1094	1077	848	1180
ANO2	71	60	78	35	82	60	47	56	60	75	61	63	49	51	51	23	55	24	43	43	73	37	60	77	32	32	70	57	70	46	43	24	46	36	40	41	45	85	94	19	91	92	48	68	75	49	50	95	74
ANO3	375	335	537	331	163	234	302	82	319	265	205	259	254	231	215	367	345	358	385	237	348	394	551	513	659	473	532	514	415	383	424	528	292	384	520	392	295	489	217	227	477	172	365	459	173	398	371	336	276
ANO6	1594	1873	1926	2087	1749	1534	2991	1299	1987	2789	2854	1705	3231	2418	1975	2378	2355	1713	2236	1976	3197	1891	1718	1857	2293	2080	1839	1795	1924	2413	1678	1986	2489	1645	1853	2280	1195	1579	2609	1394	1990	2359	1970	1904	2810	2131	1718	1932	1403
ANO7	53	34	61	36	26	33	24	30	46	46	60	30	49	49	14	35	29	23	53	43	65	61	24	101	40	61	39	30	38	64	25	43	36	38	49	49	47	27	47	17	23	40	53	21	23	56	33	43	40
ANO8	885	663	990	1068	903	1119	1032	1042	1218	1142	1125	1151	1275	1129	1006	979	1033	946	1303	843	1672	1249	783	1441	832	1276	1133	947	1007	980	1337	940	866	975	830	870	901	867	1227	854	867	1344	1066	849	776	1558	1010	1038	1479
ANO9	1217	1352	2104	1793	2599	1922	1893	2707	1911	2551	2262	1937	2223	1737	1929	1620	1902	1726	2121	1308	2337	1810	1413	1974	1426	1598	1762	1584	2003	1597	2026	1695	1274	1903	1261	1271	1486	2086	1763	1285	1876	2504	1445	1359	1442	2030	1332	1899	1708
ANOS1	529	798	637	830	533	627	684	543	671	750	766	617	775	664	481	702	709	383	531	629	982	636	556	606	720	818	694	409	684	646	581	760	587	565	674	493	736	686	1251	609	910	1244	887	655	481	1031	643	701	477
ANP32A	3362	3049	3736	3122	3537	3043	3352	2292	3379	3834	2752	2889	3749	3396	2852	3159	2796	2808	3318	3240	4181	3511	3537	4759	3924	3260	3449	4517	3204	3622	3377	3617	3069	3200	3243	3839	3721	4299	3336	2797	4659	2995	3064	4255	4551	4307	3171	2966	4345
ANP32B	4284	3541	5005	4332	4147	4103	3979	2617	3921	4816	3184	3271	4897	4065	3776	3939	3847	4302	4888	3619	5900	4923	4721	6598	5558	5122	5339	5992	4398	5301	5083	4721	5040	4727	4096	4506	3846	4703	4067	3471	5302	3940	3984	5059	5899	5591	4002	3974	5682
ANP32E	4022	4037	5043	3378	2868	3302	4359	2257	3749	4250	2764	3224	4288	4040	3228	3704	3312	3039	3934	3273	4881	3558	4069	4897	5725	3539	4399	5471	3859	4961	3735	4190	3800	3898	3982	4815	3471	3844	3600	2462	4248	2964	3303	4427	3717	3943	3430	3295	3847
ANPEP	3087	3008	1828	4393	4103	2222	5626	2164	3607	5393	4046	2342	5582	4616	3421	2477	2528	1221	3234	2099	5605	2652	1857	1980	1708	2875	1847	2421	2326	4031	3071	3057	3926	1572	2624	5243	1740	3083	5506	1811	3362	4959	3852	4638	6603	3701	3633	2688	6537
ANTXR1	3733	4465	3127	5381	4846	3524	6711	3333	4624	6115	7085	4908	7134	6375	6060	5870	5505	4563	5316	4704	8081	4618	3482	3834	4604	4147	3560	3107	3197	3417	2974	3360	3537	2465	3309	5318	2716	4096	6324	3045	5876	7100	4516	5793	4767	4307	6084	3823	4040
ANTXR2	1087	1167	857	1563	1441	1004	2106	728	1652	2270	2539	1750	2864	2114	1734	1623	1808	1154	1435	1461	2661	1307	859	990	1308	1058	929	847	771	1349	973	1030	1738	730	781	2125	622	968	1899	927	1655	1932	1529	1516	2364	1209	1497	1134	1095
ANXA1	13836	22047	17276	12783	15462	10804	21440	11269	13764	20657	14825	11066	25976	15885	11230	18231	14342	12813	16400	12501	15551	18056	13967	17685	22303	14924	13625	22864	14280	22746	13864	17604	16164	14424	16660	16290	16543	25669	14683	11466	28644	12965	14374	25933	33319	15172	17386	10508	19564
ANXA11	1938	2286	2056	2319	3295	1824	2873	2687	2389	3819	3732	2096	3709	3565	2768	2537	2887	1840	2681	2792	3617	2415	2364	2226	1782	2225	1580	1989	2246	2348	1879	1880	1986	1775	1666	2050	1761	2834	3158	1714	2709	3121	2037	2568	4499	2324	2126	2312	2251
ANXA13	57	35	55	53	55	54	47	56	76	46	26	36	90	57	72	51	40	45	69	60	86	78	75	60	85	108	60	52	28	43	61	45	41	35	58	42	36	56	54	56	73	31	54	52	36	53	61	41	50
ANXA2	26990	30422	33643	29168	38793	27297	35212	26919	28833	41381	28233	25011	44066	27465	26646	34671	30430	29312	35502	29955	37145	35518	23960	36624	39373	30737	29872	40274	31440	39438	38819	30611	37454	31718	27413	32314	23177	47072	35108	21179	47846	34046	23661	35410	56342	32389	24245	23154	29204
ANXA3	657	751	704	701	867	509	951	781	703	1147	1304	618	1293	964	744	879	808	667	976	680	996	880	744	893	910	711	631	864	689	1189	699	638	771	674	716	786	486	928	1036	471	975	801	678	910	1746	680	712	797	766
ANXA4	2669	3496	3614	2750	3607	2579	5256	3020	3024	5750	4048	2514	5627	4872	3716	4529	3982	3689	4217	3856	5154	3597	3503	3577	4253	3163	3034	3961	3156	4703	2967	2935	3843	2731	2705	4382	2323	3933	4012	2040	4359	3296	2840	3661	6791	3089	3052	2645	2922
ANXA5	3216	4036	3456	4015	5895	3039	5965	3387	5073	6431	7390	4025	8320	6787	5108	5529	5489	4635	5269	4816	7214	4779	3291	4139	4194	4259	3301	3744	2782	5496	3860	3451	6523	2954	3059	5636	2452	4338	5890	2637	5394	5459	3895	4887	13252	3619	3814	3424	4156
ANXA6	984	1030	795	1178	1470	813	1609	973	1917	2030	1868	1384	2328	2207	1636	1761	1836	1503	1879	1841	2430	1841	993	1494	805	1005	880	765	613	1111	1027	794	1353	629	701	1585	665	1095	2173	848	1485	1609	1484	1525	3503	1584	1189	1323	1470
ANXA7	2449	3237	3403	2750	3090	2552	4611	2501	3116	5303	4677	2855	5285	4121	3766	3926	3929	2995	3637	3582	5620	2909	2934	3624	3558	3020	2907	3044	2759	4520	2775	2943	4100	2426	2756	3761	2141	3110	3782	2232	3635	3651	3161	3295	5276	3261	3001	2645	2348
ANXA9	923	704	1118	915	813	923	865	448	917	786	474	763	950	396	476	994	608	668	980	574	1030	1458	749	1233	1544	1113	1195	1749	1060	1072	1755	1099	844	1279	1107	1033	787	1140	485	620	1536	634	783	1424	638	1381	1117	755	1241
AOAH	56	50	45	64	67	45	116	29	74	150	109	45	177	86	45	134	90	29	101	66	150	120	29	40	61	24	25	36	33	36	37	32	24	21	32	41	34	39	99	39	96	124	54	67	164	44	84	10	51
AOC1	48	4	20	19	40	4	113	12	137	38	476	96	268	57	53	29	67	32	29	58	77	72	31	39	64	186	60	47	3	89	34	53	17	9	8	179	2	0	90	29	2	13	108	67	357	36	44	27	56
AOC2	164	101	146	202	86	154	133	117	105	152	119	95	113	112	86	101	204	114	141	220	183	127	154	154	184	176	166	144	131	116	243	172	133	144	145	112	51	67	168	133	135	129	126	111	69	131	91	106	93
AP1AR	991	1331	1478	932	882	938	1634	1034	887	1770	1423	797	1459	1231	1151	1177	1049	1168	1218	864	1541	1045	1026	1128	1635	1040	1287	1422	1201	1475	1088	1157	1275	1218	1060	1357	1095	1431	1075	815	1392	1095	965	1310	1392	892	981	879	962
AP1B1	1657	1301	1655	1462	1180	1298	1418	1151	1783	1478	1222	1294	1956	1444	1234	1864	1684	1406	2018	1664	3064	2465	1548	3185	1698	2065	2025	1731	1371	1894	1887	1368	1725	1549	1590	1716	961	1540	2065	843	1533	1524	1032	1574	1809	1713	1337	1246	1701
AP1G1	3113	3132	3866	3258	2582	2618	4047	2250	3142	4217	3078	2766	4531	3570	3185	3953	3513	2724	3731	3167	4829	3500	3261	4146	4448	3155	3560	4119	3315	4169	3212	3490	3317	3109	3478	3767	2551	2991	3343	1858	3435	3287	2689	3391	2960	3560	3220	3020	2600
AP1G2	838	541	921	961	877	898	910	752	956	1150	966	809	1108	771	936	862	852	717	926	652	1366	903	558	945	751	732	642	741	679	714	958	663	767	737	583	817	648	895	996	544	835	1176	672	675	893	814	609	872	769
AP1M1	910	640	826	806	841	608	801	692	892	1023	848	755	1124	887	824	875	855	797	1155	937	1519	1327	806	1341	845	985	848	929	767	907	965	710	769	677	691	773	508	1016	1102	438	955	918	626	864	1388	932	695	787	982
AP1M2	1155	801	1147	989	733	869	970	791	980	1152	655	743	1216	791	720	1255	810	803	1278	989	1394	1572	883	1622	1304	945	1081	1536	781	1073	1223	877	848	1057	957	960	736	1132	952	549	1056	752	736	972	786	1177	778	817	1108
AP1S1	1447	1312	1722	1306	1506	1385	1416	1217	1551	1680	1106	1304	1715	1292	1334	1484	1337	1376	1715	1444	2354	1672	1363	2079	1502	1436	1327	1660	1318	1477	1746	1144	1638	1396	1157	1696	1349	1678	1545	1054	1441	1457	1197	1365	1965	1666	945	1084	1782
AP1S2	1222	1380	1820	1440	1466	1355	2237	976	1421	2046	1599	1281	2101	1518	1660	2007	1441	1502	1836	1470	1875	1633	1136	1482	2553	1422	1640	2038	1738	2047	1821	1637	1773	1407	1526	1945	1135	1931	1611	1242	2095	1655	1418	1850	2160	1732	1653	1357	1472
AP1S3	318	387	492	388	365	303	466	233	341	390	302	266	475	372	311	469	362	422	403	415	617	399	458	467	515	412	386	569	370	434	334	385	406	240	315	378	385	338	271	232	465	293	310	389	481	377	364	309	361
AP2A1	1447	1295	1429	1379	1113	1274	1253	942	1479	1567	1298	1188	1899	1357	1004	1558	1513	1239	1856	1417	2541	2195	1315	2592	1733	1914	1741	1718	1254	1795	1911	1322	1715	1544	1395	1467	922	1564	1837	765	1494	1463	980	1476	1539	1585	1313	1361	1474
AP2A2	1264	1421	1517	1467	1610	1303	1944	1622	1889	2078	2114	1365	2654	2108	1502	2016	2331	1443	2150	1920	2694	2412	1599	2299	1478	2248	1569	1480	1213	1688	1909	1636	1867	1288	1435	1647	1059	1698	2009	1008	1724	1953	1426	1726	2955	1772	1414	1414	1592
AP2B1	2124	2269	2607	2623	2128	2136	2904	1583	2544	2997	2802	2122	3626	2638	2127	2852	2618	2079	2752	2615	3897	2884	2475	3308	3140	2761	2574	2739	2269	2778	2754	2881	2892	2286	2689	2954	1411	2272	2912	1618	2930	2581	2036	2647	2974	2623	2600	2042	2072
AP2M1	5081	4601	5269	4886	4920	3747	5953	4101	4881	6601	4648	3891	7731	4945	3978	6640	5144	4721	6281	5209	7280	7934	5213	7837	6707	5956	5046	6907	4904	6498	6141	5015	5149	4928	4666	5151	3395	7261	6081	3152	7167	5099	3969	6152	8607	5837	4868	4472	5533
AP2S1	1438	1183	1493	1284	1465	1390	1181	1203	1425	1448	1047	1045	1662	1197	1208	1538	1425	1412	1673	1338	2255	2211	1449	2448	1729	1736	1714	1840	1136	1428	1828	1340	1474	1550	1222	1309	1053	1967	1397	965	1803	1307	1058	1501	2415	1611	1016	1125	1885
AP3B1	1806	2118	2207	1891	1960	1639	2675	1377	2089	2710	2102	1797	2973	2366	2043	2890	2259	2011	2409	2349	3439	2560	2037	3016	2956	2020	2486	2942	1891	2617	2274	2455	2244	2023	2226	2556	1628	2086	1934	1364	2797	1961	1932	2697	2524	2357	2070	1890	1982
AP3B2	0	50	1	4	32	1	1	13	0	12	4	0	2	0	0	1	0	2	0	1	1	0	1	0	4	9	0	6	1	0	3	15	0	0	9	8	1	2	8	1	0	2	0	4	0	1	2	1	4
AP3D1	3672	3297	4158	3969	3426	3479	3810	3025	3930	4229	4096	3433	4814	3932	3184	4152	4334	3452	4254	4189	7139	5092	4081	6495	4172	5040	4558	4163	3748	4341	4700	4154	4397	3585	3819	3955	2605	3546	4433	2683	3701	3931	3361	3721	3993	4486	3457	3816	3920
AP3M1	1912	2471	2985	2146	2267	1914	3136	1628	1965	3018	2405	1835	3333	2421	2138	2922	2191	2169	2794	2235	3361	2433	2231	2744	3373	2264	2606	3238	2171	2792	2422	2632	2602	2394	2461	2802	2198	2723	2365	1583	3080	2242	2171	2764	2308	2622	2180	1979	1995
AP3S1	541	902	1050	597	1003	599	1224	778	632	1413	932	536	1410	932	974	1108	1025	998	972	1076	1041	868	830	891	1308	851	900	1252	831	1101	868	929	1107	862	736	1041	772	1422	779	675	1255	740	775	1194	1884	930	843	724	1057
AP4B1	767	734	1024	896	804	860	890	730	942	1145	830	874	1158	856	1007	897	710	906	857	777	1261	896	818	982	1021	893	1015	1127	953	878	1020	903	890	960	805	934	637	848	929	584	893	877	615	663	595	903	584	762	674
AP4E1	2250	2683	3126	2220	2157	2195	3379	1910	2227	3359	2598	1896	3264	2431	2308	2712	2509	2270	2689	2254	3294	2567	2604	2871	3790	2601	3009	3530	2492	2874	2454	2815	2671	2409	2723	2865	2129	2785	2495	1761	2977	2239	2095	2930	2798	2535	2545	2296	2219
AP4M1	466	452	651	569	486	542	548	615	584	687	528	466	700	542	470	504	435	512	634	402	722	619	540	828	556	618	614	608	461	512	726	526	467	519	499	525	440	642	442	447	581	551	481	505	473	673	452	530	551
AP4S1	353	355	460	271	346	273	373	250	307	413	290	316	393	298	326	367	299	315	347	336	403	383	374	449	535	353	437	601	390	436	357	402	313	419	347	431	321	552	306	246	552	247	296	449	366	381	359	270	333
AP5B1	593	438	601	504	441	580	430	379	606	480	393	503	681	492	351	547	656	529	674	514	1093	965	631	1337	551	938	664	558	429	542	767	516	589	564	545	480	367	462	685	341	542	505	320	532	535	599	391	510	708
AP5M1	1370	1847	1987	1638	1039	1259	2415	1161	1342	2465	1881	1361	2464	1996	1590	1708	1594	1275	1799	1504	1961	1367	1590	1714	2335	1582	1615	2022	1784	2107	1595	1851	1763	1447	1794	1980	1323	1227	1629	1179	1792	1653	1470	1651	1139	1490	1639	1447	936
AP5S1	159	160	149	176	203	187	195	164	205	265	211	202	265	230	182	239	212	238	251	183	287	279	180	252	194	196	204	206	156	231	284	156	202	180	158	185	182	178	205	135	206	135	116	196	289	239	113	204	268
AP5Z1	1088	866	1194	1029	1112	990	975	1287	1176	1321	1029	958	1375	1067	1029	1206	1049	1023	1300	879	1878	1532	1064	1846	959	1332	1336	1269	1084	1077	1527	1035	943	1354	1015	892	670	1329	1129	658	1053	1120	765	996	1008	1084	925	973	1142
APAF1	895	1059	1187	1033	752	819	1425	814	1150	1304	1353	1013	1400	1462	1184	983	1141	863	1107	979	1515	943	1021	987	1308	1049	1116	1110	1136	1308	918	1152	1005	827	1163	1370	673	872	1300	767	1186	1471	1027	982	935	1133	1100	1097	699
APBA1	134	125	162	134	138	158	253	109	186	203	278	196	356	247	259	159	254	103	174	254	349	178	140	227	123	154	170	64	132	132	135	130	183	111	130	190	113	97	195	87	101	233	145	100	236	207	108	178	136
APBA3	472	411	599	560	648	570	590	491	510	596	576	512	657	526	483	577	639	494	588	534	861	701	490	818	520	701	654	573	536	484	734	533	595	479	408	503	386	563	608	424	509	637	465	468	550	672	421	567	630
APBB1	891	586	769	699	557	647	757	561	759	628	618	621	880	578	513	746	624	592	972	477	1096	1041	539	1075	752	819	762	922	762	850	943	597	738	787	667	775	519	800	735	412	716	712	584	792	838	737	584	643	919
APBB1IP	182	254	154	252	377	130	389	185	321	450	528	366	480	379	469	308	314	318	326	278	557	329	163	188	163	231	161	109	207	463	154	200	260	82	149	375	98	285	501	206	289	435	369	281	945	345	224	206	300
APBB2	1900	2151	2274	1909	1225	1386	2359	1368	1726	2461	2409	1557	2376	2223	1809	2124	2155	1349	1862	1619	2371	1786	1638	2175	2361	2164	1762	1971	1812	2257	1721	2250	1714	1706	2084	2230	1194	1517	1789	1078	1790	1594	1740	1922	1225	1847	1697	1652	1306
APBB3	504	482	555	580	607	615	548	706	677	551	721	563	698	591	581	563	541	447	638	484	680	655	591	745	560	633	576	718	532	604	578	699	378	514	529	481	360	499	607	454	485	727	490	437	375	642	403	616	600
APC	1195	1417	1665	1518	984	1219	1713	862	1446	1755	1682	1303	2194	1677	1458	1565	1756	1164	1607	1523	2047	1413	1551	1756	2159	1704	1688	1791	1439	2004	1459	1771	1563	1266	1834	1752	919	1028	1622	970	1377	1586	1417	1264	1144	1400	1347	1381	883
APC2	144	88	126	122	74	152	100	126	183	109	118	93	136	142	129	124	126	96	143	120	210	128	106	232	128	175	130	122	110	181	206	160	106	123	131	133	63	70	161	66	86	131	85	90	79	143	64	160	89
APCDD1	8603	6892	8702	8548	7827	7835	8922	6430	7410	11457	9381	7228	10981	9271	7644	9992	10329	8012	10693	9576	17124	14203	9670	14724	11523	11057	10004	12761	9199	8600	11622	8944	9197	9188	8422	8438	5385	10420	8377	5106	10727	9402	5835	9887	6910	11359	9117	9683	10108
APCDD1L	1232	586	979	878	277	620	620	263	934	448	234	608	863	544	288	877	650	584	1169	734	1033	1590	1107	1858	1234	1185	1175	1556	933	836	796	732	462	898	1050	887	472	649	526	253	694	284	450	994	330	845	755	990	813
APEH	1285	1120	1337	1318	1285	1358	1427	1202	1429	1483	1366	1164	1710	1100	1148	1216	1130	1146	1545	1012	1730	1635	1198	1782	1290	1394	1402	1405	1141	1296	1636	1265	1084	1312	1151	1136	942	1386	1342	888	1387	1391	1049	1193	1258	1524	1065	1128	1213
APEX1	2827	2970	3342	2824	3386	2689	2763	2153	2934	2905	2451	2646	3518	2823	2295	3341	2501	2713	3260	2713	3737	3583	3197	4305	3822	3361	3161	4157	2633	3123	3618	3153	2888	3297	2934	2912	2600	3987	2945	1901	4280	2792	2548	3650	3384	3485	2621	2897	3720
APEX2	320	308	267	358	346	306	334	287	305	427	300	298	443	391	305	382	337	310	392	339	414	466	357	514	381	396	260	448	257	375	337	316	389	307	282	327	256	363	427	223	365	347	350	331	391	367	250	306	369
APH1A	2286	1923	2116	1971	2083	1705	1861	1725	2063	2473	2057	1821	2748	2235	2009	2205	2302	1859	2418	2099	3736	2652	1989	3144	2096	2028	1783	2092	1713	2268	2002	1501	1806	1789	1656	1934	1637	2330	2635	1412	2243	2404	1531	1848	2472	2269	1757	1884	2345
APH1B	288	405	418	431	470	327	531	294	374	629	454	219	511	484	370	365	344	299	417	248	375	266	263	354	457	378	321	389	410	309	394	387	414	306	375	405	264	408	461	278	413	475	263	417	389	289	401	377	248
API5	2665	2681	3369	2525	2317	2111	3389	1828	2332	3582	2684	1974	3857	3142	2572	3397	2846	2557	3084	2766	4202	3014	2940	3390	4275	2829	3061	3878	2708	3657	2716	2920	3065	2747	2635	3075	2326	3281	2850	2034	3440	2605	2392	3133	3122	3032	2843	2546	2540
APIP	467	570	573	503	904	518	795	698	576	1048	985	541	838	794	759	711	885	644	746	856	831	691	612	576	731	630	490	624	604	505	498	627	548	481	462	605	524	836	493	667	838	693	669	663	1012	762	569	554	789
APLF	189	382	326	263	411	208	469	251	260	511	366	217	519	334	314	331	307	318	349	320	383	275	330	274	436	284	241	314	344	413	300	305	265	220	298	335	223	414	249	291	489	374	303	355	480	267	265	248	239
APLN	117	75	46	113	100	67	151	65	128	236	272	97	273	306	131	340	468	117	292	381	319	227	220	340	118	142	111	60	51	108	53	34	72	24	61	97	92	65	104	92	119	164	136	99	178	157	82	146	114
APLNR	203	301	274	255	377	186	275	468	592	235	706	389	443	605	427	560	520	437	546	808	812	597	498	621	222	391	218	180	231	227	170	262	336	195	261	350	288	200	286	203	220	300	438	275	569	351	167	172	275
APLP1	409	326	357	446	459	394	438	352	460	384	322	283	474	348	269	449	444	409	453	357	590	450	365	594	361	399	478	450	309	298	611	411	435	402	352	415	271	361	396	213	400	394	293	375	382	413	322	351	389
APLP2	10517	8866	11127	11001	9236	9406	12214	6200	11043	12575	10311	9916	14975	10399	9271	13198	11337	9884	13578	10865	17230	14736	10187	15626	14004	12013	13253	12297	10396	12353	12030	9943	10988	10154	10112	10921	8402	10172	11330	7662	11516	10580	10741	12222	10699	12874	9834	8585	12093
APMAP	2567	2251	2660	2349	2226	2156	2223	2004	2276	2447	2207	2173	2392	2264	2168	2264	2293	1718	2461	2050	3694	2893	2173	3386	2348	2374	2274	2362	2127	2811	2601	2186	2414	2232	2240	2147	2010	2659	2827	1576	2588	2499	1697	2288	2079	2700	2153	2148	2318
APOA1	628	946	775	643	1166	593	1223	1781	827	1311	682	703	812	521	717	449	356	463	564	386	762	553	269	744	316	321	427	459	533	481	510	381	653	519	420	641	821	1182	1580	506	993	1306	784	844	1627	687	488	952	871
APOBEC2	218	215	274	228	219	204	266	194	218	290	237	155	303	236	212	222	224	237	254	200	218	241	209	214	279	222	225	229	246	250	187	213	219	207	153	264	179	187	277	140	194	321	190	228	304	246	173	255	224
APOBEC4	1	0	2	0	0	0	0	0	0	0	0	0	0	1	0	0	0	0	0	0	1	0	0	0	0	0	0	0	0	0	0	0	0	1	0	0	0	0	0	0	0	0	0	0	0	0	0	0	0
APOBR	584	492	338	700	617	543	508	455	839	716	767	833	851	655	840	698	855	609	850	669	1546	856	456	692	352	535	458	328	451	587	445	342	509	280	308	638	349	473	1599	466	493	1367	528	417	1207	689	359	607	653
APOC2	17	14	7	2	12	4	7	2	25	12	9	49	11	18	31	26	20	14	9	38	37	22	17	17	0	12	1	15	3	2	4	8	2	4	3	2	2	6	12	7	8	9	7	12	10	13	2	11	11
APOC4	1	0	1	1	0	1	2	1	2	0	3	3	0	4	0	1	2	0	1	2	4	0	1	0	0	0	0	1	1	0	1	1	1	3	1	0	0	0	2	0	0	6	0	0	0	1	0	2	0
APOD	13529	17076	11503	15340	20416	12472	27462	9042	8078	18463	15399	9712	9973	6214	8819	6393	6737	4410	9309	4476	14599	7293	7517	5823	12888	7497	10711	12175	8288	10781	10635	10973	12466	8827	8031	14121	10046	22557	22134	10152	19940	19778	13706	19957	26584	10951	15884	14163	15408
APOE	3143	3267	2482	3407	4431	2339	3293	2959	3831	4246	3530	3680	4655	4857	3615	5028	4445	3433	5694	4654	6356	7296	3740	4632	2674	3920	2705	2475	2111	2748	3561	2391	2759	2265	2119	2364	2139	4121	6026	1650	3930	5028	2174	2615	5970	3055	2587	3066	3315
APOLD1	117	109	92	124	128	160	118	70	101	152	233	153	144	93	165	76	152	102	72	126	227	104	87	81	82	98	68	120	76	266	61	129	189	79	95	170	82	152	171	150	182	243	168	101	135	95	101	85	77
APOM	142	164	204	180	198	137	152	158	155	210	184	108	215	169	137	172	162	153	193	133	242	195	184	209	189	169	168	227	141	140	200	127	107	177	137	148	156	232	177	79	193	146	85	129	106	177	109	188	181
APOO	433	403	493	308	424	440	572	314	408	527	326	258	551	426	374	542	497	517	511	458	599	540	558	643	688	447	470	697	497	515	432	502	525	486	452	528	326	578	355	304	600	289	308	582	663	501	394	342	596
APOOL	313	552	610	220	429	395	680	453	361	804	516	335	720	564	556	498	433	531	498	440	584	416	447	515	635	355	402	665	597	525	343	398	398	466	381	539	474	691	425	338	759	397	400	599	839	497	403	359	595
APOPT1	570	570	729	648	653	591	604	565	609	737	525	508	779	657	610	666	675	602	719	517	945	765	680	786	716	596	656	737	633	611	756	591	582	569	597	578	538	818	691	464	888	720	508	707	699	603	555	692	719
APP	12856	13367	15900	14777	15847	13219	16912	11335	16672	18022	18591	16328	22873	19523	16556	16663	15715	14137	15894	14861	24122	16885	12593	18428	14773	14407	14894	13610	12412	15301	12969	13613	14959	10898	13546	17653	12647	14506	19738	12330	18214	19548	16203	17664	16969	18364	14186	15986	16126
APPBP2	2660	3121	3522	2738	2192	2354	3666	1990	2567	3806	3208	2475	4045	3318	2770	3232	2899	2654	3022	3030	4003	2705	2822	3480	4200	2785	3013	3437	2845	3413	2742	3306	3109	2717	3176	3556	2271	2670	2959	2040	3288	2698	2506	3066	2622	2954	2762	2518	2191
APPL1	2553	3747	3792	2742	2679	2370	4770	2777	2930	5234	4525	2786	5268	4436	3922	3902	3632	2973	3777	3009	4642	2920	2977	2962	4111	2830	2826	3540	3144	3767	2727	3377	3387	2633	2943	3737	2452	3172	3396	2096	3916	3536	2933	3094	3118	2845	2844	2981	2434
APPL2	1513	1615	1912	1702	1964	1449	2464	1766	1536	2846	2426	1419	2461	1943	1877	1833	1723	1524	1859	1410	1987	1769	1538	1569	2241	1615	1666	2197	1789	1872	1685	1860	1240	1587	1775	1620	1393	2279	1866	1246	2279	2065	1414	1935	1879	1778	1566	1579	1551
APRT	829	801	879	802	1092	813	1139	1619	1104	1490	1119	844	1568	1122	867	1014	1095	1066	1210	1131	2675	1286	935	1345	771	928	916	856	709	868	1090	665	1061	838	574	865	690	1138	1295	822	904	1212	743	762	2332	1023	607	933	1010
APTX	352	312	357	272	327	306	268	225	321	390	217	244	383	324	351	348	288	241	396	282	455	370	238	408	334	290	296	408	293	341	291	269	236	259	323	315	223	350	295	211	332	274	243	315	307	379	223	201	307
AQP1	7227	7745	7058	8909	10267	7077	9851	9002	9143	11321	16255	9555	12259	12496	9158	7505	9126	6545	8176	8671	13469	7775	6555	8007	6574	7231	5888	6104	8038	8852	7307	7269	10965	5301	5992	9476	6990	7878	11567	7278	9383	11266	9491	7837	14344	11117	7987	9033	8212
AQP11	31	36	86	33	26	64	54	35	41	38	35	33	68	17	62	38	47	30	44	78	92	33	16	48	39	16	58	48	50	24	41	31	74	58	44	100	37	43	59	32	31	35	42	48	37	38	30	31	23
AQP3	3117	2999	3217	4447	3975	3124	5199	4125	3810	11349	5899	4242	14275	8678	11887	14504	14958	15180	15036	12105	27533	13503	8575	16888	6863	7651	7174	3624	3140	4530	4877	3725	9488	4173	3467	3184	2057	3206	3474	2184	4623	4401	3165	3840	5314	6458	3123	5574	6148
AQP5	180	127	157	177	130	120	486	140	145	768	469	296	1471	950	627	963	542	1153	1126	392	1185	790	407	1141	376	386	232	315	56	131	299	193	101	231	255	164	52	114	135	31	100	84	99	88	124	329	183	300	821
AQP8	251	541	263	225	334	250	1124	704	454	1299	1315	691	1547	1001	385	970	1626	474	879	2146	1454	850	645	626	556	644	433	485	416	285	320	223	206	299	293	193	519	320	345	539	248	272	1175	565	646	939	476	486	629
AQP9	750	1265	1163	967	1639	1058	1548	1072	906	1490	970	1399	1551	784	1298	1291	763	980	1292	763	1331	1280	730	1077	1570	801	916	1480	1060	966	1094	880	557	1123	972	1072	1028	1951	861	837	2269	1111	864	1486	957	1256	1225	1077	1312
AQR	1653	1647	1750	1890	1039	1613	2197	1082	1617	1991	2328	1683	2560	2215	1663	1787	1926	1076	1822	1669	2293	1386	1624	1749	2379	2012	1809	1715	1763	1949	1778	2019	1710	1511	2037	2118	1056	1124	2119	1231	1601	2137	1573	1432	1041	1643	1752	1653	863
AR	582	1100	874	863	1209	774	1601	1348	732	2042	1324	666	1098	1156	1076	960	1072	1105	852	1041	1803	722	590	628	554	595	482	501	679	571	679	883	875	669	682	1228	639	591	947	884	734	920	1030	750	819	923	677	731	314
ARAF	753	781	1002	919	809	743	966	925	843	1256	998	809	1276	978	846	1095	951	795	954	930	1570	1117	916	1160	912	944	897	967	757	869	812	647	764	772	641	838	599	942	1008	555	952	917	582	860	990	933	670	768	807
ARAP1	1805	1363	1415	1929	1439	1388	1751	1551	2032	1955	1959	1690	2411	1881	1400	1754	1975	1296	2311	1519	3222	2276	1586	2115	1360	1998	1578	1399	1514	1581	1920	1521	1448	1360	1471	1756	979	1581	2523	1329	1721	2068	1531	1650	2278	1989	1542	1805	1772
ARAP2	3288	3076	4678	3217	1456	2914	3160	1337	3152	2593	1931	2576	3361	2431	2103	2826	2342	2076	2757	2158	3624	3061	3117	4551	5875	3922	4324	4672	3638	4276	3786	4501	3740	3527	4132	4202	2195	2579	2390	2025	2957	2137	2368	3257	1602	3403	3296	3040	2207
ARAP3	375	453	450	548	525	447	613	733	627	757	1028	494	734	750	518	507	717	422	619	554	1049	597	394	531	342	578	452	463	477	517	527	503	573	347	453	463	355	423	724	359	437	819	605	450	683	490	394	521	448
ARC	387	196	400	294	134	349	154	102	262	114	76	191	199	126	171	222	227	253	204	148	334	362	208	638	363	481	493	344	236	289	629	255	331	305	277	280	188	313	306	136	321	212	138	295	107	184	261	270	331
ARCN1	3969	4505	4729	3922	3725	3260	5739	3000	3876	5900	4937	3417	6543	5305	3938	5641	4870	3976	5098	4802	6621	4770	4147	5052	5606	4196	4289	5148	4003	5358	4209	4086	4637	3857	4171	4745	3393	4778	4514	2685	5326	4150	4113	4830	5443	4875	3950	3693	3923
AREG	369	463	698	348	487	442	511	423	403	313	327	461	412	248	369	437	364	452	392	345	555	475	535	633	554	546	560	742	515	589	444	528	462	456	624	468	292	494	331	298	486	241	376	480	337	355	385	305	462
AREL1	1424	1168	1628	1532	1128	1242	1623	1268	1406	1562	1368	1240	1801	1389	1221	1331	1338	1147	1336	1265	2045	1381	1291	1721	1489	1424	1541	1605	1414	1422	1682	1470	1468	1380	1494	1462	978	1062	1515	1089	1364	1478	1117	1239	982	1636	1235	1345	1170
ARF1	6499	6355	7163	6284	6701	5212	7456	5707	6173	8318	6228	5231	9146	6790	5351	8149	7100	6228	7831	7036	10453	8951	6764	10102	8368	7224	7039	8813	6377	7591	7836	6564	7257	6751	6399	7386	4703	8692	7357	4271	8895	6327	5136	7865	8921	7130	6400	5852	6898
ARF3	4555	3488	4523	4255	3216	3584	3680	2576	4259	3971	2851	3549	5055	3470	3273	4735	3797	3501	5062	3850	6742	6118	4106	7011	4987	4722	4671	5550	3876	4665	5225	3802	4017	4437	4104	3904	2844	4923	4577	2461	4814	3878	3195	4228	4567	4732	3621	3710	4340
ARF4	1826	2023	2250	1879	1699	1520	2410	1312	1883	2278	2105	1494	3022	2672	1849	2633	2520	1940	2090	2837	3183	2137	1853	2484	2544	1958	1911	2378	1750	2601	1872	2045	2229	1860	1871	2278	1377	2140	2266	1237	2409	1998	1718	2234	2352	2258	1833	1751	1648
ARF5	922	885	1029	750	794	818	766	781	953	1046	768	661	1234	885	715	960	875	892	1080	850	1467	1368	1104	1580	998	1188	1010	1303	933	1046	1070	783	846	990	813	835	749	1361	850	578	1007	848	589	1076	1389	1030	723	759	1293
ARF6	5602	5092	7073	5033	4848	5255	6160	4067	5418	6402	4699	4544	7158	5429	4898	6080	5675	5770	6250	5645	9355	6678	6369	9458	7638	7055	7571	7695	5845	7139	6663	6511	7384	6235	6011	6628	4640	6261	5766	4343	6552	5591	4694	6334	6423	6534	4789	4965	5880
ARFGAP1	1103	939	1327	1024	1121	1046	930	1332	1391	1224	934	1095	1428	1249	1178	1146	1108	1181	1486	1331	1925	1463	1144	1871	1115	1479	1338	1346	936	1092	1503	1053	1111	1110	1010	1011	938	1228	1243	760	975	1166	902	944	1407	1382	670	991	1414
ARFGAP2	2511	1733	2732	2483	1812	2432	2580	1652	2707	2879	1880	2437	3123	1917	2031	2618	1968	2225	2739	1883	3880	3568	1869	3911	2542	2344	2988	3119	2503	1909	3393	1871	2400	2540	1839	2333	1875	2534	2665	1470	2656	2711	1962	2542	2265	2638	2038	2366	3036
ARFGAP3	549	768	742	554	853	443	1270	853	691	1461	1383	631	1548	1409	944	1246	1330	958	1104	1407	1354	980	864	792	739	718	547	647	685	713	559	662	729	458	513	804	585	823	879	566	993	880	980	759	1602	785	726	529	658
ARFGEF1	2341	2597	3102	2582	2110	2309	3218	2021	2289	3453	2796	2063	3417	2675	2536	2940	2833	2272	2812	2540	3895	2745	2600	3180	3680	2585	2965	3150	2728	3339	2564	3096	2437	2471	2767	2911	1838	2346	2800	1753	2747	2672	2289	2562	2182	2651	2461	2410	1860
ARFGEF2	1856	1711	2086	1889	1103	1669	2095	1269	1752	2285	2086	1632	2613	1943	1657	2042	2374	1436	2059	2040	2999	1871	1883	2770	2335	2171	2077	1917	1894	2126	1730	2003	2028	1740	1878	2091	1195	1492	2171	1263	1714	1902	1731	1585	1404	1937	1707	1738	1387
ARFGEF3	350	501	480	508	331	262	702	659	575	789	1041	421	888	1070	649	817	1350	552	629	1322	1306	439	770	538	442	412	427	333	442	438	274	459	334	333	433	547	250	209	506	362	355	473	627	270	343	413	270	294	201
ARFIP1	1091	1498	1513	1191	1225	1098	1955	1000	1117	2031	1922	1116	1992	1832	1484	1750	1694	1488	1489	1741	2118	1360	1332	1543	1625	1186	1330	1615	1297	1557	1248	1259	1413	1118	1166	1574	1089	1487	1267	964	1776	1306	1225	1514	1541	1372	1270	1009	1168
ARFIP2	870	905	1063	725	887	756	1102	1073	949	1325	1119	861	1509	1247	910	1544	1468	1132	1218	1596	1880	1364	1129	1716	1046	1047	924	957	761	944	986	780	750	799	809	693	881	994	928	619	910	923	948	823	1085	1261	838	723	1211
ARFRP1	1588	1364	1622	1507	2015	1520	1540	1830	1610	1666	1574	1367	2023	1590	1523	1468	1498	1388	1669	1525	2446	2034	1549	2416	1526	1966	1651	1916	1584	1690	2148	1574	1643	1598	1503	1473	1220	2028	1808	1087	2033	1974	1182	1649	2033	1872	1268	1648	1848
ARG1	29	56	64	66	144	77	95	62	61	73	91	57	49	68	54	51	39	42	41	38	65	25	35	34	39	38	39	73	93	73	68	71	77	82	69	82	94	70	67	100	63	114	114	36	68	59	33	51	38
ARG2	113	97	106	116	158	101	156	109	91	170	112	57	158	130	105	132	122	80	120	120	210	109	113	96	118	108	103	78	90	95	88	76	99	86	131	87	82	125	124	105	93	101	94	94	163	84	77	129	108
ARGLU1	4675	5096	6507	5374	6295	4601	6586	6206	5182	7382	7171	4734	6198	6484	6261	5251	5818	5117	5501	4602	6778	4897	5651	5806	5551	5124	5275	5839	5967	5401	4780	5367	4285	4818	5110	4394	4621	5229	5805	4139	5361	6957	5170	4777	4422	5356	3915	4911	5019
ARHGAP1	1712	1418	1763	1729	1590	1652	1610	1552	2168	2009	1773	1628	2568	1919	1555	2046	2035	1690	2299	1744	3352	2732	1506	3012	1785	2247	2293	1908	1661	1918	2379	1629	1800	1607	1640	1646	1124	1831	2108	1132	1821	2122	1472	1727	1932	2193	1503	1739	1869
ARHGAP10	1295	1229	1582	1195	1499	1140	1539	1125	1266	1769	1506	1124	1838	1331	1112	1290	1387	961	1416	1279	2237	1632	1038	1945	1481	1250	1224	1518	1318	1442	1272	1213	1498	1368	1277	1448	1096	1659	1357	985	1567	1400	1156	1563	1837	1504	1307	1268	1515
ARHGAP11A	534	469	717	545	246	460	491	155	456	539	149	356	585	565	297	475	495	377	409	438	668	571	525	801	898	699	653	698	663	622	628	686	676	510	595	579	364	429	392	271	367	305	362	465	286	539	344	355	415
ARHGAP12	950	1166	1369	1161	1112	914	1406	746	1094	1400	1519	971	1488	1214	1195	1358	1337	1012	1250	1008	1591	1238	1231	1434	1615	1297	1282	1506	1267	1451	946	1321	1219	1030	1403	1362	835	1083	1079	730	1191	1243	1020	1194	1079	1198	1152	1098	973
ARHGAP15	16	56	20	23	60	28	49	28	68	91	95	38	108	74	65	60	47	15	57	37	114	63	33	2	28	35	11	22	65	82	26	22	34	12	26	59	38	51	132	60	44	104	61	29	148	53	33	27	47
ARHGAP17	1309	1140	1413	1325	1040	1006	1292	992	1318	1456	1454	1145	1639	1355	1297	1218	1294	974	1466	1270	2164	1556	1098	1756	1438	1538	1554	1420	1239	1405	1387	1297	1318	1098	1248	1328	903	1204	1512	1005	1226	1462	1092	1075	1160	1405	1117	1052	1220
ARHGAP18	815	895	1015	880	710	654	975	465	949	1140	840	696	1216	971	974	1240	928	977	1016	895	1446	1096	1012	1238	1335	1031	1015	1144	772	1173	946	921	1000	871	933	1196	514	877	1096	546	1102	924	799	1065	1192	796	865	608	740
ARHGAP19	462	364	562	547	361	420	461	272	512	570	364	344	579	545	412	491	433	396	516	491	651	537	549	663	700	685	527	585	514	505	644	694	586	467	545	608	282	366	440	376	507	510	420	490	413	549	432	472	416
ARHGAP20	158	180	143	221	188	172	299	119	193	194	269	159	293	265	266	215	255	195	252	192	256	170	215	208	228	302	181	185	236	302	130	252	254	106	193	297	122	174	162	85	261	229	208	231	221	176	206	144	136
ARHGAP21	2161	2134	2549	2643	1820	2000	2639	1663	2586	2551	2651	2107	2749	2491	2126	2188	2518	1457	2332	1901	3085	2160	2030	2274	2788	2802	2487	2399	2355	2726	2208	2824	2531	1871	2715	2601	1392	1782	2245	1560	2208	2158	2326	2338	1752	2383	2192	1871	1612
ARHGAP22	61	30	50	51	66	58	54	108	81	118	114	64	120	83	80	65	72	61	63	66	132	69	63	81	35	75	73	43	59	61	44	29	102	52	29	48	48	106	155	43	71	117	83	82	175	69	40	59	81
ARHGAP23	2059	1446	1934	2181	1552	1729	1822	1211	2059	1970	1727	1879	2420	1615	1344	1944	1990	1471	2393	1482	3154	2725	1822	3448	2167	2331	2395	2152	2132	2149	2522	2043	2039	2101	1959	1833	1270	1447	2143	1103	1670	1832	1588	1723	1372	2490	1781	2102	2086
ARHGAP24	631	497	666	524	348	432	500	280	480	469	411	404	477	449	256	510	388	310	478	469	542	677	527	774	963	673	620	801	563	692	640	671	612	539	681	555	413	549	509	327	667	331	525	733	433	671	514	304	484
ARHGAP25	185	225	235	312	323	197	337	254	345	410	406	308	424	306	317	322	245	287	302	231	629	268	203	265	226	202	221	188	234	301	219	199	235	160	144	297	198	310	435	237	305	410	347	275	579	288	271	263	287
ARHGAP26	314	311	405	365	287	296	480	224	392	479	555	356	541	431	360	342	443	331	426	357	754	315	343	417	468	346	343	346	289	445	293	342	367	227	306	402	277	331	421	277	349	405	428	420	460	458	362	346	248
ARHGAP27	1601	1547	2258	2504	2218	1952	2079	1794	2021	2536	1907	1616	2271	1773	1569	1725	1848	1800	1892	1699	3328	2369	1777	2589	2173	2437	2450	2091	2297	1843	3157	2436	2640	2197	1996	1855	1166	1821	2199	1449	1974	2575	1464	1785	1893	2418	1592	2175	1720
ARHGAP28	723	843	1096	755	714	730	964	661	922	863	955	693	1072	912	810	1024	933	741	1002	993	1056	806	831	860	1221	947	796	999	956	1248	1019	1043	1061	865	1128	1015	502	790	785	479	1078	927	558	894	824	641	745	627	425
ARHGAP29	2756	3089	3523	2841	2257	2196	4788	2451	3075	4440	4461	2712	4573	4253	3087	3363	3250	2516	3316	2986	4669	3107	3032	3313	3977	2861	2959	3316	3406	3884	2552	3094	3364	2829	2936	3627	2198	2559	3183	2328	3298	3001	3190	3480	2723	3391	2978	2946	2459
ARHGAP30	842	676	700	849	978	679	828	518	1164	995	729	1000	1069	707	932	850	791	580	982	723	1717	1056	708	968	686	745	695	567	685	834	652	620	724	415	525	633	463	791	2086	476	701	1608	636	693	1865	772	526	689	773
ARHGAP31	1019	1168	994	1149	1053	820	1632	1109	1264	1768	2181	1371	2098	1852	1430	1459	1586	951	1389	1255	2405	1160	1015	1260	1060	1120	1011	871	938	1446	934	1154	1333	770	943	1489	809	980	2176	877	1214	1568	1462	1255	1981	1308	1083	1371	893
ARHGAP32	2078	1961	2578	2241	1533	1775	2073	1398	2080	2292	2172	1814	2566	2044	1807	2383	2565	1950	2403	1949	3859	2726	2449	3584	3337	3085	3002	2631	2474	2520	2785	2611	2136	2517	2892	2301	1359	1781	2160	1130	1906	2042	1700	1954	1138	2251	2071	1902	1644
ARHGAP33	114	103	96	145	138	123	103	111	208	169	72	115	270	176	116	169	125	122	196	124	208	179	132	213	123	207	129	119	142	141	145	132	79	116	137	117	98	104	107	85	66	158	118	94	67	156	88	124	153
ARHGAP35	2567	2299	2773	3077	1738	2289	2695	1517	2762	2673	2672	2518	3361	2798	2116	2725	3078	2003	2833	2730	4547	3276	2394	4255	3294	3313	2925	2610	2621	3145	3135	2828	3038	2333	2943	2881	1592	1751	3320	1520	2333	2750	2169	2353	1903	2894	2451	2543	2222
ARHGAP39	1109	668	1034	1100	611	871	741	537	949	809	674	856	1024	659	640	824	791	702	882	710	1303	1068	871	1617	1038	1073	1257	974	868	906	1271	943	779	860	961	814	611	663	997	565	790	921	750	761	542	974	697	770	828
ARHGAP4	223	246	225	211	295	171	264	275	242	425	289	284	329	256	272	249	311	239	280	258	544	321	208	251	119	286	162	200	301	283	266	219	227	139	189	213	146	260	517	156	183	499	145	179	518	276	174	227	238
ARHGAP42	1168	1215	1536	1168	926	1030	1356	707	1155	1165	1151	970	1445	1138	1126	1280	1199	988	1179	926	1555	1287	1120	1491	1966	1285	1463	1568	1446	1650	1452	1597	1355	1056	1538	1530	875	965	1087	732	1237	1272	868	1227	806	1085	1270	1082	877
ARHGAP44	29	16	33	39	30	22	24	24	16	22	32	22	54	26	23	36	57	30	22	39	26	32	36	47	35	33	42	36	21	33	31	45	17	23	40	33	33	21	16	35	32	30	24	37	38	40	18	29	44
ARHGAP45	430	412	337	554	548	339	561	632	752	770	743	462	743	530	532	449	561	341	534	470	1107	528	411	457	254	420	344	354	403	464	387	314	426	234	262	369	176	635	1310	368	438	990	309	425	1040	409	339	484	394
ARHGAP5	3558	4674	5567	3642	2219	3268	5616	2626	3545	5190	4673	3098	5567	4586	3541	4289	4114	3327	4270	3327	5199	3622	4258	4554	7024	4549	4460	5069	4667	5421	3986	5141	5167	4124	4952	5458	3257	3804	3922	2986	4828	3838	3864	4222	3146	4108	4385	3706	2796
ARHGAP6	179	222	137	192	170	146	332	146	174	316	334	154	299	235	170	211	252	139	187	176	339	186	150	170	184	171	153	125	184	206	149	174	172	76	132	238	114	164	289	117	231	245	220	246	303	168	181	205	156
ARHGAP8	232	244	182	176	168	200	178	158	153	164	152	136	213	182	92	230	230	154	237	262	261	295	296	335	297	447	274	290	206	159	343	261	154	226	288	120	49	134	157	75	166	107	116	184	165	144	161	128	97
ARHGAP9	82	83	88	68	101	40	107	113	92	108	122	89	164	73	133	107	140	108	109	94	188	185	89	144	65	107	102	69	116	87	86	56	69	49	61	69	57	141	165	77	108	191	75	93	320	147	53	97	113
ARHGDIA	7125	4780	5725	6397	5518	5264	5551	4291	6918	6297	5002	5469	7702	5587	4432	6247	5759	4583	6473	5269	9902	8552	5203	9793	6152	6413	6525	6988	5213	7131	7777	4939	6595	5768	4785	5860	4008	6773	8305	3452	7005	6206	4823	6360	9273	6972	5062	5561	7014
ARHGDIB	702	682	554	828	1278	601	1229	765	1133	1627	1084	954	1497	924	1122	987	882	743	985	840	1728	883	624	634	505	568	487	497	631	796	499	415	774	365	332	760	421	1066	1592	465	984	1445	556	838	2911	721	669	678	696
ARHGDIG	97	84	87	66	78	64	65	120	101	136	87	86	110	60	73	55	67	67	102	70	124	62	55	54	43	56	62	112	66	78	68	57	58	73	58	38	59	144	145	46	68	140	49	115	150	73	45	65	42
ARHGEF1	1815	1406	2025	1950	1747	1680	1994	1810	2032	2011	1808	1689	2263	1731	1454	1871	2209	1580	2229	1623	3090	2451	1599	3191	1842	2216	2129	1793	1820	2165	2208	1761	1951	1884	1893	1672	1294	1764	2673	1314	1768	2601	1672	1658	2479	2046	1484	2034	2090
ARHGEF10	1562	1366	1758	1679	1047	1432	1377	1186	1777	1369	1606	1405	1891	1511	1267	1406	1355	1092	1477	1320	2011	1671	1550	2089	1643	2105	1773	1648	1495	1674	1587	1575	1541	1317	1651	1469	858	1305	1846	732	1339	1570	1228	1405	1168	1476	1399	1421	1152
ARHGEF11	1305	1020	1323	1434	818	1280	1326	1019	1574	1404	1471	1252	1635	1277	1185	1300	1423	842	1422	1123	2044	1607	1240	1954	1473	1666	1563	1182	1238	1290	1597	1301	1192	1190	1342	1271	813	890	1532	940	1053	1666	1133	1140	967	1276	1188	1365	1060
ARHGEF12	5713	5027	6152	6339	3729	4698	6982	3517	5587	6984	6408	5430	7404	6046	5062	6581	6530	4604	6120	5511	9261	6017	5418	7408	7221	6268	6011	6182	5867	6504	5516	5954	5782	5155	6274	6193	3669	4387	7070	3418	5680	6928	5175	5380	4020	6419	5779	5781	3468
ARHGEF15	382	292	358	444	334	302	467	440	486	446	620	379	517	574	395	426	401	341	483	470	670	474	413	486	320	429	393	347	339	316	312	344	386	280	293	416	267	396	474	271	361	456	411	341	451	440	329	409	339
ARHGEF16	214	232	300	246	246	288	188	316	318	180	239	249	245	256	159	216	337	210	244	318	542	372	332	540	261	459	345	266	228	290	354	320	343	258	251	277	169	282	222	125	244	227	176	265	216	301	214	204	275
ARHGEF17	1306	1230	1393	1588	927	1330	1508	977	1752	1516	1472	1459	1936	1678	1001	1311	1830	939	1565	1222	2361	1717	1175	2130	1220	1650	1341	1151	1108	1388	1385	1179	1352	1125	1358	1500	895	996	1638	871	1197	1491	1253	1288	965	1475	1333	1444	1207
ARHGEF19	1462	1116	1465	1480	1226	1425	1486	1358	1512	1210	1052	1129	1726	1345	849	1461	1510	1164	1730	1300	1555	1940	1638	2340	1554	2217	1746	1727	1380	1322	2232	1572	1035	1661	1658	1027	991	1167	1373	800	1211	1414	1176	1397	905	1781	1146	1278	1619
ARHGEF2	1031	1030	1069	1286	1230	927	1388	1100	1305	1384	1480	1076	1607	1364	1213	1428	1487	1117	1507	1343	2239	1454	1250	1495	1270	1474	1230	1044	1130	1258	1397	1173	1193	894	1024	1143	766	1191	1766	888	1145	1467	1078	1128	1672	1277	979	905	1111
ARHGEF25	550	537	429	847	804	526	984	708	925	1112	961	605	1253	1090	644	768	891	592	919	636	747	772	543	596	441	771	499	461	527	431	599	617	464	406	559	600	403	539	829	550	772	885	811	675	780	698	539	609	763
ARHGEF26	562	678	718	512	492	530	835	585	544	804	607	434	766	703	443	628	500	459	542	480	766	645	539	633	719	596	509	634	629	535	640	678	503	633	697	792	534	509	497	503	684	397	586	736	422	657	571	412	413
ARHGEF28	666	923	1071	810	975	1025	1045	948	1120	1366	1659	1165	1148	1294	1435	1085	1233	1140	1085	1082	1939	1001	1131	1462	975	1228	1163	956	1063	1223	688	1031	759	784	981	1059	813	847	994	882	986	1586	1023	847	915	1291	953	1066	1015
ARHGEF3	625	720	788	705	793	479	1104	745	676	1391	1160	637	1178	965	978	887	951	726	891	851	1113	975	852	892	873	736	673	966	710	785	645	746	639	733	650	700	500	763	782	518	1055	1183	647	903	1289	643	615	729	626
ARHGEF33	10	14	9	2	13	7	23	17	5	13	19	4	5	13	12	4	12	1	16	13	21	15	17	12	24	8	23	6	8	8	11	18	9	9	8	9	10	21	6	16	11	3	21	7	5	22	13	13	24
ARHGEF37	2700	2648	2956	2644	2405	2382	3097	2282	2506	3128	2326	2229	3353	2323	1961	2573	2325	1708	2566	2199	3378	2890	2206	3149	2984	2606	2422	2961	3081	1905	3061	2525	2354	2618	2523	2581	2219	2874	1997	1909	3064	1854	2388	2847	1439	3056	2434	1800	2415
ARHGEF38	8	8	7	24	1	1	23	19	7	21	24	1	22	24	7	15	15	9	25	18	6	15	16	6	35	10	6	7	14	14	0	0	5	7	5	1	7	11	3	15	9	0	24	2	3	2	11	10	1
ARHGEF39	272	226	362	357	233	343	305	231	311	371	193	223	440	314	199	305	250	295	390	300	318	320	391	497	385	429	394	442	344	360	542	422	317	380	352	284	226	300	245	204	322	264	271	309	212	356	230	300	336
ARHGEF4	985	1043	1355	1399	1193	1338	1252	1139	1281	1458	1326	1300	1266	879	1126	933	1016	924	1170	759	1759	939	731	1170	1073	1207	1162	1175	1555	1215	1480	1429	1358	1126	1133	1102	830	970	1179	850	1034	1633	906	826	719	1149	934	878	811
ARHGEF40	1253	873	1080	1541	1058	1062	1605	1122	1697	1755	1732	1188	2413	1964	1264	1765	2104	1104	1842	1393	2562	1766	1254	1869	1153	1428	1206	1019	1045	1486	1325	1071	1547	1077	1199	1492	793	837	1862	914	1129	1742	1502	1186	1627	1659	978	1478	1224
ARHGEF5	2202	2170	2513	2937	3221	2421	3013	2681	2476	3499	2863	2546	3275	2633	2280	2526	2818	2154	3022	2146	4870	3218	2013	3389	2391	2856	2309	2589	2880	2312	3119	2474	2413	2643	2114	2080	1827	2845	3278	1928	2793	4416	1887	2269	2481	2954	2181	3113	2216
ARHGEF6	948	1123	1029	1466	1384	1002	2209	1281	1370	2542	1990	1242	2008	1701	1771	1410	1467	995	1432	1201	1857	1009	927	691	963	919	900	711	951	985	919	968	1043	752	795	1077	667	1025	1730	969	1300	1900	1189	1090	1919	1147	949	932	783
ARHGEF7	2698	2250	2804	2917	3130	2550	2790	3397	3147	3868	3964	2730	3436	3298	3356	2355	2887	2447	2993	2400	4246	2692	2620	3282	2248	2660	2540	2451	2736	2713	2745	2218	2410	2250	2263	2516	2176	2278	3590	2077	2290	3823	2664	2241	2624	3047	2082	2778	2822
ARHGEF9	4	3	2	1	1	3	4	5	8	0	8	6	1	8	2	4	2	4	6	4	6	3	2	5	8	8	5	5	13	3	5	2	4	3	8	6	2	7	5	5	2	5	0	1	1	3	4	4	1
ARID1A	3534	2887	3962	3922	2572	3038	3621	2534	3753	3951	3415	3114	4431	3900	2735	3896	3627	2810	3667	3331	5791	3939	3450	5526	3887	4298	4012	3833	3516	3655	4158	3764	3664	3313	3825	3672	2319	2940	4175	2304	3132	3813	2765	3367	2858	4077	2968	3575	2908
ARID1B	2556	2211	2819	2559	1818	2008	2714	1945	2410	2952	2332	2071	3208	2514	2047	2570	2545	2105	2561	2247	3936	2885	2464	3567	3061	2882	2919	3056	2759	2803	2619	2774	2761	2416	2850	2903	1661	2112	2610	1649	2480	2524	1950	2490	2000	2922	2496	2441	2030
ARID2	993	1114	1340	1168	660	931	1529	687	1118	1586	1201	998	1697	1311	1110	1313	1169	883	1374	1181	1612	1132	1094	1409	1799	1279	1256	1501	1278	1331	1078	1434	1175	1125	1310	1443	766	998	1199	750	1135	1250	1050	1134	808	1221	1192	1102	750
ARID3A	719	551	792	753	419	627	571	369	804	443	475	626	701	349	294	607	581	549	631	463	947	956	694	1289	889	1007	1174	868	662	720	1039	901	774	773	992	837	363	472	668	331	601	483	565	728	354	801	645	589	675
ARID3B	84	80	84	143	129	94	102	118	131	141	126	150	172	127	98	138	127	67	141	89	217	114	83	128	109	109	102	96	60	112	81	104	122	66	94	83	66	116	127	73	74	174	131	96	125	101	105	115	100
ARID4A	1194	1747	2175	1319	1179	1129	2020	1466	1244	2139	2039	1172	1958	1762	1540	1411	1410	1455	1451	1394	1939	1188	1596	1737	1955	1441	1593	1792	1768	1843	1492	1854	1544	1481	1769	1897	1211	2009	1653	1314	1840	1574	1453	1620	2361	1671	1352	1257	1601
ARID4B	1988	2462	3047	2033	1717	1770	2768	2026	1994	3008	2719	2039	2854	2563	2309	2386	2289	2515	2313	2118	3112	1991	2323	2791	2902	2280	2555	2753	2933	2969	2215	2743	2250	2015	2380	2556	1862	2349	2524	1592	2321	2542	2160	2258	2566	2596	1966	2078	2057
ARID5A	278	162	186	205	171	164	221	249	223	199	141	192	212	150	195	225	185	130	245	123	462	228	114	222	125	150	200	199	128	133	196	82	170	165	108	162	142	246	454	140	236	450	186	144	384	189	126	171	190
ARID5B	1737	2231	2356	2568	2039	2251	3398	1898	2540	3764	3642	2434	3316	2883	2581	2601	2396	1971	2424	1953	4056	2052	2042	2734	2796	2251	2358	2027	2515	2465	2126	2483	2430	1852	2040	2756	1599	2014	2798	2089	2718	3564	2155	2075	2427	2317	2274	2489	1587
ARIH1	2342	2456	3062	2854	2347	2409	2992	1555	2488	3129	2549	2308	3263	2203	2483	2692	2389	2122	2624	2134	3597	2715	2391	3202	3961	2799	3309	3153	2779	3068	3227	3258	2811	2669	3144	2934	1906	2837	2762	1826	3148	2858	2537	2631	2065	2623	2710	2289	2051
ARIH2	1590	1217	1729	1451	1375	1432	1621	1376	1590	1734	1507	1187	2049	1431	1366	1640	1712	1384	1666	1448	2471	1919	1545	2249	1962	1708	1653	1948	1468	1812	1660	1480	1542	1430	1464	1512	1049	1642	1665	1046	1571	1537	1218	1656	1807	1619	1339	1408	1576
ARIH2OS	58	36	95	51	38	48	82	70	68	94	78	50	97	117	81	100	92	60	99	58	138	79	79	78	58	61	83	79	83	79	67	57	74	70	41	52	42	60	60	30	59	69	53	64	65	61	59	74	37
ARL1	2633	3554	3560	2455	2629	2398	3988	2226	2745	4071	2969	2224	4317	3357	2663	3774	3090	2819	3054	3032	4169	3334	2915	3588	4237	2803	3121	4035	2996	3704	2903	3121	3257	2840	3036	3331	2701	3742	2924	2024	4025	2859	2665	3377	3718	3024	2874	2246	2600
ARL10	372	303	427	404	328	329	392	313	332	389	299	291	516	273	294	415	543	353	474	395	560	650	495	700	489	502	452	488	460	527	438	432	383	398	368	393	267	386	343	257	438	324	309	501	384	536	375	316	403
ARL11	6	7	4	8	1	3	4	5	3	4	17	4	13	2	9	22	7	13	7	17	28	8	8	3	4	6	7	1	2	4	5	1	5	10	1	4	2	7	38	0	4	2	2	3	15	12	3	1	5
ARL13A	0	2	2	2	1	0	6	0	1	12	1	0	1	1	2	6	2	0	9	1	0	1	2	1	8	4	1	3	3	1	4	5	3	1	4	2	0	2	4	0	0	1	6	4	2	1	0	4	1
ARL13B	365	409	408	409	324	334	593	370	382	610	566	394	619	476	354	407	379	366	415	347	476	368	315	347	464	313	357	420	389	456	377	392	437	320	282	476	306	402	462	279	518	442	480	332	516	390	377	349	274
ARL14EP	683	770	816	613	835	711	916	580	645	1077	790	649	1063	664	830	751	583	620	785	726	949	731	709	685	954	666	682	962	722	789	677	729	756	642	677	834	583	1090	726	579	1096	783	597	962	1187	681	723	621	773
ARL14EPL	5	3	11	9	19	0	13	0	3	20	15	2	18	2	8	11	12	6	7	8	2	9	4	3	9	6	7	7	12	1	3	4	7	1	2	1	12	11	7	9	10	23	3	3	4	8	4	8	8
ARL15	1948	2053	2508	1354	1326	1576	1560	712	1573	1368	1056	1251	1639	1173	1314	1865	1228	1301	1772	1086	1670	2107	1831	2256	3730	2253	2194	2817	1831	2195	2247	2319	1779	2129	2447	2348	1684	2283	1308	1025	2170	1148	1199	2339	1170	1754	1834	1140	1810
ARL16	569	477	645	644	623	486	642	462	538	677	589	478	721	559	586	521	656	498	697	642	799	593	551	780	715	665	647	572	612	619	609	581	622	505	537	663	350	616	691	482	589	688	567	552	593	669	463	602	641
ARL2	783	476	611	618	488	561	591	518	685	705	418	545	982	619	525	770	718	548	779	575	1136	1117	562	1084	680	589	804	826	433	836	625	400	579	531	442	577	389	809	752	325	668	461	398	659	998	655	512	522	774
ARL2BP	1544	1719	1905	1564	1758	1383	2182	1377	1489	2364	1635	1153	2234	1751	1615	1990	1896	1762	1881	1947	2515	2017	1872	2340	2236	1803	1853	2233	1786	2549	1780	1646	1821	1646	1596	1646	1700	1908	1631	1307	2019	1570	1532	1842	2496	2439	1435	1275	2045
ARL3	857	1098	1149	777	1160	813	1162	939	874	1234	996	738	1231	1179	998	951	850	994	1052	1046	1183	1147	1059	1310	1175	981	973	1363	879	1228	1015	942	929	983	937	1135	978	1514	832	869	1555	904	825	1193	1669	1165	853	806	1188
ARL4A	853	1103	1343	903	1737	1011	1444	1049	1006	1767	1201	950	1069	1168	1471	1065	1139	1282	1120	974	1369	1063	912	1134	1136	863	1040	1333	1115	1321	1059	1219	1198	967	1113	1179	1134	1613	1083	1054	1862	1680	900	1086	1559	1138	793	819	1039
ARL4C	1393	1506	1255	1368	1342	947	1627	1178	1124	1434	1038	1017	1627	1179	767	1354	1319	913	1263	1137	1964	1743	1390	1676	1625	1785	1385	1782	1282	1628	1529	1491	1523	1477	1715	1389	961	1607	1832	802	1713	1620	964	1366	1624	1447	1192	1175	1166
ARL4D	813	654	737	910	1027	646	929	605	698	1093	604	820	1039	617	757	754	505	652	995	531	1024	1122	575	1186	861	727	721	976	437	689	1052	618	761	714	505	696	455	950	937	471	1001	1308	479	763	924	742	606	787	701
ARL5A	2939	3756	4511	2990	2631	3311	4926	2283	3691	4822	4066	2989	5024	4204	3938	4420	3834	3424	4280	3659	5857	3538	3837	4452	5442	3979	4502	4692	4067	4595	3270	4193	4032	3347	4149	5022	2916	3967	3544	2500	4578	3399	3402	4271	3576	4368	3984	3494	3134
ARL5B	1266	1532	2065	1252	850	1147	1779	728	1053	1639	1166	1004	1657	1157	1106	1461	1252	1132	1260	1059	1556	1142	1297	1624	2528	1477	1844	1972	1519	1983	1542	1861	1932	1461	1612	1891	978	1178	1433	855	1458	1171	1139	1406	1012	1335	1459	1215	858
ARL6	151	228	248	199	249	234	301	181	157	302	244	223	295	260	193	220	239	179	305	212	275	233	216	219	376	276	300	328	211	317	253	316	320	195	265	352	148	238	227	210	323	234	187	291	259	234	204	198	203
ARL6IP1	3578	4086	5166	3737	4614	4151	5249	3051	3710	5567	4150	3409	5236	4092	3898	3954	3310	3852	4334	3396	5188	3818	3337	4208	4986	3844	3860	5153	4000	4255	4718	4392	4651	4474	3889	5499	3708	4994	4138	3557	6123	4554	3182	4440	4265	3845	3640	3442	3690
ARL6IP4	653	580	757	643	742	725	688	898	816	793	681	633	914	669	671	654	627	676	754	638	1020	778	719	1089	721	819	721	807	675	653	1012	642	683	748	566	491	607	931	826	552	769	723	575	660	815	749	536	577	1015
ARL6IP5	1065	1481	1449	1146	1984	1048	1742	1142	1311	1981	1860	1278	1906	1423	1422	1365	1270	1275	1466	1450	2110	1306	1074	1313	1150	1158	991	1333	1168	1314	1160	1100	1429	1048	1064	1610	1156	1721	1622	980	1650	1619	1155	1544	2309	1245	1132	997	1383
ARL6IP6	899	1076	1137	953	691	892	1113	521	894	1129	813	667	1170	940	739	1032	795	842	936	730	1271	1018	869	1102	1275	1089	1090	1282	824	1256	934	1066	1187	1051	911	1116	697	1056	966	672	1153	875	702	1095	972	816	851	798	706
ARL8A	419	401	428	445	507	356	414	444	444	489	464	375	569	466	356	446	508	385	443	435	775	465	410	581	410	430	436	410	400	477	510	392	505	388	346	426	390	531	625	329	509	511	345	386	624	499	301	356	489
ARL8B	3773	4103	5088	3515	3398	3179	4835	2826	3319	5204	3486	2679	5183	4076	3591	5346	4379	3853	4771	4478	6012	5200	5015	5776	6623	4635	4951	6211	4515	5435	4325	4629	4564	4069	4466	4841	3055	5104	3725	2679	4896	3626	3100	5079	4656	4237	4164	3574	3948
ARMC1	1470	1638	2083	1362	1316	1445	1943	1242	1458	2244	1705	1417	2145	1638	1592	1752	1635	1674	1749	1589	2149	1651	1799	1976	2308	1661	1866	2218	1630	2040	1665	1875	1774	1542	1568	1989	1336	1667	1552	1110	1953	1516	1375	1803	1640	1672	1507	1437	1344
ARMC10	681	1016	904	745	1113	623	1402	860	861	1395	1564	678	1658	1378	916	1113	1208	847	1077	1022	1320	927	954	865	1013	1000	763	957	949	1108	755	935	879	713	761	945	713	1215	1080	705	1206	1123	902	990	1609	1012	868	803	952
ARMC12	153	93	156	157	153	179	230	235	98	489	405	162	221	222	155	64	158	82	110	112	186	46	124	72	84	115	60	125	99	145	88	162	94	64	159	129	80	151	294	147	150	445	119	154	138	245	218	264	88
ARMC2	79	105	95	108	103	85	159	65	120	125	140	86	152	113	95	104	78	87	134	93	121	95	82	87	112	69	87	72	69	92	111	58	75	68	97	130	63	79	152	86	97	144	106	68	147	118	72	108	77
ARMC4	11	12	4	7	3	0	21	7	9	18	34	2	32	14	10	17	9	2	7	8	6	12	8	6	5	4	1	15	8	18	10	7	1	1	0	13	13	6	30	14	3	11	14	10	12	9	8	16	2
ARMC5	554	456	608	491	539	567	539	521	498	619	584	490	788	557	546	548	615	558	670	531	839	819	519	846	606	698	671	583	480	505	712	544	620	563	410	476	403	539	616	362	504	665	403	550	618	620	412	548	591
ARMC6	383	219	431	304	251	358	325	330	412	254	251	283	377	254	221	322	326	321	359	305	565	538	409	655	450	525	514	448	301	388	514	329	498	351	334	368	266	362	379	163	281	309	225	391	383	399	298	300	393
ARMC7	704	456	587	660	624	534	618	542	576	646	465	474	721	539	468	497	564	442	744	580	859	886	647	885	755	814	644	696	577	519	1001	632	624	700	571	600	493	632	674	425	465	653	447	545	559	824	444	581	866
ARMC8	997	1267	1549	1135	1276	1117	1583	1118	1138	1705	1434	1042	1542	1430	1308	1363	1386	1319	1299	1131	1697	1233	1217	1435	1557	1267	1413	1437	1351	1364	1381	1416	1331	1310	1218	1291	939	1343	1172	1086	1379	1230	980	1178	1232	1373	921	1156	1037
ARMC9	116	166	142	186	192	132	200	149	221	227	250	147	296	261	224	180	216	197	162	223	271	225	171	235	132	158	184	131	152	195	169	141	156	103	184	170	99	208	198	80	223	179	174	202	324	170	197	187	181
ARMCX1	598	647	588	641	791	542	902	567	727	979	907	703	1083	976	842	836	755	615	829	648	925	711	580	707	618	632	489	515	625	677	615	617	632	532	549	694	534	746	840	401	804	906	675	747	1100	733	604	608	584
ARMCX2	548	568	532	731	660	462	909	545	791	926	818	585	1056	822	714	933	522	644	866	796	937	851	584	647	645	532	564	521	467	518	576	541	623	468	472	731	281	680	800	446	889	924	684	751	855	636	675	534	573
ARMCX3	2912	3572	3545	2796	3046	2254	4540	2299	3102	4331	3567	2701	4644	3996	3213	4567	3599	3026	3782	4084	4534	3689	3034	3560	3887	2833	3059	3794	2891	3248	2782	3212	2927	2645	3085	3593	2677	3233	3753	2143	4136	3388	3007	3500	3819	3427	3047	2565	2694
ARMCX5	462	453	372	384	427	353	540	295	424	542	453	319	665	479	361	512	371	314	475	448	604	441	416	457	642	417	365	493	468	549	486	404	311	417	353	471	477	511	413	277	502	329	462	366	384	490	339	282	521
ARMT1	283	452	557	353	509	370	691	375	331	708	634	317	673	544	504	595	503	547	565	606	627	385	443	476	601	416	391	471	455	429	437	420	522	478	383	596	389	542	344	312	512	420	470	519	574	415	464	359	384
ARNT	1581	1616	1821	1806	1260	1462	2107	1228	1879	2018	1944	1672	2349	1898	1703	1822	1824	1331	1941	1405	2891	1678	1370	1991	2091	1754	1753	1607	1669	1953	1672	1740	1751	1385	1709	1887	1136	1578	1910	1150	1941	1794	1492	1736	1660	1899	1673	1582	1181
ARNTL	476	433	682	528	556	556	667	466	449	600	437	393	656	414	448	584	628	589	696	594	1016	569	487	631	696	607	625	623	480	607	669	615	697	505	472	609	417	541	504	474	613	785	369	632	641	578	455	479	350
ARNTL2	22	41	12	41	19	29	47	22	40	66	111	22	98	62	60	39	34	32	31	51	97	36	39	32	31	31	49	5	38	64	8	16	32	7	21	10	33	18	33	44	39	68	59	24	42	63	34	36	23
ARPC1A	4976	4293	5193	3992	4099	3564	5010	3804	4228	5303	3848	3451	5627	4440	3628	4796	4202	4284	4858	4391	6556	5952	4702	7517	6198	5631	5101	6521	4630	5618	5521	4809	5155	4612	4587	4767	3326	6064	4439	3009	6071	4103	3409	5548	6143	5072	4355	4008	5155
ARPC1B	3007	2991	2919	2908	3324	2435	3567	3191	3763	4524	3898	2647	4922	3808	3059	3472	3579	3333	4049	3726	6649	4652	2933	4623	2820	3836	3099	3081	2860	4146	3532	2347	3772	2550	2151	3527	2329	4218	5069	2329	4122	3717	2875	3823	9236	3579	2938	2839	4151
ARPC2	4723	5793	6057	4373	6764	4133	6431	4643	4652	7143	5067	4045	7435	5122	5040	6405	5099	5504	6046	5492	7738	6551	5593	6997	6902	5375	5684	7339	5604	7313	5968	5455	5736	5236	4947	5814	4584	8277	5725	3564	7793	5183	4209	6772	9938	5539	4494	4285	5864
ARPC3	2748	3193	3501	2362	3334	2370	3462	2348	2492	4138	2343	2104	4020	2652	2914	3603	2757	2651	3497	2750	3837	3555	3207	3422	4254	3113	3010	4626	3075	3633	3097	2931	2639	2902	2615	2857	3275	4935	2940	2592	4545	2490	2408	3757	4931	3386	2525	2246	3943
ARPC4	3091	2694	2944	2482	2775	2170	2734	2101	2741	3181	2184	2061	3435	2486	2402	2897	2506	2502	3303	2760	4130	3916	2772	4335	3436	2958	3235	3826	2539	3535	3056	2408	2749	2725	2450	2730	2311	3656	3244	1806	3646	2496	2352	2980	4847	3289	2368	2322	3699
ARPC5	3379	4263	3932	3441	4711	3044	4784	3577	3386	5398	4030	2989	5367	4174	3911	4197	4147	3897	4178	3923	5997	3929	3584	4189	4535	3572	3281	4405	3822	4687	3569	3282	4065	3068	2941	3988	3126	5267	5426	2648	5223	4606	3010	3918	7666	3787	2994	3312	3584
ARPC5L	1976	1603	2165	1490	1698	1544	1623	1374	1488	1835	1203	1248	1990	1440	1401	1702	1565	1646	1882	1511	2514	2158	1845	2750	2242	1905	2057	2622	1773	2267	2390	1801	1883	2069	1550	1691	1473	2580	1697	1278	2407	1526	1200	1917	2155	2179	1517	1446	2212
ARPIN	894	942	875	910	1145	785	984	966	849	1376	1007	774	1343	1148	732	999	1105	834	1135	1012	1337	1292	879	1235	870	1077	780	994	858	947	1260	957	931	893	739	820	787	1173	1308	719	1245	1253	832	1049	1590	1036	679	898	1016
ARPP19	3116	3817	4166	3064	3135	2771	4595	2573	2980	4811	3580	2498	5080	3626	3071	3925	3230	2997	3692	3132	4163	3534	3289	3589	5349	3356	3526	4801	3607	4580	3295	3990	4006	3140	3406	4047	3064	4041	3267	2691	4904	3246	2951	4128	4272	3467	3400	3003	3148
ARR3	4	6	2	6	3	4	4	6	2	7	2	3	2	5	2	0	2	0	1	2	1	1	0	1	3	3	0	6	3	1	5	2	2	0	6	0	2	1	4	0	1	1	2	1	1	6	1	7	6
ARRB1	1124	1138	1086	1334	1605	950	1565	1619	1543	2051	2375	1495	2227	2033	1759	1474	2034	1397	1618	1722	3258	1447	1152	1533	982	1263	1016	858	1151	1347	921	819	1113	777	913	1326	733	1341	2904	920	1297	2308	1167	1036	2567	1359	904	1185	1037
ARRB2	284	288	296	346	365	299	342	387	422	534	457	332	471	240	328	297	326	295	327	331	394	401	284	403	317	292	301	233	324	260	319	313	295	305	249	236	152	349	473	196	295	478	294	324	549	362	218	285	315
ARRDC1	1011	846	1034	964	972	944	771	912	994	860	738	776	1028	719	664	851	896	759	1120	780	1458	1377	817	1689	953	1234	1193	1114	944	925	1267	961	868	960	1089	811	544	1177	1141	492	945	1034	647	813	1086	991	910	946	1023
ARRDC2	662	720	774	742	1018	791	922	907	848	1078	1139	817	1088	1011	868	772	954	718	886	776	1424	866	684	1055	651	848	762	886	722	960	833	712	779	647	665	924	476	1014	944	531	1032	1171	668	840	1407	998	839	784	873
ARRDC3	3889	5465	5641	4800	4621	4095	7739	3195	4436	7263	4773	4266	6002	5017	5508	6138	4489	3840	5639	3852	6507	4956	4735	4700	7873	5408	5836	7012	5407	7201	5285	6446	5131	4519	5825	6109	4375	5273	4276	4362	7647	6968	4742	5257	5633	5667	5334	3899	3903
ARRDC4	2474	3195	3791	2995	3130	2986	3983	2039	2592	4179	2810	2772	3909	2520	2573	4239	3131	2784	3219	2678	5778	3493	2954	3634	4296	3805	4055	4669	3494	4799	3796	3426	3515	3610	3365	3889	2048	3257	3244	2484	4312	4436	2283	3042	3080	2958	2618	3180	2449
ARRDC5	47	76	89	104	94	106	143	130	136	160	257	135	196	197	111	71	101	94	75	126	197	85	105	77	79	120	85	71	63	63	72	116	75	67	68	107	73	65	146	207	118	124	136	82	111	154	89	111	109
ARSA	472	348	407	393	452	406	429	413	636	631	512	466	813	577	621	615	477	473	781	691	1037	789	319	649	355	529	413	351	281	331	478	288	419	327	247	502	273	493	752	271	563	507	273	465	821	568	381	443	608
ARSB	516	476	529	583	551	494	703	394	733	754	767	584	900	778	656	794	897	695	740	789	1198	763	549	930	704	687	755	551	402	595	555	562	914	466	508	797	305	669	931	329	871	665	414	789	1346	609	686	551	492
ARSE	98	94	158	113	103	124	107	49	228	116	66	172	173	146	190	209	207	240	187	215	391	303	223	460	183	229	253	170	113	140	136	137	99	75	135	138	63	150	112	65	149	59	94	144	103	271	159	141	232
ARSG	131	112	125	99	123	87	176	180	170	170	204	111	207	196	135	218	249	132	257	154	331	168	137	156	127	134	147	108	131	191	119	106	61	100	101	102	101	128	254	105	97	211	134	75	213	147	70	167	175
ARSI	48	30	33	72	103	18	117	98	47	110	66	23	76	63	36	45	79	36	47	78	59	48	20	37	9	61	16	36	40	26	72	31	34	49	34	29	31	46	108	29	52	89	30	49	103	88	28	25	55
ARSJ	246	292	428	321	206	358	372	247	322	347	337	299	390	278	277	262	305	217	272	293	385	205	244	402	296	341	281	273	336	449	318	424	409	263	408	406	252	217	329	238	366	499	251	251	219	342	274	219	161
ARSK	102	128	103	142	110	48	291	110	94	316	247	69	360	191	133	314	190	142	255	322	231	250	178	159	189	164	131	140	115	230	111	91	91	79	122	140	77	118	193	65	146	235	112	154	335	127	124	111	104
ART3	10	7	9	25	9	17	34	5	16	24	14	11	45	12	20	32	4	19	28	9	47	37	20	18	24	9	12	19	12	52	14	29	21	18	15	23	14	6	16	4	22	17	15	26	9	8	18	8	5
ART4	9	9	8	24	3	1	0	6	4	2	95	18	35	40	29	10	17	10	25	11	7	5	2	12	16	20	18	7	5	17	13	12	8	4	9	10	10	9	6	5	12	3	24	8	13	6	6	2	6
ARTN	25	13	33	21	22	34	14	18	30	32	29	21	36	27	32	9	56	9	20	16	38	15	52	29	9	42	26	17	34	29	33	34	22	13	42	22	16	10	45	26	15	41	26	10	28	23	35	30	34
ARV1	618	561	642	589	495	538	694	468	531	745	534	492	889	480	550	658	486	518	607	629	737	639	562	562	776	621	558	786	576	630	659	549	620	611	585	619	597	782	571	528	773	578	543	610	781	742	525	567	657
ARVCF	291	282	255	304	323	198	343	393	311	399	467	274	449	374	306	424	531	342	497	455	607	515	333	569	333	501	371	285	239	254	408	305	370	368	286	279	229	297	283	224	247	291	317	297	301	364	251	294	382
AS3MT	220	326	255	211	353	253	339	298	204	435	345	245	433	423	323	312	263	290	312	321	369	328	280	302	297	257	230	404	269	255	287	232	172	272	245	219	214	345	264	228	295	315	221	251	379	261	245	276	319
ASAH1	1789	2315	2704	2068	3363	2513	3561	2192	1954	4130	2959	1928	3252	2365	2844	2863	2281	2538	2825	1963	3461	2186	1710	2408	2820	1989	2053	2780	2319	2309	2533	2091	2325	2221	1699	2857	2222	3184	3055	1815	3333	3174	1902	2715	3944	2473	2119	1793	2398
ASAP1	490	565	523	689	548	447	934	541	649	1198	955	560	1202	909	863	1090	969	674	985	779	1547	704	565	669	557	628	547	499	504	871	501	431	760	419	401	659	359	564	914	345	478	936	518	537	811	641	509	786	468
ASAP2	1027	1250	1419	1251	1106	964	1552	1172	1274	1694	1632	1029	1799	1361	1438	1441	1479	1067	1469	1146	1773	1332	1079	1489	1559	1113	1247	1417	1301	1489	1151	1248	1388	1150	1273	1353	1043	1302	1493	747	1505	1432	1212	1324	1341	1274	1064	1096	882
ASAP3	1567	1588	1984	1878	1748	1599	1699	1688	1988	1790	1988	1733	2049	1743	1550	2070	2338	1808	2278	1944	2578	2723	2042	2881	2153	2661	2474	2446	2198	2087	2679	2126	1563	2162	2365	1538	1317	1653	1490	1235	1862	1486	1743	1832	1283	2372	1623	1415	1987
ASB1	1299	860	1649	1538	894	1517	1167	661	1632	1336	1138	1534	1516	1081	1270	1218	1082	1066	1245	997	2520	1448	1021	2471	1291	1072	1629	1185	1139	1784	1471	993	1799	1051	1020	1718	1056	751	1692	800	870	1238	1118	1082	1037	1629	870	1227	1308
ASB11	251	305	442	260	464	303	424	351	244	509	374	267	331	317	308	216	234	392	264	183	372	246	245	287	355	218	282	368	457	345	316	301	273	339	220	308	297	548	239	244	522	359	255	354	313	395	271	250	334
ASB12	17	41	34	20	41	55	65	37	45	63	29	35	67	29	74	43	24	46	61	29	95	36	35	50	40	36	51	61	38	35	41	33	39	33	34	57	28	54	34	27	44	46	44	53	65	32	41	20	43
ASB13	1138	575	863	772	439	692	671	483	757	655	426	518	868	444	574	891	768	716	946	806	1167	1363	1169	1849	1152	1200	1171	1373	691	959	852	840	635	801	981	637	572	726	765	347	834	574	495	929	533	1150	673	685	882
ASB14	8	34	19	28	98	22	37	18	25	45	38	19	70	45	75	25	31	50	38	21	32	33	26	32	33	12	23	35	30	20	23	25	19	23	16	28	64	41	16	36	20	27	23	61	67	29	32	16	26
ASB2	51	71	54	121	157	88	189	142	117	182	183	84	269	130	46	118	172	101	104	108	215	133	71	100	66	72	55	62	70	62	57	69	80	57	97	54	48	38	126	164	126	118	151	88	107	111	83	47	100
ASB3	642	698	914	635	641	625	995	515	658	950	794	632	924	818	765	732	687	580	834	596	824	697	653	784	1056	760	704	1002	744	891	680	879	781	752	813	796	636	816	827	556	864	836	676	840	696	720	657	740	581
ASB6	586	568	552	610	588	537	589	547	559	701	518	503	683	541	406	556	558	453	608	569	953	729	577	956	563	606	720	612	467	595	735	531	663	535	513	567	416	645	651	333	614	474	331	550	677	631	447	479	713
ASB7	504	572	817	521	467	482	683	350	484	685	490	441	771	579	484	660	553	511	678	533	864	671	630	779	877	597	711	826	646	776	594	685	653	510	621	724	490	582	510	310	718	436	411	644	585	595	583	540	443
ASB8	1035	1059	1123	1042	1343	799	1235	963	957	1397	1101	814	1359	1137	1126	1057	1010	1026	1088	992	1370	1320	1033	1241	1201	899	968	1238	1077	1176	993	975	1055	907	925	1121	958	1331	1004	795	1241	1087	938	1186	1337	1281	884	917	1196
ASB9	41	45	42	50	62	40	55	42	64	43	30	34	88	79	56	46	38	38	54	52	66	62	45	66	48	67	44	84	52	62	48	71	52	22	41	69	40	88	80	18	62	33	39	57	53	53	50	35	67
ASCC1	1081	860	1418	907	878	1028	1235	523	741	1213	704	559	929	637	692	771	581	615	769	520	722	819	561	686	897	655	618	1292	754	807	1215	803	1002	1485	706	1620	954	1684	1004	583	1263	767	604	996	973	775	687	542	693
ASCC2	1602	1160	1573	1439	1050	1284	1386	1194	1477	1473	1160	1102	1899	1190	1113	1633	1460	1255	1694	1479	2311	2238	1544	2637	1584	2060	1784	1822	1362	1715	1907	1395	1624	1506	1381	1546	949	1701	1661	928	1577	1395	1061	1577	1452	1621	1226	1323	1675
ASCC3	1770	1651	2365	1731	940	1523	1952	883	1764	1684	1307	1244	2175	1600	1160	2039	1897	1447	1874	1803	2406	2004	2225	2774	3229	2682	2526	2896	1788	2317	2210	2772	1933	2100	2513	2192	1279	1323	1691	1149	1572	1275	1526	1825	1083	2357	1823	1907	1313
ASCL2	476	346	469	533	411	448	357	401	366	416	305	274	518	241	292	357	268	425	345	383	756	473	358	654	379	446	557	489	360	432	590	382	577	437	452	436	249	497	378	200	451	372	183	506	274	371	399	301	410
ASCL3	0	0	4	0	0	0	0	0	0	0	0	0	0	0	0	1	4	0	1	2	1	0	0	0	0	0	0	1	0	0	0	1	0	1	0	0	0	0	0	0	1	0	0	0	0	0	0	1	0
ASCL4	26	31	30	42	12	22	29	11	24	13	12	21	28	16	9	33	30	14	14	23	64	25	17	41	52	39	33	28	26	19	30	25	35	33	44	47	19	25	20	9	30	13	23	19	22	23	22	16	20
ASF1A	463	475	607	361	465	451	630	411	404	692	438	342	611	595	488	579	425	424	522	448	575	535	520	528	675	491	537	693	478	619	454	502	484	471	535	593	387	623	492	344	646	449	378	588	578	476	437	298	489
ASF1B	284	131	186	202	147	207	118	128	197	170	57	127	273	174	94	194	175	160	232	196	336	358	224	497	271	287	279	291	180	255	271	225	261	224	181	202	118	206	193	80	170	119	111	210	167	287	188	186	231
ASGR1	16	32	8	26	9	16	54	21	43	27	100	52	32	59	23	18	26	31	13	38	85	13	16	8	10	47	7	8	27	39	9	20	45	5	7	22	6	25	84	16	27	53	25	51	329	28	41	32	33
ASGR2	10	23	7	10	20	7	8	29	4	7	19	7	20	13	5	12	19	6	14	2	44	18	15	3	0	13	10	2	21	10	2	1	23	0	9	13	3	5	104	7	6	65	2	18	146	10	2	6	6
ASH1L	3618	3459	4284	4135	2369	3410	4483	2232	3998	4382	4407	3453	5262	4460	3494	3987	4106	2653	3838	3524	5749	3429	3557	4421	4912	4032	3873	3956	3681	4529	3617	4165	3699	3385	4152	4422	2332	2449	4246	2544	3495	4063	3676	3063	2355	3937	3397	3907	2540
ASH2L	752	759	738	821	726	607	937	546	715	1015	868	704	1119	848	657	882	753	639	920	676	1040	826	752	1003	978	788	699	927	712	877	930	797	654	717	664	712	617	893	867	489	1022	871	760	954	732	965	759	745	717
ASIC1	7	14	7	19	29	17	10	8	25	22	36	15	14	25	5	17	25	9	8	14	62	13	11	12	5	16	9	4	9	12	9	5	28	1	3	14	12	19	25	14	15	34	17	19	33	15	5	12	11
ASIC4	226	205	228	330	304	209	245	322	351	345	370	340	357	336	214	237	253	187	394	261	319	361	279	337	190	290	243	183	242	179	274	191	169	238	181	215	300	218	328	297	276	368	364	217	172	594	192	310	539
ASIP	1468	2848	3323	1251	3677	2650	1694	3075	3020	1910	2582	2368	1924	2840	2839	1551	2827	3061	1723	3046	4471	2112	2962	3941	1724	3018	2835	1882	2764	1495	1989	2635	2799	1440	2562	2970	1382	4881	2958	1115	4088	2819	1157	3321	5048	1719	2483	2428	2055
ASL	969	1642	2311	967	1566	1648	788	1160	1783	860	1205	1771	1205	995	1055	993	1337	1308	1225	1368	2286	1493	1592	2219	1147	2221	2263	1855	1986	1759	1589	1779	1572	1370	2184	1524	967	1220	860	623	975	824	984	988	811	1504	901	996	1770
ASMT	5	2	9	4	2	6	1	0	7	0	1	7	6	2	2	8	1	3	2	2	2	6	0	14	8	4	30	15	1	1	19	7	4	14	14	11	5	2	8	4	6	5	1	7	2	2	2	6	7
ASMTL	755	461	662	666	452	597	726	519	699	815	476	580	873	612	469	755	563	545	893	424	1315	1131	498	1243	723	656	852	797	509	567	965	392	596	766	499	686	466	740	717	430	635	692	474	649	773	746	541	692	807
ASNA1	1901	1583	1808	1695	1722	1504	1806	1223	1741	2046	1530	1378	2444	1622	1477	1913	1759	1736	2022	1727	2695	2276	1724	2296	2180	1900	1651	2413	1419	2061	2016	1736	1644	1649	1490	1696	1382	2327	1857	1231	2501	1541	1412	1921	2697	1840	1339	1325	2004
ASNS	1131	1144	1558	953	1227	1270	1746	1052	1150	1364	1034	1445	1996	1198	1221	1548	1264	1201	1488	1503	1971	1778	1473	1696	1595	1372	1373	3356	1848	3154	1430	1384	1358	1480	1338	1343	984	1644	1114	667	1753	962	1102	1656	1416	1392	1027	999	1758
ASNSD1	882	1180	1103	906	1117	724	1185	862	771	1249	1111	648	1230	1158	873	1099	1209	980	1068	1202	1457	1026	1239	1119	1396	1220	1054	1391	1058	1078	1278	1408	1147	968	1191	1098	734	1228	909	632	1311	858	747	1224	1258	926	959	667	911
ASPA	193	345	266	271	481	271	444	183	415	463	626	288	566	455	574	290	270	375	380	199	806	221	210	238	241	379	291	290	233	444	233	380	542	150	240	545	165	469	332	385	833	580	363	563	829	325	541	255	534
ASPG	131	85	149	89	142	138	109	119	167	112	116	164	109	86	116	77	89	104	139	88	190	138	96	232	115	110	155	129	124	137	114	90	99	127	99	119	117	167	96	80	134	116	92	128	147	152	88	117	180
ASPH	1569	2034	2021	1704	1348	1664	2306	1397	1873	2229	2465	1732	2388	2438	1825	1905	1962	1294	1770	1652	2415	1350	1386	1518	1522	1418	1144	1592	1285	1877	1702	1913	1924	1601	1913	2429	1369	1472	2391	1187	1906	1881	1725	1518	1799	1526	1503	1325	1121
ASPHD1	0	0	0	0	0	0	1	0	1	0	1	0	0	0	0	0	0	0	1	0	1	0	0	4	1	0	0	0	0	0	1	0	0	4	0	0	1	0	2	1	0	0	0	0	0	0	0	1	3
ASPHD2	155	109	70	139	149	104	200	131	130	216	183	72	281	157	89	193	223	103	224	186	176	190	145	145	132	136	79	155	133	179	166	120	115	100	111	104	95	135	187	70	207	159	156	145	353	136	90	115	132
ASPM	713	578	923	715	285	564	591	224	665	672	173	401	930	821	388	738	694	385	709	736	863	765	814	1150	1239	1047	1030	968	759	980	922	976	838	784	1059	931	371	416	453	293	568	363	381	584	309	815	612	517	432
ASPN	855	1743	1584	1039	1732	941	2419	1126	1118	3296	2798	1221	3055	2725	3467	3139	2394	3685	2879	2436	3642	1995	1381	1055	1519	1099	1168	749	1283	1310	1017	1210	1794	732	779	1862	1096	2075	1815	1084	2312	2116	1261	1441	2127	1295	1164	1015	1190
ASPRV1	16354	14827	18654	14780	23225	16225	16959	11898	14374	21434	11666	14281	18681	8924	14379	18403	12562	13023	20210	11808	26677	23125	8447	17000	18064	14931	15572	22302	16539	13464	28458	12810	15917	21166	12648	16725	14147	24566	15386	10490	23041	20087	11076	14992	16305	17604	13886	16100	21483
ASPSCR1	1024	717	1003	884	844	833	936	859	1001	1029	819	805	1272	867	855	1025	1019	877	1210	932	1477	1503	965	1538	977	1257	1165	1128	875	898	1237	869	906	1093	845	816	688	1067	927	639	906	811	767	845	1110	1135	801	803	1233
ASRGL1	528	675	383	687	767	362	1052	906	763	738	688	560	1044	983	514	816	843	582	740	753	1308	870	682	681	514	835	446	397	562	869	486	503	640	273	435	641	288	838	2917	494	656	1429	534	595	3649	723	467	525	593
ASS1	1680	1028	1213	1244	1002	1074	1167	876	964	1010	612	858	1598	1081	841	1691	1557	1220	1644	1504	1593	2159	2365	2094	2290	2282	1819	3023	1452	1769	1701	1741	869	1604	1688	895	600	1044	1429	482	975	929	605	1059	974	1579	865	1133	1559
ASTE1	276	279	374	310	209	335	337	287	352	282	378	340	379	417	372	272	324	218	315	301	483	242	321	379	395	374	359	302	297	283	325	333	249	256	344	359	163	183	329	203	278	301	255	239	169	282	221	276	160
ASTN2	109	42	78	108	40	93	83	68	106	114	65	86	128	59	107	145	99	108	132	81	213	172	117	209	171	102	136	164	42	152	100	68	113	109	101	89	77	65	126	30	68	61	50	112	64	129	82	82	121
ASUN	497	504	650	467	502	405	653	328	455	572	541	394	773	559	502	659	573	547	689	612	644	683	605	649	920	584	609	851	600	723	661	682	521	572	630	605	524	696	534	448	672	537	554	673	619	588	534	456	544
ASXL1	2125	1846	2429	2501	1961	1986	2428	2194	2479	2738	2479	2166	2677	2324	2123	2330	2469	1858	2538	1893	3338	2647	2256	3150	2393	2587	2388	2399	2383	2196	2537	2442	2275	2229	2158	1873	1613	1934	2735	1595	1842	2699	2028	1955	1871	2450	1840	2093	2133
ASXL2	1826	1814	2084	2110	1201	1651	2006	1074	1919	2131	2154	1796	2324	2114	1830	1987	2289	1383	1950	1777	2857	1868	1942	2327	2672	2165	2102	2071	1902	2349	1662	2099	1714	1527	2042	2133	1203	1380	2322	1178	1608	2039	1641	1560	1359	1983	1753	1757	1101
ASZ1	1	1	2	0	0	0	0	0	0	1	0	0	0	2	0	0	2	0	0	0	1	0	0	1	0	0	0	0	0	0	0	0	1	0	1	1	0	0	0	0	0	0	0	6	1	0	0	0	0
ATAD1	1310	1868	2272	1246	1496	1373	2214	1296	1409	2386	1686	1230	2051	1736	1410	1660	1701	1436	1730	1462	2683	1575	1523	1785	2279	1554	1691	2118	1726	2083	1629	1768	1885	1655	1739	2030	1478	2170	1581	1518	2431	1655	1476	1918	2110	1570	1626	1481	1459
ATAD2	675	707	855	723	287	662	771	405	713	853	582	578	980	958	492	795	826	569	844	633	941	732	734	828	1194	897	818	840	777	879	798	942	837	672	849	909	506	455	700	404	685	596	587	672	437	728	658	665	513
ATAD2B	1971	1745	2422	1804	869	1616	2153	1005	1921	1891	1574	1411	2212	1707	1596	1808	1787	1509	1988	1519	2291	1774	2235	2434	3051	2374	2701	2781	2078	2796	1863	2315	1816	1707	2067	2061	1181	1234	1696	1107	1528	1509	1337	1581	989	1721	1539	1605	1090
ATAD5	341	326	388	283	205	228	331	125	295	307	214	220	413	362	216	343	317	232	310	317	438	323	376	399	450	462	417	469	315	423	314	406	383	345	383	479	213	194	244	146	298	169	271	291	235	322	256	312	245
ATAT1	334	296	332	452	494	328	510	441	452	485	442	394	525	498	413	368	399	398	396	319	489	384	302	458	368	394	351	327	354	391	385	402	300	317	324	318	300	263	411	271	317	571	398	320	359	423	252	382	395
ATE1	788	911	844	1006	789	813	1245	823	841	1245	1160	775	1282	1202	983	921	1032	792	958	980	1183	787	851	810	1138	971	775	897	727	1002	773	910	1098	715	777	999	807	823	1151	739	1045	1085	830	796	991	920	832	881	636
ATF1	793	1059	1283	839	998	715	1515	786	695	1442	1081	742	1307	1111	893	1209	1067	1056	960	903	1153	966	897	931	1559	909	1058	1424	1071	1300	909	1144	1170	991	907	1129	774	1366	835	715	1484	1072	796	1334	1240	893	938	881	908
ATF2	995	1420	1485	1122	1411	1131	1891	1239	1130	2069	1937	1166	1909	1650	1543	1422	1382	1142	1447	1350	1628	1146	1322	1225	1667	1243	1127	1433	1231	1461	1271	1352	1263	1184	1277	1362	1174	1337	1268	1142	1618	1602	1209	1396	1409	1243	1199	1112	1054
ATF3	428	420	393	784	744	822	519	251	408	321	365	377	630	231	277	464	315	338	272	397	665	291	371	366	508	675	501	512	313	382	543	488	562	565	584	484	259	370	482	668	420	336	319	362	284	297	323	296	369
ATF4	11493	8592	12661	10340	8676	9496	9715	7612	10666	10672	7336	8871	13204	8097	8230	11128	9849	10083	10604	9816	17175	13641	10184	16176	13215	10953	12963	15900	11186	14220	12024	9303	11106	10808	9471	9944	7973	12676	10839	7683	11723	9807	8303	11419	12819	13799	8583	9257	13410
ATF5	962	860	968	974	1127	780	738	837	865	993	740	647	1068	842	735	840	949	779	896	928	1346	1201	945	1300	889	1152	919	1070	994	958	1151	843	984	881	816	687	810	1016	1191	795	1100	1172	661	663	1553	965	543	929	931
ATF6	1569	1709	1801	1631	1275	1269	1907	1114	1453	1648	1737	1475	2123	1867	1562	2121	1928	1302	1715	2098	2732	1872	1803	2279	2175	1811	1855	1867	1523	1935	1557	1868	1855	1375	2043	1862	1015	1454	1765	958	1686	1454	1334	1785	1319	1712	1762	1379	1324
ATF6B	1540	1067	1362	1452	1447	1216	1256	1089	1542	1497	1049	1310	1626	1177	1169	1307	1223	1008	1459	1172	1998	1880	1235	2187	1478	1589	1636	1506	1176	1368	1710	1372	1326	1388	1389	1183	935	1415	1425	913	1284	1482	1140	1287	1268	1910	1134	1374	1584
ATF7	1815	1650	2048	2357	1688	1924	2568	1603	2278	2793	2654	2200	2920	2019	2287	2292	2309	1611	2130	1832	3174	1969	1500	2047	2023	1750	1705	1659	2023	2091	1893	1832	1918	1663	1894	2230	1233	1700	2651	1444	1787	2820	1636	1609	1672	2150	1935	1929	1338
ATF7IP	1772	2155	2273	2195	1864	1779	3269	1648	2086	3319	2859	2023	3204	2954	2316	2374	2370	1656	2515	2105	3002	1836	2153	2022	2871	2226	2009	2359	2351	2495	1944	2643	2074	1925	2391	2751	1689	1779	2240	1663	2457	2526	2326	2326	2094	2436	2187	1959	1531
ATG10	287	314	317	255	338	227	316	373	270	387	334	247	388	402	279	272	237	251	333	368	303	245	235	324	358	250	266	264	242	282	240	317	266	283	220	295	212	256	336	261	359	341	244	349	329	298	283	240	240
ATG101	893	742	776	764	787	798	730	597	773	739	640	617	832	616	655	663	659	668	813	556	1082	1095	640	1150	777	962	851	920	791	867	1083	774	851	817	752	633	565	1099	876	509	992	856	568	788	846	845	563	724	1001
ATG12	1061	1353	1517	1119	1277	1011	1634	989	1026	1898	1485	983	1682	1384	1238	1472	1280	1200	1390	1459	1779	1356	1322	1449	1935	1355	1366	1815	1285	1586	1256	1343	1611	1226	1213	1474	1028	1604	1174	1015	1707	1307	983	1589	1575	1310	1211	998	1252
ATG13	1565	1688	1807	1684	1470	1630	1710	1406	1804	2019	2036	1560	2350	1740	1610	1771	1891	1456	1886	1406	3051	2080	1449	2476	1721	1938	1829	1650	1705	1712	1985	1593	1754	1572	1565	1602	1327	1670	2100	1153	1660	2130	1412	1699	1596	2106	1629	1754	1671
ATG14	766	825	1019	875	923	861	1260	735	831	1216	1159	895	1148	884	1055	1141	992	850	1111	755	1166	985	881	1074	1431	918	926	1191	1018	1118	1127	1136	889	939	988	985	730	1007	952	656	1056	870	760	914	852	1118	795	1008	811
ATG16L1	1452	1118	1711	1318	1112	1444	1294	1047	1480	1266	1237	1305	1491	1188	1290	1307	1335	1467	1421	1100	2106	1555	1389	2351	1640	1694	2070	1701	1332	1716	1863	1513	1464	1357	1279	1359	829	1125	1258	887	1184	1403	1057	1182	1028	1499	1025	1176	1462
ATG16L2	276	241	249	442	345	177	399	394	310	531	462	236	430	307	309	321	318	230	372	264	519	325	197	261	243	241	291	289	293	276	310	232	320	267	207	245	220	199	465	243	274	563	229	245	430	320	227	306	277
ATG2A	2349	1982	2188	1917	1585	1735	1769	2116	2136	2059	2085	1885	2479	1890	1911	1974	1950	1606	2570	1465	3082	2832	1962	3446	1902	2274	2343	2594	2128	2250	2293	1677	1329	2083	1989	1792	1527	2295	2829	936	1825	2055	1415	1751	1380	2045	1849	2055	2412
ATG2B	1558	1525	1991	1689	1182	1398	1855	1089	1640	1797	1733	1412	2003	1575	1712	1986	1729	1353	1883	1284	2245	1831	1574	2166	2616	1768	2146	2189	1735	2122	1701	1778	1564	1618	1814	1776	1063	1434	1721	1073	1547	1661	1378	1515	1155	1769	1509	1435	1189
ATG3	1090	1198	1638	1147	1241	1197	1504	1149	1113	1510	1164	993	1620	1071	1256	1271	1094	1326	1223	1273	1830	1365	1307	1553	1490	1257	1496	1401	1171	1384	1249	1293	1464	1211	1133	1417	1133	1372	1247	1084	1580	1097	1084	1236	1678	1273	1034	1128	1365
ATG4A	307	328	480	267	255	293	400	279	344	408	409	331	424	361	331	425	382	343	413	359	510	434	349	422	468	323	390	513	425	475	301	388	368	305	335	431	281	428	344	249	492	342	255	395	446	349	280	303	308
ATG4B	1525	1283	1831	1607	1401	1550	1260	1687	1955	1455	1326	1434	1936	1299	1307	1544	1778	1569	1754	1464	2849	2264	1799	3484	1616	2422	2552	1790	1487	1747	2208	1933	1751	1719	1671	1553	1026	1742	1623	969	1543	1540	1287	1508	1419	1958	1298	1514	1967
ATG4C	367	477	506	383	530	405	827	388	370	688	494	332	752	570	474	552	476	532	517	433	567	528	416	467	623	445	443	622	469	694	464	528	554	406	452	499	411	510	399	292	608	466	421	454	696	411	448	372	410
ATG4D	1040	871	1069	981	780	851	848	888	832	1035	777	715	1173	765	626	836	885	733	1060	793	1474	1268	908	1475	1213	1254	1020	1165	1138	1095	1518	961	1012	1084	1025	806	767	1286	1029	625	1205	995	665	974	906	1098	913	938	938
ATG5	938	1015	1247	842	902	960	1460	702	913	1434	1067	825	1486	979	933	1209	1069	1133	1129	1073	1436	1108	945	1469	1538	1015	1029	1464	955	1301	1161	976	1021	1128	1016	1169	959	1373	916	746	1528	917	905	1307	1442	1029	1041	891	1074
ATG7	594	441	575	608	385	525	486	380	539	538	472	479	629	496	463	475	491	432	714	498	846	722	510	848	663	555	592	582	559	567	581	510	414	461	459	572	353	508	650	333	600	484	395	501	382	628	485	435	577
ATG9A	789	721	977	1033	896	897	844	616	831	921	979	781	1095	845	640	946	1111	823	954	833	1482	1289	803	1399	907	951	1001	860	861	923	1235	822	1083	897	829	797	568	807	1142	510	822	1092	559	764	938	975	693	846	896
ATG9B	2668	1935	3456	2835	2434	2818	2134	1691	3206	2054	1750	2702	2698	1199	2168	3395	2448	2841	3511	1746	3533	4321	2681	5032	3396	3509	4508	3773	2913	2625	4797	2728	2018	3771	3677	2177	1760	2418	2576	1186	2392	2173	1855	2296	1026	3039	2209	2479	3090
ATIC	616	826	757	684	796	631	957	710	620	936	811	549	895	970	726	792	887	649	827	767	952	780	800	833	860	708	737	916	816	1035	722	837	698	634	685	764	524	892	723	499	1044	735	672	858	825	771	692	635	627
ATL1	99	154	263	101	72	103	179	43	146	107	52	121	136	100	80	144	94	105	153	97	184	117	104	144	231	119	159	148	123	199	111	134	126	119	145	157	86	171	93	94	146	100	67	182	59	98	109	88	102
ATL2	3541	4421	5842	3399	4044	3948	4728	3212	3775	4875	4079	3247	4835	4296	4209	4211	4221	4219	4090	3805	5583	3818	4220	5301	6246	4294	5441	5447	4819	4938	4102	5287	4798	4285	4995	5463	3528	4745	3588	3202	5505	3740	3528	5057	3371	4274	4684	3657	3490
ATL3	1132	982	1029	1132	391	1033	1164	555	1138	1226	1266	1110	1595	1123	994	1168	1122	570	1112	987	1817	877	776	1329	1267	1085	889	916	958	1164	877	872	939	854	939	1347	682	611	1660	810	857	1112	929	762	582	1016	864	915	454
ATM	1193	1257	1612	1358	451	1224	1446	760	1297	1398	1367	1172	1658	1545	1258	1348	1345	758	1235	1224	1793	897	1177	1349	2012	1382	1493	1360	1333	1630	1180	1683	1253	1143	1588	1684	723	647	1136	753	1116	1067	1129	1008	664	1271	1099	1200	641
ATMIN	1026	1149	1073	983	923	736	1407	863	821	1544	1172	829	1446	1167	1024	1244	1207	933	1218	1063	1543	1175	1024	1269	1396	1154	1049	1255	1013	1139	935	1105	1130	878	1179	1192	791	1114	1101	621	1277	1080	862	1158	929	1055	989	861	793
ATN1	1832	1444	1820	2123	1593	1724	1905	1425	2342	2108	1966	1558	2500	1971	1368	1916	2386	1492	2309	1827	3385	2789	1776	3206	1833	2677	2194	1712	1839	2044	2464	1980	2039	1774	1821	1688	1202	1429	2437	1320	1602	2482	1839	1905	1852	2303	1520	1864	1812
ATOH8	78	92	102	219	283	232	301	240	205	424	356	140	313	260	176	141	229	127	168	181	272	149	125	121	111	173	118	149	109	142	254	219	259	173	121	211	73	135	160	212	211	281	203	220	462	192	140	218	182
ATOX1	2037	1844	2454	1683	2216	2016	1743	1578	1926	2241	1273	1470	2089	1392	1850	2155	1662	1956	2256	2014	2780	2601	2113	3020	2077	2159	2239	2641	1640	1840	2455	1802	1809	2029	1634	1995	1752	2884	1790	1260	2402	1435	1512	1920	2036	2369	1556	1336	2813
ATP10A	261	297	290	327	241	272	337	284	375	381	329	246	376	304	238	262	342	170	362	230	446	334	265	390	309	328	269	246	277	335	275	250	393	292	286	311	111	347	485	304	321	382	214	258	346	270	260	305	186
ATP10B	731	769	788	657	661	582	719	580	592	853	695	613	795	740	490	712	707	441	851	630	998	827	498	683	1026	594	617	973	745	738	862	660	560	824	797	882	546	960	713	596	985	836	634	1000	393	1023	917	822	614
ATP10D	1039	1354	1144	1145	898	876	1152	744	982	1261	1057	917	1491	1000	948	1272	1144	924	1225	1190	1688	1122	1310	1458	1425	1406	1130	1302	1492	1706	1244	1355	1183	1053	1450	1275	883	910	1251	651	1215	1004	909	1009	739	1439	975	823	748
ATP11A	1699	1292	1604	1914	1081	1238	2139	1395	1539	2058	1785	1401	2455	1890	1404	2296	2145	1462	2096	1850	3398	2078	1475	2445	1998	1731	1864	1832	1441	1662	1765	1434	1612	1466	1441	1677	1023	1120	2005	871	1283	1805	1357	1370	1184	1585	1384	1638	1359
ATP11B	2594	3544	4007	2436	1989	2468	3568	1889	2558	3890	3121	2346	3675	3171	2776	3074	3001	2210	3016	2653	3850	2507	2611	3205	4230	3147	2995	3674	3333	3801	2879	3487	3267	2884	3571	3898	2455	2511	2837	1907	3134	2597	2312	2714	2340	2972	2707	2454	1904
ATP11C	580	747	1001	615	616	672	1101	492	655	1200	1013	513	995	829	1020	884	660	721	846	663	1186	604	546	675	867	566	623	680	635	827	570	653	839	665	651	1089	660	780	800	551	840	651	674	713	780	653	584	690	521
ATP12A	106	128	148	65	76	153	79	137	165	576	248	140	471	198	288	1328	1415	428	605	1522	4197	682	693	1244	94	227	176	19	109	297	41	74	620	91	39	202	60	33	513	70	38	284	85	37	557	165	49	299	192
ATP13A1	1299	1042	1401	1390	1126	1226	1342	1110	1296	1523	1216	1077	1799	1189	996	1372	1463	1146	1472	1334	2330	1821	1307	2296	1306	1695	1591	1476	1208	1319	1850	1357	1454	1401	1192	1211	780	1197	1444	957	1182	1412	915	1099	1266	1392	1056	1244	1198
ATP13A3	2049	2295	2730	2305	2056	1847	3036	1477	2187	2924	2872	2160	3393	2672	2253	2621	2767	1983	2256	2366	3625	2099	2484	2356	3325	2660	2739	2682	2582	3272	2226	3016	2630	2261	2916	2548	1515	1711	2898	1562	2292	2456	2295	2084	2070	2285	2319	2120	1596
ATP13A4	736	557	730	646	341	574	752	334	656	811	742	658	1359	1019	659	1296	1087	678	1024	1255	1193	1127	1068	1494	1598	1135	1214	1321	825	870	864	873	537	817	897	630	353	447	477	409	740	539	653	722	312	990	842	827	747
ATP13A5	169	322	175	258	444	191	615	546	212	1045	718	335	999	820	581	1236	1006	636	845	726	1149	730	570	601	540	379	399	276	295	279	194	211	122	158	214	120	323	275	416	361	353	561	417	180	364	555	166	378	375
ATP1A1	7584	9317	9062	8408	8533	7369	8395	6761	8140	10351	8072	7300	11350	9376	6605	12975	11153	8079	10893	10725	16425	13009	9576	13638	11171	11701	10051	10117	8723	10887	10764	10665	10160	8221	9937	8275	6310	9882	9755	5711	11247	9055	7789	9460	8856	11691	8588	7901	9892
ATP1B1	1612	2131	2473	1550	2203	1485	2316	1488	1598	3447	2055	1532	2988	2801	1899	3397	2747	2287	2634	2635	5051	2624	2093	2755	2812	1999	2074	2407	2091	2697	2076	1889	2455	1695	1575	2330	1935	2104	1736	1625	2257	1993	1900	2080	1905	2234	1623	1862	2219
ATP1B2	299	319	320	294	266	216	256	147	336	349	294	251	420	409	300	412	359	375	372	384	514	469	420	589	399	415	364	302	301	444	376	391	337	247	311	346	195	268	341	199	353	306	266	302	240	560	342	362	344
ATP1B3	1882	2586	2922	2046	2927	1854	3009	2255	2019	3248	2233	1804	2855	1898	2004	2645	2407	2344	2118	2234	2980	2576	1798	2176	2847	2214	2225	2969	2300	2551	2473	2685	2788	2288	2369	2581	1633	3246	2745	1576	3207	2728	1574	2471	2974	2070	1891	1723	1505
ATP23	414	385	386	368	479	286	606	407	274	624	418	234	656	468	397	548	486	355	580	431	491	460	362	410	541	427	343	729	404	420	512	354	335	464	378	348	327	562	347	350	572	401	337	564	717	451	316	318	467
ATP2A1	17	11	8	9	19	4	1	3	15	9	0	7	8	9	7	21	12	6	16	11	10	17	2	6	13	10	7	2	9	8	12	3	3	10	7	5	10	18	16	10	10	12	10	6	11	13	10	4	6
ATP2A2	4998	4689	6118	5234	3330	4656	5267	2835	4815	5192	4760	4551	6612	5367	4685	5871	5526	4268	5154	5045	8566	5247	5513	7084	6956	6563	6538	5936	5204	6532	5460	5967	6561	4861	6030	6257	3442	3762	5829	3195	4453	4917	4239	4406	3813	5378	4446	5173	3957
ATP2A3	261	267	186	349	394	176	366	290	475	503	510	289	649	371	335	382	428	255	363	342	649	345	237	311	182	235	154	150	244	301	184	163	231	123	189	257	140	261	716	141	259	544	302	265	764	353	270	315	253
ATP2B1	2568	3681	3970	2756	2910	2371	4424	2729	2955	4683	4526	3218	4696	4620	3707	3931	3727	3531	3774	3169	5388	3174	3338	4382	4467	3106	3556	3741	3669	4232	2937	3492	3383	2736	3136	3938	2764	3361	4066	2704	3771	4086	3260	3215	4390	3531	2635	2856	2908
ATP2B2	328	738	512	371	348	298	981	663	664	1128	1500	755	1377	1687	565	702	1341	600	779	1673	990	596	850	702	664	809	636	533	480	439	325	364	284	397	593	409	532	188	333	713	367	254	922	520	313	843	615	487	461
ATP2B4	272	205	274	291	99	243	202	141	347	202	251	229	264	212	168	187	239	148	189	224	409	225	213	339	256	406	298	187	283	258	272	319	250	201	343	312	118	104	319	157	170	193	192	157	101	271	201	199	98
ATP2C1	3006	3358	4151	3263	2888	2802	4429	2312	3075	3967	3540	2462	4532	3385	2694	3709	3281	3113	3516	3174	4391	3614	3460	4446	5236	3278	4080	4835	3133	4206	3992	4201	4042	3759	3795	4041	2645	3173	3110	2246	4110	3107	2926	3658	3357	3713	3025	3012	2566
ATP2C2	774	457	712	997	403	668	591	307	752	699	421	759	832	499	339	707	607	332	776	426	878	837	545	851	941	861	822	824	837	777	1277	891	725	920	829	730	433	542	647	355	661	691	514	685	337	798	641	934	504
ATP4B	8	4	13	8	18	12	13	8	17	40	23	28	32	4	14	9	14	9	13	10	29	5	14	6	0	8	14	6	9	6	2	6	10	2	3	9	2	22	40	12	3	34	9	19	66	16	3	20	7
ATP5A1	11689	12138	14739	10354	11859	10251	13035	8811	11119	14332	9407	8980	15585	11293	10867	15180	13279	12709	14209	13542	18201	15845	14019	19524	17079	13483	14169	17320	12038	15636	13660	13251	12939	12570	12242	13491	9775	15339	12008	7373	15622	10035	9252	14116	15657	13112	10603	9389	13447
ATP5B	11313	9216	11710	10544	10194	9443	10588	6795	10365	10931	7762	8077	13249	9031	8237	11759	10637	9821	11539	10541	16598	14335	10772	17046	13562	11714	12435	14108	9601	12546	13065	10508	11500	10683	10168	11691	7211	12326	11164	6050	12924	8960	7529	11469	12480	12193	9828	8686	11315
ATP5C1	3481	4066	4591	3041	4133	3415	4808	3419	3305	5372	3381	2852	5000	3631	3734	4316	3782	4113	4452	3777	5544	4393	3886	4962	5351	3647	4002	5506	3746	4611	3899	4009	4111	3532	3311	4349	3420	6106	3600	2918	5857	3300	3138	5034	7327	4174	3466	3031	4407
ATP5D	3778	2826	3727	3234	2989	3403	3113	2937	3606	3511	2620	2708	4429	3068	2657	3772	3669	3338	4457	3603	6221	5993	3686	6838	3616	4614	4447	4351	3371	4147	5335	3300	3898	4001	3104	3220	2568	4631	4194	2142	4263	3730	2579	3533	4868	3906	2993	3679	4662
ATP5E	5625	5942	6926	4502	6462	5100	6192	4676	5329	6147	3834	3976	6496	4642	5153	5542	4671	5350	5745	5644	6573	6359	6294	7222	7565	5848	5996	8055	5362	6545	5900	5611	5063	5793	5148	5819	5619	9748	4546	4757	9044	4124	5502	7916	9592	7275	6143	4310	9153
ATP5F1	5518	6666	7905	4515	5954	5334	7346	6236	5386	8618	5269	4064	7703	6101	5959	6445	5952	6556	6683	6387	8810	6980	6985	7875	9078	6054	6541	9606	5788	7859	6246	6100	6776	5699	5202	7007	5854	10470	5374	5155	9342	4579	4579	7914	12105	6301	5803	4471	7235
ATP5G1	1239	1006	1095	1115	1100	1111	989	845	1138	1219	800	897	1390	1222	925	1209	1166	1124	1377	1393	2162	1595	1126	1981	1207	1222	1210	1332	858	1344	1363	936	1041	1009	988	997	870	1392	1258	624	1264	995	878	1279	1754	1350	930	1020	1616
ATP5G2	6509	5093	5838	6344	7848	6494	6408	4900	6419	8248	4894	5221	8710	5231	6267	6367	5161	5598	7821	5038	8039	8295	5116	7690	6586	6182	6021	7441	5425	5679	7373	5024	5502	6222	4554	5728	5056	8611	6229	4196	8669	6339	5048	6987	7807	6750	4661	4828	8382
ATP5G3	3806	3686	4570	3015	3793	3328	3853	3006	3652	4154	2445	2731	4548	3353	3473	3959	3517	4264	4395	3659	5970	4832	4219	6322	5182	4250	4588	5598	3403	4960	4224	3511	4276	3731	3533	4124	3139	5231	3632	2341	5005	2869	2704	4217	5457	4053	3020	2963	5169
ATP5H	4647	3769	4522	3721	4597	3978	3960	3166	4395	4327	2829	3519	4512	3640	3774	3686	3443	3568	4375	3443	4953	4525	3649	5078	4861	4076	4171	5348	3411	4326	4292	3566	3766	3874	3292	3778	3842	5562	4182	3346	5284	3801	3153	4411	5950	4225	3362	3726	4973
ATP5I	7658	4811	5153	5904	6297	6148	5256	5592	6114	6285	3514	5195	6011	4497	5324	4761	4054	4601	6007	4308	7108	6711	4997	6397	5270	5528	4401	6729	3662	4616	5828	4245	4156	5137	3587	4158	5616	9534	6183	4533	7788	4561	4613	5896	10028	7423	4353	4570	9275
ATP5J	2202	2218	2505	1911	2826	2094	2364	2035	2030	2631	1726	1554	2654	1888	2251	2441	1784	2048	2330	2230	2579	2367	2347	2755	2780	2002	2320	3030	1850	2405	2320	2064	2098	2455	1777	2339	2098	3451	2096	1554	3160	1902	1667	2744	3874	2367	1906	1787	2870
ATP5J2	3827	3012	3485	3178	3605	3302	3482	3048	3459	3688	2064	2324	3670	2748	3064	3048	2703	3252	3666	3356	4173	3961	3354	4148	4197	3201	3105	4639	2619	3191	3584	2895	3081	3063	2491	2957	2963	4956	3367	2439	4370	2665	2597	4037	6483	4093	2772	2966	4637
ATP5L	3457	3630	4335	3021	4322	3560	4062	3475	3673	5119	3403	2989	4645	3581	3708	3671	3622	3857	3912	3525	5287	4087	3605	4585	4484	4092	3686	4687	3403	3921	4250	3556	3776	3485	2988	4045	4157	6455	3467	3591	6068	3465	3208	4740	6363	4422	3343	2874	5016
ATP5O	4128	4872	5578	3280	4709	3499	5741	4155	3906	6529	3734	3013	6050	4439	4276	4502	3980	4700	5384	4593	5931	5379	4600	5306	6320	4243	4305	7006	4411	5426	4296	4218	4426	4175	3814	5038	4340	8185	3833	3885	7174	3459	3680	6107	9123	4513	4452	3458	5946
ATP5S	452	529	534	388	498	363	690	387	405	699	486	327	681	560	453	527	395	442	612	409	550	547	492	508	679	440	384	653	489	525	456	452	404	452	425	535	479	653	430	297	730	400	470	534	589	477	460	348	569
ATP5SL	695	556	780	745	744	667	651	661	698	862	548	641	1018	610	700	831	706	651	850	690	1241	881	652	1020	741	726	803	804	608	799	943	649	750	785	665	723	483	753	814	425	777	704	475	657	776	791	512	630	765
ATP6	0	0	0	0	0	0	0	0	0	0	0	0	0	0	0	0	0	0	0	0	0	0	0	0	0	0	0	0	0	0	0	0	0	0	0	0	0	0	0	0	0	0	0	0	0	0	0	0	0
ATP6AP1	2035	2036	2253	2040	2324	1961	1998	1796	2267	2100	1831	1852	2453	1784	1816	2382	2142	1758	2403	1973	3278	2549	1867	2991	2181	2056	2170	2265	2006	2089	2511	2005	2187	2196	1979	2238	1663	2290	2685	1364	2160	2335	1689	2054	2440	2279	1717	1821	2193
ATP6AP1L	2	0	2	1	0	1	10	0	1	4	1	4	2	0	11	6	2	6	2	7	8	9	7	10	2	2	3	2	5	0	1	1	1	2	2	1	0	1	1	0	0	4	0	0	4	0	9	1	0
ATP6AP2	2983	3488	4175	3126	4126	2757	4335	2752	3042	4911	3801	2661	4667	3767	3618	4177	3625	3302	3729	3504	4833	3801	3720	4015	4334	3314	3633	4626	3734	4629	3256	3459	3819	3461	3531	4058	2966	4083	3838	2237	4464	3589	2801	4092	4694	3606	3197	3143	3471
ATP6V0A1	2086	2149	2884	2525	2528	2310	2336	1728	2434	2676	2254	2112	2641	2235	2326	2629	2412	1902	2369	2299	3991	3231	2268	3385	2597	2886	2850	2628	2814	3172	3062	2796	2747	2660	2508	2697	1533	2277	2992	1572	2565	2761	1919	2649	2089	2807	2302	2108	2264
ATP6V0A2	1621	1639	1905	1493	1142	1260	1882	1102	1438	1781	1625	1214	1870	1563	1492	1657	1757	1518	1591	1637	2200	1508	1826	2128	2362	1994	2038	2060	1578	2000	1637	2003	1879	1534	2023	1755	1176	1669	1548	1032	1834	1466	1292	1667	1376	1742	1605	1210	1264
ATP6V0A4	323	425	402	397	257	318	332	83	378	182	112	335	281	62	166	380	148	182	369	114	307	542	221	480	803	398	618	673	561	480	619	519	409	559	505	382	300	470	283	165	532	230	204	614	143	395	456	281	337
ATP6V0B	2833	2381	2748	2633	3036	2647	2566	2292	2627	2831	2325	2328	2974	2156	2338	2356	2394	2194	2839	2192	3636	3327	2393	3644	2626	2730	2779	3125	2299	2562	3450	2333	2540	2671	2141	2333	2099	3330	3134	1926	2968	3129	1828	2414	3307	2992	2051	2608	3164
ATP6V0C	3185	2787	3469	2959	3793	2974	2995	3191	3082	3810	2679	2625	4039	2827	3015	3409	3411	3010	3677	3020	5679	4893	3170	4990	3378	3812	3816	3930	3023	3515	4426	2847	3591	3668	2818	3154	2633	4710	3818	2292	3860	3730	2320	3434	4380	4136	2782	3096	4142
ATP6V0D1	3220	2679	3374	2632	2990	2777	3148	2348	2923	3721	2539	2427	4119	2838	2727	4099	3345	3142	3941	3595	5340	4893	3068	5105	3639	3230	3403	4029	2805	3568	4108	2870	3364	3358	2717	3467	1979	4477	3496	1734	3989	2792	2171	3369	4562	3506	2757	2704	3705
ATP6V0D2	176	132	328	104	117	200	172	74	155	159	127	94	159	81	260	120	92	155	126	99	200	99	73	67	70	64	112	107	155	99	118	81	280	184	88	370	143	314	234	98	191	137	56	179	248	72	112	76	94
ATP6V0E1	5652	6785	7281	4697	7296	5014	7057	5029	4957	7650	4821	4279	7665	5130	5457	6533	5205	5895	6870	5379	7344	7094	6235	7359	8184	5639	6191	9218	6281	6957	6111	5624	5125	6214	5454	5865	6236	10207	5292	4523	9202	4994	4724	7699	8293	6655	5412	4594	7325
ATP6V0E2	189	103	200	241	154	171	191	127	220	267	175	216	246	189	188	226	154	201	261	195	276	290	246	402	190	281	222	225	191	153	246	200	164	172	191	172	93	250	217	125	300	168	143	251	345	233	144	206	271
ATP6V1A	3039	4049	4778	2827	2772	3068	4256	2059	3080	4280	2979	2867	4517	3020	3612	4260	3680	3194	4021	3242	4755	3616	3277	4536	5455	3536	4011	4915	3863	4510	3849	3874	3777	3832	4115	4581	2790	4033	3607	2086	4509	3045	2754	4081	3293	3521	3363	2921	2816
ATP6V1B1	4188	4720	6012	4686	4563	4346	4015	3966	4627	4857	3357	4093	5189	3078	3118	5243	3454	3071	4838	3536	5244	6026	4038	6015	6848	4810	5502	7384	6949	5534	7266	4932	4358	6388	5330	4696	4524	7607	4525	3441	7302	5487	4155	5807	3738	6411	4753	4864	5289
ATP6V1B2	2332	2320	2804	2144	2324	2047	2533	1681	2370	2873	2027	1841	2996	2329	2038	2993	2161	2083	2794	2091	3637	2950	2194	3195	3370	2403	2752	3608	2393	3232	2746	2438	2507	2411	2335	2815	1978	2909	2782	1614	2894	2604	2032	2632	2992	2629	2289	2373	2721
ATP6V1C1	1222	1452	1621	1170	1384	1040	1842	1040	1159	1904	1405	1078	1914	1329	1503	1637	1418	1418	1693	1239	1717	1567	1258	1608	2105	1347	1453	2069	1350	1512	1388	1345	1211	1347	1282	1368	1160	1756	1410	1005	1682	1307	1065	1356	1618	1305	1105	1105	1195
ATP6V1C2	2767	3216	3949	3478	5173	3731	4241	2840	2592	5001	2689	3062	3693	1771	3400	4549	3624	3528	4034	3249	7143	4181	2524	3355	4517	3336	3744	4238	4528	4371	5525	3562	3994	5040	2897	3270	2859	6966	3478	3070	6395	5637	2837	3989	3463	4681	4031	3946	4581
ATP6V1D	2289	2777	3103	2120	2680	2167	2827	1706	2058	2958	2080	1948	2874	1922	2249	3011	2100	2368	2742	2224	2759	2800	2376	2875	3491	2139	2645	3790	2559	2538	2731	2810	2392	2585	2339	2813	2329	3697	2382	1869	3727	2340	1936	2936	3112	2656	2231	2117	2801
ATP6V1E1	4524	4555	6597	4167	5210	4504	4601	3797	4651	4650	3322	3715	5287	3161	3854	5643	4377	5376	5580	4647	7365	6435	5451	8564	6449	5644	6920	7015	4623	6357	6651	5596	5821	5757	5531	5398	3666	7063	4219	2878	6919	3480	3486	5878	4802	5299	4534	3654	5771
ATP6V1E2	11	12	13	3	16	10	11	17	9	12	26	5	16	19	10	16	5	12	19	19	20	7	11	19	10	11	12	12	18	12	8	5	0	2	10	7	6	18	22	14	11	16	10	4	18	9	7	11	20
ATP6V1F	3539	2638	3182	2861	3511	2994	2754	2167	3279	3040	2240	2843	3270	2507	2695	2809	2515	2811	3028	2499	4354	3467	2411	3822	3499	3006	2797	3619	2477	3548	3090	2778	3192	2471	2347	2991	2761	4117	3594	2481	4153	2992	2399	3227	5474	3428	2059	2615	4252
ATP6V1G1	3272	3580	4273	2899	3618	3110	4240	2951	3041	4614	2871	2555	4505	3291	3199	4144	3024	3525	4366	3294	5646	4355	3284	4582	4498	3682	3769	4929	3420	4787	3818	3043	3872	3697	3080	4167	3219	5506	3760	2390	5210	2892	2854	4211	5163	3985	3396	2783	4377
ATP6V1G2	9	11	8	1	15	1	9	3	16	19	4	5	17	30	20	24	8	2	5	12	10	31	9	13	7	2	16	17	2	15	9	0	1	7	1	11	8	7	17	2	11	8	2	17	3	12	8	2	11
ATP6V1H	1669	1617	2010	1632	1754	1544	1827	1266	1351	1778	1390	1420	2054	1444	1499	1809	1524	1659	1679	1547	2345	2028	1723	2404	2222	1913	2091	2452	1815	2065	1966	1791	1940	1884	1793	1863	1233	2231	1830	1091	2227	1580	1367	2090	2058	1799	1646	1460	1834
ATP7A	978	1170	1442	1325	295	1116	1419	721	1237	1221	1853	1137	1463	1358	1095	930	1369	495	994	1060	1685	539	1020	1155	1523	1290	1301	984	1217	1362	1122	1381	1029	905	1465	1733	619	493	1414	813	754	1171	1192	702	272	981	1082	977	321
ATP8	1	2	0	0	0	2	3	2	1	2	1	2	1	0	4	1	0	0	1	0	0	4	1	2	2	1	1	1	0	1	1	1	0	1	1	1	2	10	199	3	7	186	2	14	252	2	2	161	2
ATP8A1	890	946	1140	1123	783	944	1606	916	771	1557	1080	762	1385	939	1087	1172	941	944	953	831	1311	818	1112	933	1343	877	1131	1264	1247	986	1016	1229	908	1076	1261	1046	831	825	1240	853	1082	1411	703	934	703	1020	903	930	584
ATP8B1	969	1169	1136	1168	964	863	1472	797	955	1477	1566	931	1655	1402	922	1167	1431	776	1100	1234	1424	1064	923	1055	1386	1079	1082	1101	892	1264	1070	1182	1146	943	1024	1302	782	1010	1482	804	1144	1308	1055	1008	981	1086	1301	1163	839
ATP8B2	2100	1880	1989	2311	1798	1901	2424	1775	2619	2847	2466	2273	3387	2906	2520	2606	2556	1922	2480	2401	4226	2481	1964	3198	1935	2265	1958	1687	1688	2171	1784	1929	2196	1582	1772	2075	1377	1544	2978	1248	2035	2847	1909	1883	2473	2103	1766	2143	1630
ATP8B3	190	197	299	199	179	159	255	318	315	379	418	242	381	385	407	260	262	214	253	273	327	262	229	310	166	217	167	196	233	206	145	166	117	188	187	190	115	236	229	126	165	249	176	166	199	186	203	198	219
ATP8B4	97	117	56	150	64	49	191	72	241	239	292	113	305	198	159	177	129	53	124	103	247	138	71	81	95	60	61	66	134	199	75	80	120	48	72	168	30	65	308	67	87	173	156	106	190	112	92	102	55
ATP9A	3415	3052	4101	3911	2691	3073	3570	2860	3480	3995	3661	3250	4194	3256	3055	3184	3356	2322	3351	2959	4877	3638	3200	4261	3729	3639	3563	3618	4426	3708	3817	3485	3424	3405	3639	3418	2751	2692	4196	2287	3027	4093	2741	2958	2375	3780	2819	3382	2568
ATP9B	1171	1016	1367	1163	1110	1047	1196	991	1265	1479	1212	1014	1590	1184	1101	1413	1408	1045	1523	1103	1988	1564	1139	1785	1321	1268	1194	1266	1180	1157	1277	1079	955	1152	1164	1127	1008	1199	1346	740	1096	1226	925	1116	1061	1331	1033	1097	1301
ATPAF1	912	884	997	762	855	776	1063	631	941	1069	893	745	1374	967	884	1093	880	954	1235	879	1528	1179	929	1537	1196	1039	1067	1230	917	1152	960	925	915	919	955	1018	829	1028	1073	636	1081	838	815	1184	1108	1023	854	873	948
ATPAF2	345	232	421	336	254	315	321	361	350	350	278	259	337	317	245	292	270	259	313	281	447	383	312	465	317	360	351	384	287	331	336	271	294	239	268	270	239	318	338	215	305	310	231	305	300	323	176	271	335
ATPIF1	3284	2295	2667	2488	2536	2506	2479	2088	2824	2516	1727	1880	2972	2067	2293	2250	2031	2228	2620	2338	3497	3067	2348	3688	3233	2713	2506	3247	2429	2940	2847	2068	2418	2605	2043	2313	2297	3451	2964	1697	3262	2348	2241	2584	3412	3271	2164	2045	3879
ATR	508	572	726	526	379	475	757	442	652	661	708	459	863	725	599	601	680	431	541	594	795	509	681	727	827	657	689	713	560	752	530	696	587	520	648	664	482	513	523	390	537	568	499	545	438	578	633	483	404
ATRAID	1066	1117	1186	1119	1441	1069	1431	1152	1077	1572	1148	898	1685	1339	1125	1338	1308	1289	1571	1334	1736	1401	1281	1483	1460	1332	1154	1481	961	1224	1474	1229	1127	1239	880	1292	988	1528	1289	931	1580	1219	1031	1354	1891	1313	872	949	1379
ATRIP	258	208	256	274	168	225	259	161	285	307	198	226	371	219	207	365	259	218	353	246	447	384	269	458	338	318	317	271	193	249	402	308	322	284	269	274	108	331	264	156	262	250	182	276	370	241	235	285	219
ATRN	1849	1796	2071	1940	1547	1715	2217	1230	1856	2232	2116	1617	2623	2127	1877	2204	2062	1556	2099	1870	3108	1937	1900	2426	2410	2025	1947	2228	1776	2284	1833	2133	1887	1657	2079	2265	1277	1490	2245	1095	1778	1985	1729	1611	1588	1964	1897	1789	1644
ATRNL1	258	316	236	353	260	195	561	134	580	580	576	324	818	765	414	593	545	337	500	580	833	428	358	325	297	370	299	218	250	461	241	409	484	107	357	411	172	238	529	198	388	327	421	424	541	365	433	299	291
ATRX	1272	1704	2167	1342	426	1170	1649	952	1293	1551	1552	1271	1815	1654	1097	1196	1491	1289	1269	1310	1835	929	1529	1777	2090	1749	1981	1877	1754	2126	1391	2101	1686	1335	2070	1923	1087	1302	1757	1071	1380	1279	1627	1169	1452	1440	1354	1131	1097
ATXN1	1032	1233	1245	1229	970	1017	1283	920	1331	1743	1525	1178	1889	1444	1381	1601	1715	1065	1458	1524	2003	1191	1136	1318	1195	1420	1104	1067	1153	1639	1097	1161	1269	956	1380	1251	889	972	1964	844	1149	1702	979	1009	1310	1313	1089	1161	782
ATXN10	2501	2811	3329	2546	3053	2556	3441	2603	3173	4089	3242	2687	4443	3321	2756	3304	2946	2886	3262	3494	4281	3289	3008	3742	3086	2797	2838	3156	2837	3063	2742	2695	2913	2563	2722	3269	2330	3480	3090	2032	3814	2833	2636	3578	3885	3417	2839	2673	2823
ATXN1L	1617	1294	1466	1785	1266	1286	1486	1062	1579	1629	1731	1508	1869	1602	1370	1416	1601	1171	1531	1364	2569	1532	1253	1856	1647	1614	1363	1292	1447	1712	1508	1390	1455	1183	1496	1605	949	1175	2052	1045	1362	1833	1256	1453	1297	1793	1310	1567	1132
ATXN2	1025	974	1143	1039	943	785	1306	866	1055	1372	1205	919	1347	1159	999	1131	1057	761	1106	853	1499	1033	1027	1219	1158	1021	1032	1222	1026	1095	1014	1051	1015	863	1042	1042	643	992	1215	671	1041	1075	994	1017	964	1092	879	858	796
ATXN2L	2736	1896	2661	3030	2254	2588	2660	1996	3143	2780	2818	2663	3185	2708	2153	2855	2977	2242	3052	2221	4303	3291	2437	4411	2752	3328	3224	2820	2444	2672	3472	2798	2671	2529	2625	2513	1740	2045	3204	1924	2260	3094	2302	2302	2079	3039	2075	2529	2674
ATXN3	1498	2260	2415	1814	1877	1727	2780	1554	1794	2988	2375	1557	2585	1953	2131	1925	1813	1732	2005	1635	2476	1727	1569	1865	2699	1810	1865	2552	2184	2365	2005	2354	2147	1886	2016	2494	1850	2523	1801	1859	2669	2344	1637	2278	2072	1945	2152	1852	1684
ATXN7	1384	1225	1589	1478	759	1223	1459	785	1351	1518	1532	1328	1776	1509	1382	1303	1290	943	1373	1108	1992	1211	1191	1651	1737	1588	1406	1349	1301	1598	1188	1359	1260	1179	1364	1494	915	818	1376	978	1059	1524	1104	1115	760	1153	1158	1251	847
ATXN7L1	353	370	381	445	329	384	530	307	418	563	563	434	631	522	395	461	459	373	457	437	638	349	384	388	342	338	363	391	394	424	376	343	364	300	349	504	278	370	439	346	424	480	528	427	398	499	377	317	305
ATXN7L2	126	130	123	166	105	132	116	100	161	140	99	108	161	130	96	120	123	135	175	128	246	202	183	254	212	235	217	180	160	122	188	152	94	176	157	151	114	124	134	91	118	158	108	124	87	185	93	117	165
ATXN7L3	1638	1410	1724	1597	1185	1226	1437	1211	1582	1723	1350	1385	1912	1377	1170	1648	1768	1378	1744	1520	2750	2240	1635	2888	1753	1859	1931	1785	1572	1871	1721	1557	1631	1575	1681	1537	1081	1420	2109	859	1372	1663	1399	1445	1481	1989	1214	1382	1664
ATXN7L3B	4506	3889	4749	4951	3606	3868	4831	2690	4402	5320	3846	3573	5693	3969	4299	4889	4032	4063	4792	4177	7416	5238	4096	5901	5249	4614	4511	5128	3612	5042	4613	4160	4869	4198	4038	4566	3199	3830	5037	3101	4449	4484	3292	3984	4178	5248	3689	3615	3960
AUH	310	348	337	327	443	372	464	306	276	383	413	276	381	361	353	299	318	327	369	334	520	312	334	370	452	423	395	412	441	308	341	448	302	401	347	309	316	411	381	336	465	464	303	396	498	348	335	385	300
AUNIP	1	2	11	1	3	0	1	0	2	0	0	1	1	1	1	0	2	1	2	1	7	2	3	2	9	5	7	2	3	11	4	5	0	1	5	5	0	1	3	0	0	1	0	1	11	3	0	2	11
AUP1	1722	1632	1922	1654	2199	1662	1949	2053	1667	2303	1863	1508	2542	1702	1574	2144	1929	1717	2301	1825	2874	2378	1743	2596	2035	1800	1914	2306	1517	1880	2238	1583	1747	1792	1378	1568	1462	2305	1855	1357	2177	1811	1449	1795	2640	2288	1386	1574	2178
AURKA	182	160	159	145	109	144	119	68	158	155	41	104	194	151	110	129	191	128	236	175	168	254	164	310	268	236	165	297	190	209	242	222	218	184	199	225	152	206	122	80	186	127	91	189	178	208	166	109	167
AURKAIP1	878	599	768	686	739	721	576	735	732	855	608	621	959	584	666	652	739	665	911	665	1209	1006	742	1186	849	872	841	902	602	842	909	643	663	778	589	608	545	933	822	515	863	747	575	735	1133	922	539	625	998
AURKB	317	180	331	255	153	241	146	113	285	212	58	152	366	266	122	280	238	221	306	237	362	456	306	566	321	378	283	429	210	267	387	338	315	314	318	269	154	231	222	126	211	206	139	262	155	305	210	211	321
AURKC	175	121	177	165	125	197	154	88	202	246	102	123	183	98	217	203	99	227	280	85	254	228	77	303	302	127	184	165	60	128	282	149	155	216	95	203	75	145	253	68	182	248	65	93	200	117	101	159	142
AUTS2	433	531	443	492	654	421	846	966	529	1044	1043	474	1049	1101	753	788	966	539	641	701	1132	574	526	529	369	422	326	226	317	342	393	354	430	323	354	462	388	417	781	364	492	738	503	352	600	579	420	577	475
AVEN	517	505	739	531	557	532	580	483	564	631	456	515	596	548	438	639	594	638	642	525	900	730	587	942	747	689	712	806	604	752	650	599	707	497	568	515	502	815	659	439	768	536	438	764	894	661	500	494	623
AVIL	48	26	40	64	16	21	53	16	36	73	36	24	122	67	73	51	89	71	49	86	48	31	42	50	68	25	71	84	49	50	67	51	43	78	22	37	46	66	76	29	45	40	48	41	85	33	39	38	24
AVL9	1012	1259	1357	1115	859	979	1705	1280	1189	1960	2013	1122	1699	1597	1395	1526	1708	1255	1496	1754	2087	1280	1335	1532	1582	1228	1253	1293	1265	1326	1045	1264	1053	1040	1260	1171	1010	1080	1452	826	1105	1359	1401	1175	858	1432	1181	1195	897
AVPI1	1007	633	766	841	524	582	784	626	580	945	481	476	946	452	435	914	729	552	1026	655	1031	1464	812	1293	1122	994	947	1294	550	975	1291	641	793	1147	684	669	560	1149	941	406	1013	754	527	855	1779	930	651	710	953
AVPR1A	47	95	99	94	109	63	119	44	180	171	158	89	182	174	208	149	124	111	159	173	342	145	68	177	84	101	84	51	87	91	85	104	151	30	55	78	58	51	88	67	106	65	123	103	165	124	84	63	129
AVPR2	12	3	13	9	8	5	27	15	14	17	12	13	4	4	2	8	13	3	14	4	26	14	3	1	0	4	1	2	16	3	1	2	5	17	2	2	9	13	1	8	6	11	13	8	23	22	4	21	26
AWAT1	492	718	669	225	433	752	466	393	377	719	333	450	444	230	1004	333	490	490	515	376	1080	359	153	267	124	268	220	161	324	212	408	297	437	570	293	789	512	860	507	305	292	272	220	236	274	250	221	239	337
AXDND1	160	89	155	234	178	147	297	57	97	287	48	79	95	26	210	76	16	62	97	12	114	20	5	12	81	25	64	144	51	63	142	78	159	210	83	145	199	243	121	164	177	133	61	84	118	32	73	40	56
AXIN1	1215	926	1149	1112	822	936	1119	910	1112	1243	1077	882	1429	1097	770	1067	1180	920	1241	949	2056	1586	1143	2140	1168	1454	1370	1121	1024	1143	1480	1068	1308	1083	1021	933	805	1068	1319	700	1109	1215	934	1054	1033	1179	938	1122	1271
AXIN2	974	745	1140	976	763	1110	988	837	1093	1094	1169	893	1251	1242	920	1085	1205	1058	1202	1010	2285	1355	1136	2129	930	1071	1292	1052	908	885	1020	962	1223	950	944	990	557	807	1089	693	884	1269	796	956	915	1058	881	1238	1000
AXL	1771	1520	1471	2552	2202	1586	2960	1197	2476	2950	3914	2361	3511	2443	2347	2120	2729	1594	2737	1820	2930	2685	1479	2066	2195	2768	1987	1376	1561	2523	1800	1647	2453	1391	1674	2492	1014	1663	2492	1094	2211	2524	2386	2198	3662	2182	2112	2195	1822
AZGP1	32	70	80	18	48	57	65	87	59	64	97	81	83	72	54	128	142	79	70	224	298	85	126	343	40	46	79	30	34	28	33	40	58	39	29	75	121	73	130	103	28	71	103	49	42	182	84	73	90
AZI2	946	1034	1194	885	1174	888	1377	831	900	1526	1250	756	1491	1099	992	1287	1235	1159	1184	1116	1775	1233	1177	1400	1548	1162	1226	1358	1126	1323	1134	1191	1225	950	1055	1125	739	1373	939	966	1337	1056	921	1265	1501	1103	977	844	1016
AZIN1	2430	3353	2973	2557	2850	1962	3936	2618	2648	4345	3669	2271	4253	3577	2807	3463	3161	2444	2941	3251	4177	2636	2862	3112	3314	2281	2740	2972	2414	3368	2015	2604	2649	2250	2521	3117	2125	3035	3147	2474	3238	3083	2682	2980	3667	2837	2680	2408	2032
AZIN2	35	28	37	28	6	29	29	30	28	39	35	42	34	34	37	48	28	33	65	19	73	45	25	65	60	31	45	60	27	40	46	22	20	20	25	28	19	30	21	13	25	18	35	16	7	33	32	13	36
AZU1	0	0	0	0	2	0	2	0	4	8	0	1	3	1	6	0	0	0	1	0	1	0	0	1	0	0	1	0	0	1	0	1	5	0	0	0	0	1	0	0	0	0	0	1	0	0	0	0	1
B2M	7877	12434	10921	9305	18726	7662	16414	13970	10714	24862	16457	11730	19833	17490	16864	15218	13926	15103	14632	14697	38357	12766	10977	10609	10814	9119	6960	9017	11414	12979	7727	7369	10519	6554	5832	11854	10712	20167	15865	15570	20455	19589	11181	12423	33272	11771	9068	8884	10258
B3GALNT1	73	114	63	75	185	37	217	145	59	231	202	76	179	182	118	179	126	68	151	123	117	121	82	68	80	48	59	81	113	143	84	98	103	73	64	115	87	94	103	80	162	97	151	118	198	106	101	78	91
B3GALNT2	760	756	934	816	906	734	923	701	866	1005	876	798	1257	976	881	954	982	833	896	825	1221	1103	925	1233	1018	1007	932	1027	976	1048	1041	912	790	788	736	894	586	907	886	614	916	1004	764	839	1039	1019	780	881	926
B3GALT2	46	59	73	71	64	41	93	43	81	148	105	69	144	112	103	86	64	60	98	123	135	53	30	44	59	26	77	32	50	60	43	55	98	52	18	63	46	33	136	61	109	80	99	67	109	49	48	29	32
B3GALT4	519	425	511	437	438	389	427	537	539	627	380	478	733	454	468	502	499	397	611	429	776	782	438	816	391	489	476	440	504	487	470	271	332	454	314	381	400	708	546	234	539	488	336	514	506	513	367	481	585
B3GALT6	140	151	141	165	153	150	190	95	143	200	95	98	193	127	95	107	127	136	204	145	328	169	170	241	171	172	184	205	170	236	196	155	225	160	144	151	63	201	193	82	180	176	92	163	161	154	152	153	185
B3GAT1	81	99	89	133	109	147	147	110	135	136	107	102	165	123	105	95	115	93	166	106	170	163	144	218	90	104	125	126	89	76	119	116	164	84	100	81	70	92	126	49	99	92	132	97	86	163	65	102	95
B3GAT2	14	7	15	6	12	13	12	6	3	6	24	6	4	10	8	8	26	12	4	13	15	5	3	25	0	16	23	10	8	5	9	8	17	11	7	14	4	8	11	5	23	17	13	20	21	12	4	9	7
B3GAT3	724	694	767	603	759	633	652	846	753	857	677	664	981	697	673	727	758	689	815	686	1044	996	656	1180	643	902	695	847	611	849	937	545	666	779	520	645	590	902	891	482	794	763	542	708	1022	863	556	592	831
B3GLCT	373	515	449	581	720	306	671	490	432	803	740	377	845	965	624	674	905	650	674	768	718	613	541	494	512	481	404	439	359	476	366	485	440	381	471	593	284	612	775	315	667	638	480	572	817	514	378	355	460
B3GNT2	1182	1595	1566	1122	1352	941	1895	950	973	1993	1318	862	1776	1239	1086	1377	1211	1131	1436	1033	1636	1344	1180	1414	2087	1233	1431	1866	1471	1804	1276	1337	1626	1252	1420	1474	1252	1825	1737	987	1994	1729	1099	1794	1863	1499	1355	1099	1207
B3GNT3	43	58	65	74	73	43	82	77	73	89	59	67	107	46	95	74	49	29	63	57	224	55	42	62	54	37	74	41	46	39	44	51	100	27	40	90	26	80	113	214	70	97	45	49	154	110	49	99	52
B3GNT4	10	5	11	2	10	9	9	9	8	5	2	2	2	2	2	4	1	4	0	7	8	2	1	4	1	7	11	3	6	3	2	1	5	0	6	8	16	2	2	7	5	1	5	1	0	10	11	4	1
B3GNT5	256	378	421	306	336	270	472	299	296	491	390	322	451	404	440	432	282	328	372	370	567	303	319	325	488	348	273	358	398	383	304	382	448	328	377	420	288	425	352	278	446	348	312	357	387	391	357	340	302
B3GNT6	22	5	17	23	24	10	18	12	25	14	22	2	17	24	10	41	15	12	34	17	30	38	18	33	40	23	19	6	12	59	27	31	15	24	9	10	18	4	21	16	20	26	14	6	16	28	25	35	18
B3GNT8	398	304	469	404	252	406	314	249	495	342	285	331	466	322	312	361	369	298	520	284	531	528	403	750	580	598	559	478	356	380	565	520	423	444	476	384	320	371	402	218	375	271	273	466	245	533	324	385	471
B3GNT9	173	159	92	207	100	114	229	120	294	267	255	164	381	302	224	264	226	135	304	253	335	289	141	199	147	184	87	98	70	136	91	93	197	71	79	223	84	145	338	82	214	246	198	244	357	172	197	191	201
B3GNTL1	112	85	75	119	26	134	89	60	129	130	106	99	153	100	91	107	92	42	81	82	176	39	62	114	94	98	97	80	82	91	119	86	58	55	88	117	51	45	133	50	64	106	45	52	35	80	85	83	27
B4GALNT1	40	52	12	32	60	32	59	28	72	71	74	46	145	80	35	77	57	52	85	73	113	75	36	70	11	69	22	18	16	78	49	55	38	9	31	63	32	11	119	18	48	88	38	40	159	53	35	25	53
B4GALNT3	1989	1431	2279	2104	1333	2177	1425	1111	2180	1208	944	1756	1859	897	1022	1330	1415	1368	1679	1178	2364	2387	1654	3290	1985	2468	2735	2072	1798	1855	2940	2035	2021	2403	2154	1808	1350	1789	1725	1017	1814	1480	1408	2089	1019	2172	1917	1626	1981
B4GALNT4	56	19	65	68	24	89	38	48	82	26	28	38	66	34	36	46	76	44	66	41	93	56	33	102	58	130	114	43	36	58	93	68	54	60	52	31	38	19	38	22	37	64	36	14	32	68	50	55	49
B4GALT1	1103	1014	911	1402	720	977	1319	614	1206	1745	1354	1010	1887	1456	1030	1621	1303	934	1256	1515	2247	1300	807	1461	1428	1242	1079	899	813	1134	986	955	1360	910	1026	1232	519	832	1829	733	1262	1493	1085	1168	1170	1350	1130	1061	830
B4GALT2	1465	1166	1432	1382	1230	1260	1428	1441	1736	1519	1148	1208	2050	1448	1070	1644	1716	1427	1869	1578	2547	2155	1589	2719	1510	1948	1669	1623	1343	1717	1718	1345	1470	1411	1384	1372	1058	1588	1713	821	1599	1604	1153	1388	2107	1713	1282	1475	1604
B4GALT3	551	501	601	629	672	519	761	692	526	740	690	464	696	589	443	554	595	591	609	568	879	654	656	765	653	675	561	619	579	494	748	675	569	601	524	494	444	647	701	515	687	834	470	560	664	620	515	625	614
B4GALT4	380	413	435	390	494	346	463	325	433	568	478	344	563	486	368	431	430	320	467	423	533	371	316	478	434	327	369	445	379	457	462	366	421	324	344	385	316	500	492	248	505	462	346	503	738	405	284	301	463
B4GALT5	388	500	391	438	558	271	610	482	418	696	895	426	810	765	522	555	559	419	479	626	851	435	524	384	467	610	477	471	435	603	446	466	608	361	448	599	370	371	752	403	478	718	505	445	793	603	379	462	449
B4GALT6	126	136	324	169	70	290	201	157	176	213	137	162	177	183	372	187	167	172	150	109	377	109	112	142	191	92	160	111	100	139	76	106	235	156	144	329	116	121	247	122	89	157	97	69	110	148	120	184	52
B4GALT7	518	389	464	441	354	344	402	406	529	542	417	428	611	583	367	440	486	330	487	482	769	563	438	740	468	384	417	478	374	529	407	321	407	367	440	454	309	487	544	198	461	433	339	480	605	519	368	376	499
B4GAT1	291	240	349	243	334	285	282	206	288	368	378	245	383	268	236	291	285	275	338	292	426	420	255	422	310	355	293	305	272	341	386	313	306	267	267	302	257	274	334	187	330	322	238	386	358	343	260	275	350
B9D1	405	288	447	303	257	336	304	285	404	351	249	260	427	347	343	375	360	429	452	286	638	482	393	722	456	341	435	521	273	453	387	244	454	319	283	398	190	450	338	158	360	271	225	369	655	388	272	257	389
B9D2	66	92	82	104	97	107	126	101	140	140	117	70	182	131	104	122	145	141	116	129	157	160	111	155	116	178	122	70	95	115	129	105	140	81	61	75	84	135	94	111	112	146	105	80	213	111	94	97	118
BAALC	54	34	39	44	32	46	28	36	28	41	20	35	54	19	43	61	20	37	56	26	28	53	30	42	74	29	36	97	50	69	40	25	28	36	34	34	33	54	45	19	42	49	21	43	68	52	23	41	33
BAAT	38	93	53	44	51	46	87	56	32	64	32	26	61	35	46	53	29	38	49	61	73	85	51	77	78	44	66	66	82	52	75	74	60	79	58	59	28	80	85	24	97	139	22	73	87	52	34	88	30
BABAM1	878	728	928	926	1118	857	1047	1021	1058	1248	1095	859	1274	964	890	865	900	853	1067	797	1470	1140	734	1135	968	1071	1022	1092	873	958	1102	809	907	791	737	751	732	1319	1116	724	1267	1093	703	1010	1692	899	723	787	1013
BAC5	0	0	0	0	0	0	0	3	0	0	0	0	0	0	0	0	0	0	0	0	0	0	0	0	0	0	0	0	0	0	0	1	0	0	0	0	0	0	0	0	0	0	0	0	1	0	0	0	0
BACE1	686	545	655	649	541	667	696	477	735	786	764	719	957	805	727	729	816	556	829	784	1201	799	641	942	704	684	642	581	570	696	617	535	549	506	630	678	371	479	868	394	651	765	619	596	621	868	633	587	531
BACE2	347	356	447	442	387	370	567	307	611	578	592	459	701	593	624	626	592	531	544	514	1174	491	418	566	357	456	412	297	333	619	363	344	609	286	353	628	232	322	881	261	439	572	370	343	767	458	434	428	323
BACH1	1664	2062	1905	1787	1220	1497	2473	1271	1695	2492	2338	1537	2587	2020	1642	1974	1979	1446	1825	1779	3019	1677	1673	2158	2308	1903	1839	1842	1998	2302	1595	1859	2044	1687	1767	2025	1237	1768	2418	1150	1941	2114	1620	1831	1758	1825	1889	1760	1251
BACH2	617	594	711	819	432	620	582	327	701	606	493	554	718	635	406	579	587	393	692	531	969	688	623	911	825	599	638	827	754	681	605	660	575	677	652	751	517	529	668	414	662	543	493	696	367	709	653	759	522
BAD	75	80	61	77	67	66	74	81	119	83	73	79	104	114	85	119	135	89	141	97	209	148	80	154	72	112	98	65	79	120	116	63	77	98	55	83	54	95	115	33	105	88	88	72	161	111	74	73	92
BAG1	5198	5257	5600	4927	5431	4633	6381	4919	4595	8214	5464	4388	7056	4825	5256	5886	4838	4754	5513	4785	8295	6373	4516	7267	6038	4962	4992	6242	4793	5751	6129	4778	5945	5323	4771	5120	4305	7073	5465	3859	7066	5839	4091	6103	7255	5571	4765	4948	5767
BAG2	644	707	758	576	670	568	657	518	603	815	598	464	958	553	452	661	662	643	654	630	1015	807	845	999	925	872	875	872	628	748	743	839	844	616	744	694	652	931	639	600	1169	613	597	942	893	778	676	537	710
BAG3	1648	1715	1877	1647	1986	1471	1492	1210	1573	1667	1467	1357	1890	1338	1311	1829	1727	1465	1644	1784	2789	2299	1699	2863	2092	2257	2300	2133	1951	2255	2284	2112	2217	1815	1658	1833	1244	2040	1849	1734	2106	2116	1366	1886	1984	2105	1513	1552	1860
BAG4	1158	1371	1439	1238	1271	1130	1649	1068	1223	1782	1699	1187	1714	1525	1360	1495	1501	971	1605	1175	2090	1368	1241	1498	1807	1304	1383	1441	1523	1513	1142	1184	1339	1340	1200	1345	958	1158	1405	807	1372	1529	1279	1217	1074	1416	1377	1148	1022
BAG5	1294	1397	1634	1335	1234	1323	1585	1043	1142	1574	1275	1098	1805	1330	1117	1768	1436	1209	1592	1345	2263	1641	1432	1982	1973	1428	1616	1759	1319	1731	1513	1644	1601	1413	1439	1424	877	1658	1833	879	1897	1643	1146	1790	1398	1495	1449	1303	1202
BAG6	5486	4218	5393	5154	4460	4426	4815	4601	5295	5510	4771	4468	6313	4938	4075	4952	5018	4040	5843	4266	8036	6451	4492	7350	4967	5674	5236	5742	4685	5190	6284	4545	4636	4986	4580	4918	3605	5216	6040	3013	5052	5548	3824	4619	4968	5469	4056	4762	4793
BAHCC1	474	393	444	708	427	568	587	438	681	610	605	562	918	658	459	502	933	504	803	595	1244	660	551	987	488	786	706	463	501	614	780	538	617	459	629	661	256	449	649	323	552	668	559	563	522	681	619	569	377
BAHD1	1858	1261	1789	1612	1209	1483	1404	1004	1619	1418	1251	1297	1581	1244	1224	1570	1460	1140	1630	1381	2283	2203	1512	2605	1809	2038	1846	1994	1511	1739	2128	1761	1701	1624	1684	1562	1099	1374	1834	790	1466	1453	1243	1559	1091	1809	1325	1404	1604
BAIAP2	2104	1835	2435	3297	2519	2464	2873	2761	2610	3091	3593	2519	3276	2880	2718	2439	2632	2126	3081	2153	4016	2803	2195	2911	2211	2933	2467	2258	2599	1925	2988	2331	2255	2545	2380	2251	1604	2196	2921	2025	2301	3885	2076	2016	1895	2649	1931	2701	2255
BAIAP2L1	1248	1257	1502	1246	911	1083	1684	1098	1316	1696	1475	1069	2017	1726	1040	1740	1312	1449	1548	1794	2154	1807	1522	2346	1915	1569	1971	1845	1279	1376	1585	1276	1351	1383	1323	1296	935	1322	1175	939	1549	1087	1192	1423	1104	1576	1320	1174	1565
BAIAP3	95	61	65	90	115	66	123	219	77	183	125	68	203	137	68	111	95	44	89	79	93	119	101	80	62	90	38	95	59	20	127	58	48	91	74	63	66	67	70	56	67	97	67	57	62	62	44	53	68
BAK1	416	342	379	355	330	371	324	385	432	470	345	404	570	444	353	473	482	392	542	507	1118	621	381	767	448	524	422	425	361	449	484	321	443	391	383	406	234	462	608	292	466	526	379	366	664	541	316	423	472
BAMBI	3678	1996	3862	3075	1538	3032	2371	1271	3370	1522	1181	2304	2764	1426	1525	2860	2388	3080	2930	2408	4080	4781	4234	7110	5060	4912	5513	5575	3049	3644	5012	4197	3713	3777	3937	3174	1691	2356	2197	1328	2950	1735	1781	3142	1638	3688	2915	2269	3256
BANF1	4268	3504	4484	4222	5433	4397	4208	3668	4835	4823	3268	3782	4858	3928	3295	3441	3452	3939	4319	3730	6050	4445	3856	5419	4465	4435	4197	5094	3408	3864	5572	4316	4621	4270	3457	4271	3358	5362	4414	3659	5833	4639	3610	4386	5837	4762	3124	3792	4874
BANK1	94	157	124	104	175	98	218	119	150	255	246	104	241	237	185	159	197	138	149	171	325	137	91	99	65	127	93	53	97	133	85	138	134	51	55	98	45	118	241	127	98	201	85	80	371	82	63	64	102
BANP	367	406	573	524	455	422	391	328	286	328	417	236	402	315	290	264	194	354	228	307	553	477	389	536	479	635	546	454	440	489	687	627	749	399	393	432	171	549	405	418	655	646	344	353	506	349	425	327	386
BAP1	1884	1428	1799	1690	1458	1543	1489	1230	1819	1749	1479	1411	1970	1604	1400	1621	1839	1372	1903	1481	2877	2345	1533	2732	1832	2026	1805	1689	1332	1806	1747	1492	1637	1458	1376	1590	1164	1626	1974	873	1652	1869	1242	1566	1933	1941	1220	1477	1640
BARD1	199	184	296	204	122	169	283	111	277	227	151	174	351	275	157	256	201	159	242	217	303	215	201	312	280	215	272	287	189	268	238	236	356	181	203	268	215	161	168	179	261	139	258	292	146	293	183	134	198
BARX2	2692	3020	3397	2715	3089	2827	2097	2152	2775	2441	1798	2596	3095	1860	1882	3275	2871	2633	3056	2442	4536	4703	3034	4547	3630	3583	3814	3721	3222	3457	4620	3472	3147	3465	3354	2641	2714	4265	2837	2075	4185	3367	1913	3154	2160	3977	2753	2786	3485
BASP1	215	159	205	201	139	201	149	114	272	196	108	164	344	202	115	221	223	168	235	279	540	483	255	501	237	294	325	259	185	253	336	156	223	168	152	189	125	231	367	169	222	208	175	276	318	268	190	304	255
BATF	24	16	20	14	44	8	29	33	41	49	31	11	56	41	30	41	50	7	37	56	111	28	29	28	13	19	34	15	25	33	15	20	32	7	18	22	22	38	93	23	36	77	19	27	115	31	24	31	24
BATF3	154	125	57	145	149	68	133	103	103	150	111	96	171	153	96	211	223	112	178	230	644	162	140	164	84	115	94	87	75	192	140	76	204	81	56	128	44	133	225	99	111	176	94	79	543	96	39	168	145
BAX	445	392	433	502	482	385	435	375	532	481	411	414	458	401	485	447	422	421	558	442	732	578	545	782	507	549	589	568	382	559	585	466	543	478	424	469	396	518	613	411	509	506	418	520	856	590	370	429	650
BAZ1A	3104	3291	4498	2412	1644	2328	3332	2035	2438	3158	2384	2326	3434	2682	2258	2836	2860	3064	2995	2536	4178	3260	3304	4537	5298	3492	4494	4941	3371	4177	3750	3794	3592	3567	3922	3779	2275	3451	2533	2254	3150	2143	2472	3011	2847	2995	2577	2283	3033
BAZ1B	2851	2608	2870	3101	2583	2528	3037	1898	3075	3066	3339	2833	3789	3300	2533	3002	3212	2305	3150	2681	4703	3229	2744	4154	3450	3409	3200	3053	2751	3187	2968	3068	3230	2533	2983	3238	2052	2445	3601	1969	2945	3295	2788	2943	2806	3245	2715	2814	2626
BAZ2A	3312	2461	3519	3807	1876	3042	3213	2004	3642	3048	3033	3249	3872	3110	2671	3171	3366	2549	3343	2936	5483	3315	3036	4983	3878	3835	3629	3063	3122	3345	3496	3555	3130	3022	3246	3213	2016	2092	3698	2148	2452	3522	2744	2550	1909	3632	2840	3312	2246
BAZ2B	2050	2397	3315	2121	1565	2090	2674	1925	2319	3149	2781	2180	2813	2643	2575	2269	2364	2166	2419	1965	3052	1972	2331	2683	3275	2365	2561	2966	2784	2828	2207	2441	1735	2186	2805	2641	2004	2109	2247	1745	2218	2134	2447	2068	1643	2470	2064	2001	1903
BBC3	77	67	78	96	130	85	93	126	118	79	167	145	126	68	89	89	71	72	117	54	112	94	59	118	65	83	80	70	113	100	111	74	75	83	50	45	56	134	122	68	78	131	89	66	106	118	80	74	98
BBIP1	485	647	778	632	878	531	1035	619	608	965	709	474	860	725	609	663	664	726	725	725	717	719	788	675	975	692	696	967	655	707	706	891	764	655	640	790	599	871	449	602	1092	639	603	938	1041	718	552	593	731
BBOF1	1	7	5	10	5	7	3	1	5	13	10	10	25	6	10	7	17	4	5	4	13	5	13	18	5	18	4	13	7	14	2	6	5	6	14	9	2	1	10	6	11	2	14	10	1	12	7	0	16
BBOX1	171	344	390	105	431	262	467	258	181	764	411	228	565	410	402	544	428	358	377	577	530	392	285	335	310	238	236	357	369	348	344	262	256	282	172	304	307	433	238	220	298	290	237	220	380	384	207	231	342
BBS1	780	582	903	849	574	778	791	550	959	852	718	777	964	764	767	810	652	714	925	653	1120	1009	791	1113	842	931	921	834	827	697	891	702	636	709	784	769	542	724	789	425	648	789	625	650	511	825	629	872	709
BBS10	136	147	175	152	170	182	278	141	174	311	289	188	299	265	180	255	167	148	236	150	246	180	113	176	221	124	133	231	183	204	153	187	163	149	155	221	163	199	178	151	161	215	186	190	155	142	179	147	143
BBS12	275	220	324	322	248	232	352	170	243	218	204	152	406	226	168	337	205	209	342	285	283	372	326	381	449	412	341	418	264	269	469	497	307	369	369	243	195	213	238	143	281	251	174	285	231	207	216	196	225
BBS2	665	677	669	634	749	535	780	578	698	887	824	629	953	812	757	687	707	655	793	612	1005	735	658	948	589	575	619	683	674	817	527	607	553	550	612	759	562	567	689	462	546	838	571	528	756	659	464	546	566
BBS4	584	833	895	636	1159	585	867	961	673	907	1112	592	823	998	703	715	776	708	781	823	802	617	938	739	885	855	787	842	936	709	736	1040	564	742	927	710	679	761	631	544	762	898	492	647	634	820	565	614	713
BBS5	189	167	271	130	185	141	394	212	167	405	211	142	271	241	240	207	195	212	252	164	254	199	152	177	292	149	200	314	188	283	188	187	223	188	147	250	250	310	208	151	333	155	190	232	312	214	199	199	196
BBS7	460	425	542	445	328	466	642	357	538	571	666	507	783	604	563	571	536	378	569	429	558	411	468	477	690	588	513	531	432	503	414	554	338	410	608	545	243	325	537	270	450	447	418	430	279	418	408	494	288
BBS9	110	110	170	228	223	205	226	102	182	179	176	163	193	180	127	197	189	223	195	128	233	212	201	218	269	233	264	204	152	123	302	279	222	172	181	185	126	117	103	110	266	179	153	235	232	198	155	164	115
BBX	1375	1571	2108	1865	1266	1565	2419	1299	1792	2467	2338	1604	2794	2103	1757	1854	1964	1396	1801	1803	2719	1476	1661	1874	2052	1645	1588	1642	1773	1910	1665	1874	1820	1488	1890	2054	1222	1391	1876	1450	1858	1894	1819	1625	1616	1868	1667	1486	1310
BCAM	5832	4046	5335	5199	4057	4419	3790	3403	5850	4181	3866	4339	5689	4774	3117	4951	4509	3930	6364	4217	7651	8520	5442	10187	6002	7495	6689	6073	4931	5515	7042	5093	5181	5287	5092	4889	4387	5518	5355	3022	5368	4462	4554	6257	4871	7227	4722	5647	7525
BCAP29	545	844	951	467	926	586	1105	750	663	1382	956	526	1070	846	1050	960	825	810	967	799	1274	634	648	592	923	641	683	919	697	796	646	689	824	700	659	1065	784	1016	668	536	1001	691	631	795	1165	703	613	504	838
BCAP31	3603	3697	3845	4018	5299	3728	4126	3816	3677	4542	3720	3111	5410	3810	3238	4209	4258	3833	4892	4459	5909	5531	3974	4777	4294	4494	4036	4437	3052	3769	5529	4060	3896	3917	3624	3566	2904	5129	4299	2967	5141	4232	3027	4210	5738	4346	3113	3504	4559
BCAR1	791	651	723	832	660	678	706	804	867	810	799	685	1030	764	540	809	1026	673	942	833	1699	1142	740	1364	728	1005	931	705	668	756	1203	833	1042	794	709	675	467	710	1203	558	724	1167	632	623	957	739	621	836	700
BCAR3	189	146	191	261	148	139	225	121	220	224	162	199	317	267	119	284	207	129	282	145	357	322	202	380	381	320	304	268	140	243	241	209	181	190	222	236	139	141	252	103	241	138	230	343	200	267	154	230	281
BCAS1	303	281	355	267	261	272	265	250	352	326	230	301	331	308	310	439	456	421	418	436	712	456	436	668	385	315	462	325	471	355	307	264	299	344	367	361	261	359	268	233	336	228	330	335	324	494	324	258	393
BCAS2	1040	968	1222	967	1234	974	959	762	937	1040	822	885	1254	890	866	1167	774	934	1064	1001	1390	1086	962	1364	1391	1053	1267	1454	863	1189	1189	1104	1025	1092	1199	1035	1052	1501	962	889	1403	1039	942	1152	1277	1260	826	906	1245
BCAS3	417	465	526	481	513	413	511	305	471	571	526	448	629	365	399	582	477	510	588	395	793	734	518	662	632	501	631	686	478	538	640	458	343	501	624	527	305	497	602	240	578	458	364	542	376	644	462	454	441
BCAS4	202	170	116	157	230	109	215	235	173	341	174	163	270	245	136	163	209	162	193	158	229	178	197	181	128	152	110	175	86	154	121	116	171	116	110	164	139	194	179	126	195	157	145	182	285	165	112	138	189
BCAT1	15	2	3	9	9	1	9	4	24	11	30	6	31	40	27	14	35	9	23	34	22	2	8	16	5	11	23	7	5	5	4	22	8	3	4	19	2	0	7	18	5	9	17	8	3	8	3	3	7
BCAT2	820	591	976	650	913	836	595	651	737	731	592	467	779	561	815	653	623	549	674	603	886	770	454	566	552	479	520	770	504	490	1046	569	645	1065	622	853	791	967	815	481	629	636	504	610	675	594	421	374	684
BCCIP	1095	935	1198	932	849	788	1196	658	897	1143	854	772	1320	908	713	1217	972	920	1070	1035	1263	1211	1053	1319	1519	1070	1167	1544	885	1179	1043	1205	1078	1064	1117	1092	769	1088	957	668	1344	907	708	1241	1212	1101	923	933	941
BCDIN3D	217	289	276	246	187	246	329	194	242	312	308	189	342	232	223	222	258	177	265	232	373	239	288	326	395	297	240	292	241	274	222	274	193	231	291	333	183	214	290	142	201	244	275	236	242	263	205	245	248
BCHE	62	107	202	81	78	89	198	68	116	273	184	105	169	210	153	190	108	132	134	193	192	101	48	84	63	41	41	70	74	137	58	72	104	102	94	280	93	100	85	75	139	106	126	110	234	79	117	85	99
BCKDHA	1025	1008	1074	1121	1355	1066	1248	1181	1032	1419	1102	906	1487	993	936	1223	1112	1031	1492	1168	1855	1631	1101	1662	1081	1245	1067	1296	990	888	1335	1070	996	1088	1049	981	669	1479	965	628	1305	1161	708	1212	1256	1128	1070	1055	1130
BCKDHB	1037	802	1198	698	760	904	1032	645	804	1005	599	567	914	727	883	909	802	888	864	873	1277	836	747	1071	1096	711	893	1000	728	827	1016	826	888	1231	829	1172	752	1237	913	585	993	713	557	802	843	777	687	647	745
BCKDK	450	352	486	460	454	438	565	387	494	567	472	392	654	559	427	569	503	465	585	480	919	700	503	753	499	619	558	571	515	533	593	457	512	482	450	457	353	546	521	239	476	525	357	545	555	570	415	461	528
BCL10	327	468	407	433	455	360	644	463	364	753	619	350	777	554	462	562	486	482	498	470	811	437	439	462	523	431	352	486	435	528	494	454	513	381	335	565	315	584	451	389	622	503	391	493	819	460	398	402	404
BCL11A	329	381	460	501	487	456	719	397	449	754	596	439	826	664	584	705	707	514	585	637	990	759	715	703	694	649	561	536	626	582	534	625	594	427	532	537	351	568	526	432	608	622	437	531	415	655	570	621	402
BCL11B	942	1091	1369	1187	1255	1098	1797	1171	1333	2438	1843	1486	2193	2378	1922	1778	2017	1514	1947	1584	3457	1798	1417	1788	1305	1253	1186	1099	1341	1399	1331	1096	1564	1108	1013	1703	1108	1187	1579	1159	1245	1619	1377	1328	1606	1897	1244	1745	1344
BCL2	173	126	119	160	63	155	201	77	208	167	164	158	250	180	90	136	152	91	187	178	377	137	118	201	112	160	159	94	124	206	144	115	144	87	168	214	76	67	250	69	90	165	139	123	97	130	156	172	112
BCL2A1	58	51	39	56	80	33	131	57	46	115	99	49	120	59	95	59	64	78	62	84	232	34	81	23	45	44	17	39	26	41	45	32	43	43	17	78	25	100	138	110	68	142	66	46	270	68	40	50	63
BCL2L1	1989	1681	1775	2063	2073	1511	2050	1854	1543	2394	1850	1383	2277	1454	1323	1737	1829	1441	1769	1586	2435	2432	1686	2287	2186	2225	1720	2396	1645	2148	2502	1928	2102	2185	1890	1449	1404	2608	2289	1343	2621	2615	1375	1862	2185	2023	1771	1680	1926
BCL2L11	375	308	447	423	380	387	429	225	386	388	314	322	379	415	340	410	340	284	310	317	635	445	370	460	496	412	531	407	336	324	468	401	454	287	350	419	248	382	516	187	377	452	257	505	361	444	441	354	332
BCL2L12	303	222	267	235	261	222	263	224	309	262	249	240	336	285	225	280	318	273	326	291	439	409	263	421	309	409	335	287	233	250	328	235	255	245	238	236	177	309	327	135	289	329	252	304	365	280	206	235	369
BCL2L13	3650	2894	4060	3717	3218	3718	3190	2964	3994	3530	3227	3180	3773	3246	3211	3375	3818	3335	3947	3351	7095	4693	3429	6191	3371	4594	4257	3570	3279	3855	4626	3593	4100	3589	3436	3597	2678	3588	4324	2524	3539	4191	2705	3473	3494	4409	3110	3660	4295
BCL2L15	24	64	42	59	102	38	49	45	42	47	51	39	65	51	65	80	49	42	50	61	176	68	59	48	38	32	40	29	36	97	38	72	80	27	36	75	40	54	134	82	52	77	57	39	218	40	36	36	55
BCL3	268	330	270	318	320	209	325	355	344	377	392	257	455	359	321	477	373	269	390	489	1108	414	296	420	231	261	327	204	242	182	366	188	342	226	220	270	117	367	613	197	245	401	243	246	461	393	255	318	282
BCL6	2998	3782	4186	4556	4055	4049	6784	4732	3279	5554	4692	3789	3421	2908	3799	3001	4623	3363	3345	3429	4928	2524	2795	2681	2686	2724	2796	3698	4239	2852	4199	3753	3822	4168	3983	4281	3305	3805	4400	4217	3955	5525	4059	3123	3506	3688	2610	3059	1716
BCL6B	265	193	257	208	258	141	279	210	265	325	482	217	357	399	340	370	219	270	289	258	532	352	301	359	222	245	149	206	182	277	137	172	204	112	126	220	215	249	377	121	250	295	262	219	336	222	172	222	224
BCL7A	532	463	634	535	378	479	427	389	553	454	429	396	537	504	371	555	482	411	536	484	683	670	565	919	623	686	627	621	479	609	615	564	529	485	454	508	326	441	527	312	402	453	383	526	331	638	425	544	458
BCL7B	371	340	351	392	411	351	400	302	415	494	392	339	546	370	356	476	419	337	457	420	710	607	392	663	465	407	430	460	331	399	391	361	431	366	330	327	261	489	461	203	479	448	320	422	547	512	306	307	460
BCL7C	1366	999	1098	1211	1081	1044	1068	1156	1280	1180	966	1030	1447	1134	984	977	1163	1050	1397	985	1816	1597	1073	1847	1091	1311	1123	1330	925	1227	1664	988	1171	1115	913	1032	1000	1390	1515	832	1272	1331	1046	1061	1879	1199	821	1122	1607
BCL9	486	469	573	583	372	458	639	456	614	591	571	533	719	664	483	654	679	499	672	674	1028	677	558	792	636	596	573	557	493	553	503	478	412	445	508	574	313	394	695	321	491	654	458	529	557	560	477	535	372
BCL9L	2153	1575	1915	2226	890	1935	1559	1141	2256	1792	1912	1859	2407	2182	1391	2051	2415	1315	2291	2017	3974	2216	1523	3097	1913	2624	2305	1525	1679	1815	2497	1827	2015	1715	1840	1915	1159	1052	2549	1148	1266	2109	1591	1490	1121	2248	1732	1965	1340
BCLAF1	3198	4118	4511	3280	3125	3164	5717	3060	3617	5552	4626	3176	5789	4624	3913	5064	4918	3680	4822	3882	5623	3861	4278	4102	5625	3884	4130	4688	3605	4514	3351	4099	3730	3732	4042	4409	3684	3942	3395	2813	4738	3490	4049	4268	4198	4207	3673	3281	2950
BCNT	867	931	1131	861	1297	929	1049	858	1003	1051	982	865	1221	1290	951	960	1056	1035	1098	1035	1275	1077	1097	1293	1145	1061	1086	1124	786	1085	1045	933	902	860	885	1184	850	1199	1051	730	1453	956	861	1147	1629	1247	844	858	1173
BCO1	29	59	32	46	103	34	64	48	30	66	46	35	44	32	30	70	34	17	44	49	44	69	44	55	58	84	35	47	56	35	45	48	26	28	69	19	43	107	28	28	72	75	36	32	44	84	40	37	77
BCO2	1273	527	2282	773	535	1523	1394	419	966	1568	546	739	1390	499	1555	998	378	856	1041	381	1063	680	271	561	878	247	543	1374	1300	696	1461	388	1356	2134	455	2164	2315	977	1625	1303	707	1051	921	520	1457	949	456	744	1113
BCORL1	401	302	322	546	303	378	454	290	546	448	426	403	515	495	333	460	568	315	389	435	660	440	388	640	455	516	459	312	367	410	546	426	439	365	451	405	234	227	546	336	306	572	371	349	385	418	308	402	285
BCR	733	504	759	817	329	841	636	433	953	555	517	659	823	607	430	669	756	535	769	609	1207	985	691	1534	950	1124	1144	805	776	764	976	876	925	759	856	828	371	486	747	381	637	673	608	690	419	886	718	810	604
BDH1	1036	971	1343	929	1023	1232	780	616	1050	925	769	727	1136	805	664	1233	1372	987	1215	1542	1824	1350	1107	1707	1311	1507	1450	1310	1057	1159	1650	1224	1318	1243	1093	1313	994	1167	970	696	1123	832	797	993	940	1178	843	902	1197
BDH2	674	785	936	586	877	593	925	739	795	1243	818	656	1102	790	963	883	674	777	1015	622	1031	904	772	982	897	671	779	1093	998	841	659	660	545	706	593	760	761	1377	725	553	1193	877	643	1072	1091	692	829	588	835
BDKRB1	16	14	5	15	18	4	6	20	4	16	24	2	15	20	9	20	32	3	20	20	13	15	18	5	7	16	11	10	8	25	4	18	19	3	7	4	19	5	8	6	10	21	14	21	33	10	6	3	5
BDKRB2	59	54	44	59	47	56	92	47	69	105	114	68	100	130	80	67	87	69	91	81	89	91	43	84	52	71	91	77	77	111	64	61	126	58	44	71	55	67	139	74	84	166	86	82	170	87	48	45	81
BDNF	66	81	104	96	79	84	107	74	91	110	107	55	129	83	104	87	59	81	83	79	163	93	73	109	68	72	86	123	125	131	99	74	117	91	64	160	89	115	90	98	120	116	62	115	87	81	96	70	81
BDP1	3066	3196	3972	3172	1809	2747	3795	2189	2945	3643	3521	2843	4082	3317	3215	2724	2913	2253	2828	2513	3861	2391	2857	3374	4600	3410	3323	3647	3625	3719	2855	3781	3033	2978	3561	3601	2130	2293	3186	2111	3077	3134	2591	2728	1829	2886	3063	2919	1763
BEAN1	71	71	91	99	81	102	111	125	103	125	115	93	127	95	76	84	124	90	82	94	165	53	88	120	37	60	73	61	71	74	41	69	109	48	47	106	82	85	166	54	88	137	86	71	201	99	49	105	93
BECN1	1857	2016	2491	1834	1767	1673	2281	1729	1992	2455	1982	1590	2644	2045	1759	2247	2041	1824	2273	1995	2817	2332	1820	2542	2773	2054	1958	2612	1986	2640	1995	1979	2045	1999	1924	2180	1719	2448	2276	1311	2820	1992	1708	2422	2476	2208	1831	1793	1955
BEND2	1	5	0	4	1	0	3	6	3	2	0	2	1	2	8	2	9	5	4	3	1	5	2	0	2	4	2	2	3	5	4	1	0	7	2	1	5	0	5	6	2	1	5	4	5	2	1	6	5
BEND3	245	251	330	322	102	242	302	140	323	216	190	223	390	282	202	336	376	229	336	332	559	372	375	546	383	433	459	405	279	369	334	386	401	344	333	365	165	200	286	131	221	202	199	294	233	365	226	267	230
BEND5	103	143	99	115	107	87	150	125	113	225	108	93	172	128	138	161	152	109	155	96	160	132	122	149	121	128	83	135	98	131	81	93	75	122	95	156	131	190	163	114	188	142	120	116	173	152	108	118	137
BEND6	9	7	14	15	13	16	14	10	14	21	25	15	34	36	23	15	17	29	9	9	45	10	8	17	9	8	11	9	9	16	3	5	19	3	13	26	20	12	18	1	6	21	4	20	17	9	5	10	5
BEND7	456	412	554	494	355	561	730	327	491	597	600	634	646	473	395	435	510	338	552	364	549	365	418	444	633	431	500	696	555	620	515	550	559	501	529	535	407	420	481	354	508	607	449	559	324	456	462	409	363
BEST1	2	10	5	6	7	2	19	17	16	2	28	13	28	22	16	6	15	12	18	9	12	11	10	8	6	3	8	7	15	8	4	10	6	5	3	8	9	19	15	4	9	13	7	15	28	8	8	8	17
BEST3	2	0	2	0	0	0	5	1	1	2	0	0	0	0	0	1	4	1	5	0	0	1	0	1	3	0	0	0	0	6	2	0	0	1	0	6	0	1	5	0	0	0	0	0	4	5	2	4	0
BEST4	22	19	15	19	13	20	17	7	13	19	3	31	30	14	27	18	18	20	14	15	57	39	39	36	22	21	53	27	14	30	11	16	16	20	23	22	21	27	16	7	16	20	12	21	30	17	19	15	31
BET1	908	986	1046	748	910	792	1059	715	776	1243	975	660	1145	1135	991	1030	836	843	889	1049	1265	896	895	936	1018	790	820	1076	775	927	894	875	948	883	759	1051	718	1102	1064	611	1094	995	731	900	1406	844	753	788	959
BET1L	1435	1108	1234	1564	1553	1263	1336	1284	1439	1551	1332	1220	1730	1299	1192	1247	1079	1023	1333	1092	1906	1507	1030	1697	1287	1249	1305	1453	1212	1141	1721	1166	1352	1281	1022	1184	1133	1460	1606	1095	1444	1682	987	1228	1535	1407	1063	1309	1486
BEX2	1317	1302	1527	839	1039	1170	1237	809	1265	1081	791	1193	1552	1033	1083	1102	992	1130	1158	1073	1594	1436	1197	1941	1378	1093	1278	2037	1183	1802	1042	1007	1281	1209	1119	1160	1171	1715	1198	641	1533	894	1089	1456	1324	1319	997	835	1899
BEX3	634	675	649	624	891	589	823	523	747	809	586	571	946	734	675	840	568	680	725	685	722	796	595	759	612	515	521	815	576	684	684	609	551	658	531	678	652	891	738	467	850	677	656	795	1254	859	587	508	1066
BEX4	76	96	150	67	71	113	107	131	93	83	70	58	129	81	92	88	96	60	83	137	89	64	53	65	80	25	43	112	88	70	109	32	83	179	44	110	97	76	43	34	61	40	67	37	64	74	34	42	44
BEX5	1585	1711	1910	1157	1188	1120	1311	1221	1319	1517	973	1123	1624	1268	1233	1307	999	1161	1451	1324	1863	1565	1376	1906	1643	1329	1431	2098	1575	1608	1319	1273	1027	1247	1219	1410	1430	1984	1310	987	1941	1043	1092	1563	1588	1538	1115	947	1751
BFAR	1106	1088	1249	1037	1168	959	1290	1123	1233	1531	1632	1086	1650	1418	1330	1206	1234	983	1265	998	1850	1279	1117	1290	1099	1137	1038	1217	1069	1176	894	979	959	867	897	1196	783	1339	1565	863	1230	1422	1068	1315	1713	1215	1015	1147	1166
BFSP1	29	7	26	21	15	29	23	8	15	10	22	14	20	24	16	41	14	15	28	25	51	24	38	28	4	37	9	20	13	45	25	14	17	13	28	10	14	15	40	8	28	13	6	18	14	35	22	25	28
BFSP2	10	28	19	17	39	15	14	14	24	26	26	16	18	12	23	15	14	11	11	11	26	12	14	9	13	7	11	4	33	17	23	23	13	7	0	17	10	45	28	32	21	32	13	0	74	27	14	22	20
BGLAP	58	71	60	89	125	80	73	141	88	131	165	83	123	99	78	57	67	68	75	39	109	69	55	46	45	55	71	47	75	38	80	50	43	64	59	48	65	52	90	77	75	135	66	55	79	66	65	97	70
BGN	3998	2604	3360	3674	2392	2876	2870	2128	3883	2251	1843	2743	3560	2485	2306	4194	3023	2753	4757	2979	4669	6624	3097	6131	4247	4485	3930	3706	2752	2176	4704	2931	3664	3104	2896	3270	2141	3754	5111	1454	4436	3088	2598	4565	4072	5050	3514	2637	4514
BHLHA15	42	118	25	54	55	32	155	180	94	127	248	79	204	183	54	311	490	110	129	441	417	268	239	327	107	130	201	26	72	32	34	18	23	28	39	23	67	16	76	88	35	75	206	68	54	148	100	107	130
BHLHB9	75	68	156	68	85	113	207	92	62	180	161	125	174	100	95	95	114	110	114	105	179	121	67	147	173	112	133	83	156	108	126	117	142	88	128	117	83	139	124	82	136	156	87	104	170	117	105	108	69
BHLHE22	622	438	761	599	339	424	565	100	480	325	130	332	550	271	272	672	341	507	629	353	583	769	611	1355	1072	682	1073	1043	541	887	860	847	754	867	849	623	404	617	331	301	737	259	365	861	262	568	645	437	741
BHLHE23	308	131	207	223	116	192	206	111	216	113	65	123	218	49	73	275	173	182	228	156	333	485	210	564	338	245	380	293	198	268	331	195	148	231	212	198	145	142	255	76	184	128	147	229	114	265	213	143	291
BHLHE40	1405	1469	1408	1405	1544	991	1776	1054	1451	2042	1434	1338	2311	2009	1521	2444	1639	1655	2141	1787	3851	2355	1839	2293	1977	1790	1801	1712	1341	1426	1410	1360	1568	1237	1165	1386	928	1517	2134	927	1454	2004	1205	1352	1773	1568	1059	1568	1689
BHLHE41	621	731	736	455	574	461	741	490	804	870	1008	587	829	986	881	709	658	514	620	550	1216	554	562	653	664	599	635	617	563	642	517	571	771	626	453	838	409	730	988	377	634	638	559	670	627	518	727	690	635
BHMG1	1	0	0	0	7	0	1	1	0	2	0	2	0	12	1	2	3	1	0	4	7	4	2	1	1	8	6	6	3	0	6	4	1	0	0	9	1	2	3	1	1	1	10	0	0	1	2	0	1
BICC1	595	678	589	707	616	452	1300	551	683	1090	1113	619	1200	1180	1009	1183	918	782	1152	876	1215	870	778	683	904	690	629	746	480	729	536	639	750	464	537	1003	487	732	1101	427	713	983	713	882	1071	729	801	585	681
BICD1	55	59	59	107	65	63	105	43	62	91	152	68	100	162	80	66	83	40	116	47	68	61	54	60	80	56	53	87	102	154	44	82	53	42	86	85	80	64	86	50	68	88	68	72	53	69	113	60	55
BICD2	6552	6637	7170	6797	5802	5772	7540	4865	6022	8750	6210	6036	8369	5839	5871	7289	6359	5132	6750	5142	9674	7594	5903	8219	7953	6967	6720	7629	7212	8040	7352	6512	7032	6622	6856	6591	5036	7374	7257	4635	7698	7610	5572	6696	5553	7477	6285	6487	5833
BICDL1	218	174	176	213	188	202	162	194	201	268	172	134	280	213	188	242	297	198	260	296	469	267	227	312	226	280	227	183	208	179	283	215	182	235	164	205	148	178	288	120	166	200	114	104	145	167	121	158	194
BICDL2	2600	1664	2073	2180	1893	1897	1710	1565	1952	1612	1310	1537	2114	1186	1227	2181	1870	1612	2364	1693	2941	3469	2230	3867	2546	3133	2715	3039	2186	2246	3432	2472	1815	2461	2555	1697	1545	2560	1980	1348	2198	2020	1302	2114	1484	2271	1876	1713	2625
BID	724	682	1048	609	711	779	760	563	793	854	655	641	901	717	713	766	716	809	826	675	1447	949	731	1320	800	814	846	882	783	857	826	692	920	697	588	853	650	905	695	619	864	683	616	763	1061	858	551	671	981
BIK	19	14	3	11	29	7	18	13	20	18	27	31	35	21	26	16	12	3	13	9	26	2	20	17	9	11	5	3	6	12	5	6	5	6	13	4	24	12	17	24	12	23	4	22	16	15	6	10	11
BIN1	489	546	442	519	561	380	755	624	886	853	953	533	1371	1052	626	835	1010	775	1104	895	1124	1081	621	1114	608	935	649	506	486	918	743	631	828	437	469	562	387	398	699	453	695	621	728	738	1497	711	475	576	665
BIN2	136	156	109	157	191	89	229	141	167	223	190	154	246	166	211	160	213	138	151	165	327	135	151	96	82	113	84	35	112	156	77	133	126	67	46	163	74	227	401	135	218	286	111	185	575	86	113	108	147
BIN3	572	455	526	494	551	481	522	497	540	662	481	513	750	517	451	646	472	473	699	499	883	826	529	866	652	677	587	676	561	614	617	437	510	568	507	498	431	705	585	435	630	591	435	651	616	651	498	520	676
BIRC2	1680	1799	2119	1856	1516	1430	2486	1235	1562	2577	2017	1483	2708	1975	1599	2009	1554	1509	1922	1635	2267	1799	1696	1893	2589	1760	2014	2465	1748	2240	1825	1967	1779	1792	1793	1837	1390	1575	1823	1272	2025	1880	1582	2007	1644	1783	1669	1488	1443
BIRC3	1879	3047	2821	2504	2226	1623	3469	2283	2129	3563	3230	1839	3339	2591	2667	2743	2450	2125	2034	2355	4479	1935	2523	2027	3154	1881	2195	2681	2614	3048	2503	2777	2639	2130	2269	2626	1607	2762	3888	2346	3150	3677	2151	2182	3263	2341	2068	2223	1540
BIRC5	534	454	700	451	343	450	449	254	447	484	176	339	595	567	297	599	397	493	557	586	621	707	597	957	816	683	739	826	545	611	683	635	580	533	595	651	350	593	367	278	598	260	352	737	413	712	525	404	639
BIRC6	2812	2737	3817	3521	1728	2651	3523	1903	3094	3702	3831	2998	4328	3361	3116	3205	3424	2050	2979	3009	5001	2398	2974	3503	3977	3314	3259	3444	2896	3530	3179	3592	2983	2615	3510	3905	1880	2035	3828	2218	2636	3551	2813	2394	2044	2912	2737	2881	1599
BIVM	724	717	780	829	624	619	910	517	662	910	710	587	1057	732	631	888	732	694	807	807	1075	837	842	974	1328	873	830	941	775	1129	905	794	871	864	869	896	486	882	907	535	949	711	642	871	866	806	767	696	728
BLCAP	1487	1271	1602	1638	1820	1453	1636	1394	1373	1823	1622	1252	1810	1377	1516	1477	1473	1282	1534	1199	2323	1495	1214	1627	1479	1456	1291	1526	1359	1313	1701	1330	1434	1477	1137	1454	1092	1683	1784	992	1560	1907	1170	1140	1551	1499	1076	1389	1373
BLK	40	16	43	77	76	29	97	86	69	150	73	49	74	45	95	62	69	45	81	78	106	55	33	38	24	23	21	33	39	36	31	41	36	21	20	66	30	69	117	63	62	143	50	34	104	55	36	68	23
BLM	259	195	287	168	142	216	209	109	242	222	133	161	356	263	130	218	199	169	219	165	312	243	300	358	389	268	358	364	223	318	252	353	268	265	288	337	177	185	187	149	221	160	192	285	199	298	253	219	200
BLMH	4424	4214	6325	4141	5937	3901	4630	2762	4089	5038	3481	3864	4280	3337	3403	3965	3178	3894	4364	3232	5025	5309	3841	6645	6539	5544	6200	6748	4915	5598	6305	5015	5147	4941	4594	5465	3734	5288	2952	3094	5703	3555	3481	5028	3863	5368	3781	3774	5129
BLNK	121	214	237	185	389	176	391	278	220	472	337	256	354	303	294	267	205	226	257	215	407	170	146	198	142	141	173	197	248	187	172	159	208	195	134	210	192	422	358	181	307	440	181	198	520	257	187	211	241
BLOC1S1	1925	1544	1636	1494	1809	1455	1729	2016	1618	2248	1441	1262	2295	1862	1651	1543	1570	1569	2099	1683	2535	2293	1691	2199	1544	1893	1529	2173	1510	1525	1999	1278	1148	1668	1285	1175	1575	2587	1912	1257	2235	1513	1445	1714	2699	1874	1158	1329	2481
BLOC1S2	731	1085	1332	828	1504	868	1297	1194	776	1548	962	673	1113	852	1013	968	882	1076	1031	894	1267	861	947	1104	1338	839	1064	1425	1070	1166	1155	1121	1129	1064	811	991	1026	1750	941	986	1677	1092	835	1206	1698	984	762	815	1147
BLOC1S3	381	288	368	323	346	358	342	294	378	391	317	326	433	337	300	416	400	314	530	419	634	587	325	640	343	501	395	420	297	367	519	390	296	355	321	315	210	374	448	259	410	488	283	378	392	394	303	329	378
BLOC1S4	351	355	481	346	281	321	487	358	321	469	426	326	542	398	399	391	422	414	401	447	631	458	457	552	461	460	501	482	413	480	443	373	501	381	311	400	339	514	453	276	436	378	340	438	563	363	324	310	457
BLOC1S5	497	573	652	606	487	436	750	419	547	673	544	495	698	523	578	666	528	606	585	471	896	643	463	640	692	548	575	596	558	721	547	511	472	494	442	579	420	681	581	430	614	541	476	624	740	526	473	481	504
BLOC1S6	1328	2008	2248	1363	1460	1410	2307	1401	1731	2188	1956	1469	2080	2057	1747	1796	1717	1790	1709	1625	2517	1526	1800	2054	2191	1768	2034	1999	2066	2270	1511	2069	2126	1393	1878	2253	1150	1925	1473	1047	2241	1608	1180	1968	1842	1504	1714	1409	1411
BLVRA	1564	1476	1972	1545	1966	1749	1840	1410	1531	2097	1279	1404	2029	1462	1358	1804	1457	1539	2022	1417	2143	2197	1575	2181	2026	1648	1668	2339	1672	1763	2253	1585	1844	1860	1496	1798	1377	2200	2099	1012	1989	1834	1252	1666	2427	1828	1364	1655	1950
BLVRB	599	623	756	496	676	568	749	789	796	919	793	597	905	721	805	843	987	822	940	1123	1578	957	660	1096	531	767	573	665	524	687	690	513	693	564	569	682	456	955	643	547	727	567	671	744	940	772	520	499	829
BLZF1	1731	2107	2256	1394	1629	1429	2214	1322	1617	2420	1951	1430	2228	1612	1735	1708	1574	1598	1799	1663	2247	1602	1501	1829	2446	1488	1751	2300	1742	2258	1626	1780	1932	1601	1678	2120	1765	2457	1801	1272	2559	1897	1381	2025	2145	1847	1622	1502	1752
BMF	981	844	1104	1433	973	1190	1282	992	1384	1186	1616	1133	1295	1031	1273	1123	1328	898	1380	943	1780	1166	970	1359	1171	1129	1101	1281	1126	916	1336	1178	1145	1179	1114	1248	727	959	1484	799	1010	1449	1041	997	1330	1384	1015	1176	935
BMI1	1004	1395	1443	1202	1350	944	2066	1158	1120	2374	1643	936	1907	1676	1252	1433	1325	1186	1598	1213	1608	1117	1195	1230	1653	1069	1148	1484	1092	1606	1041	1322	1268	1098	1114	1403	1149	1597	1374	923	1853	1417	1197	1590	1815	1293	1316	1235	934
BMP1	1263	947	1179	1152	986	995	1268	1159	1512	1455	1313	1158	2171	2107	1472	2210	1948	1686	2291	2027	2323	2198	1500	2080	1339	1603	1334	1285	1085	1340	1612	1319	1229	1086	1129	1260	785	1148	1952	662	1264	1289	1135	1103	1979	1735	970	1226	1341
BMP2	625	635	969	591	473	562	641	348	559	838	575	415	642	462	408	552	441	462	407	412	652	746	631	1003	950	741	889	1408	849	1073	932	942	884	803	896	888	524	812	463	483	856	566	550	862	537	709	750	668	793
BMP2K	2049	2132	2827	2223	1251	1770	2280	977	2051	1734	1630	1701	2540	1698	1566	2335	2104	1848	2117	1803	2905	2684	2554	3585	3945	3090	3477	3226	2445	3258	2625	2883	2540	2381	3382	2689	1472	1719	2377	1306	2333	1875	1985	2405	1591	2366	2363	1782	1740
BMP3	290	117	287	329	86	209	260	37	295	122	81	220	305	266	53	304	189	126	250	154	242	307	216	381	552	283	400	417	193	354	335	268	472	324	319	367	120	160	102	116	274	99	254	388	89	307	344	128	208
BMP4	1695	1176	1876	1801	1252	1852	1634	1058	1845	1325	1262	1671	1603	967	1084	1168	1162	1269	1381	1164	2318	1678	1636	2355	1583	1649	2020	2122	1522	1388	2042	1555	1640	1456	1647	1478	1072	1477	1464	1039	1554	1392	1137	1608	966	1800	1653	1590	1679
BMP6	65	64	79	85	64	84	115	83	103	184	172	79	140	122	61	83	70	37	108	102	152	61	62	75	71	64	75	95	81	100	66	63	90	108	54	98	52	101	136	53	139	103	88	127	114	137	66	105	77
BMP7	913	702	925	906	850	765	872	751	922	1111	877	776	1498	1060	729	925	998	881	1046	1025	1300	1402	1197	1551	1093	1387	1109	1353	947	1172	1269	1083	1007	969	1159	1009	676	903	939	554	1018	864	827	1105	953	1095	867	825	1059
BMP8A	528	301	639	548	266	459	237	202	535	184	184	335	277	195	198	234	238	298	331	235	386	558	489	892	625	618	871	724	496	561	786	617	392	584	666	490	216	257	350	195	340	344	203	373	135	400	347	369	330
BMP8B	294	203	315	213	39	288	104	57	302	71	75	199	162	105	71	113	139	106	157	136	328	229	238	577	318	444	434	314	293	334	350	382	250	229	406	312	77	125	180	83	173	118	133	174	35	241	233	200	156
BMPER	99	70	110	68	33	58	67	25	59	41	15	32	153	57	37	107	112	46	112	116	75	117	168	107	157	139	134	123	80	169	91	119	63	90	102	62	70	87	89	47	79	58	90	80	85	94	85	54	73
BMPR1A	2706	3721	4309	2846	2377	2599	4770	2015	3013	4138	3363	2442	4527	3375	2557	3942	3494	2691	3967	2885	4101	3374	3392	3761	5623	3430	3832	4764	3563	4090	3232	4207	3673	3376	4276	4339	2889	3458	2789	2240	4378	2664	3028	4095	2787	3326	3531	2698	2330
BMPR1B	272	222	377	191	245	205	285	149	165	420	155	204	292	207	346	246	156	192	295	106	355	253	216	251	295	177	216	274	293	301	224	220	270	194	178	248	168	286	246	97	265	279	151	235	223	199	222	202	132
BMPR2	4119	4931	5683	4635	3048	3913	6642	3075	4563	6843	6047	3975	7333	6267	4464	5173	5405	3785	5343	4390	6447	4376	5216	5416	7752	5851	5628	5682	5322	5886	4422	5716	5368	4490	5796	6244	3343	3904	4990	3579	5179	4864	4604	4706	3570	5128	5150	4730	2981
BMS1	2091	2196	2475	2018	1746	1789	2387	1625	2002	2536	2051	1974	2704	2223	1693	2137	2006	1601	2188	1937	2632	2055	2146	2588	2895	2235	2333	2861	2033	2706	2351	2315	1769	2145	2316	2197	1748	1953	2204	1477	2372	1979	1839	2110	1694	2249	1847	1935	2048
BMT2	484	732	907	548	521	546	874	495	505	929	747	454	912	699	703	732	651	668	719	526	945	692	694	726	1000	690	726	862	796	894	661	751	889	613	678	890	516	739	667	427	880	663	521	741	738	520	673	558	607
BMX	60	82	84	47	78	58	88	110	66	118	144	43	104	122	95	62	90	88	66	77	105	28	66	71	77	41	56	51	81	98	63	39	69	32	46	79	101	87	72	60	88	106	87	88	84	57	33	69	64
BNC1	1902	1756	2152	1669	1058	1227	1670	955	1652	1462	907	1297	2044	1326	1008	1972	1610	1420	2082	1562	2039	2412	2055	2907	2775	2506	2111	2350	2110	2569	2275	2125	1724	1862	2137	1556	1140	1620	2010	795	1854	1496	1189	1891	1275	2255	1635	1661	1622
BNC2	2965	2627	3322	2682	1269	2159	2069	1096	2294	2023	1621	1780	2753	2369	1560	2728	2587	1796	2700	2340	3002	2802	3183	4007	4813	3584	3538	3586	3177	3778	2893	3561	2541	2531	3745	3072	2161	1844	2228	1652	2211	1813	2318	2571	1415	3355	2589	2737	2355
BNIP1	460	379	503	409	409	394	534	382	472	567	445	391	604	457	472	448	478	416	590	457	829	435	454	559	516	449	490	562	499	467	526	423	470	396	439	479	402	457	511	326	505	484	350	477	599	605	398	392	453
BNIP2	987	1286	1273	1022	832	873	1229	705	1027	1190	1321	953	1361	1307	1007	1038	1201	886	1029	1073	1577	926	1098	1137	1415	1158	1173	1074	1078	1588	912	1199	1093	886	1147	1207	796	1095	1262	765	1260	1188	1018	1151	1167	1081	1083	947	778
BNIP3	1133	1142	1298	1229	1275	1206	1334	1171	1108	1648	1161	973	1565	1285	1158	1294	1625	1268	1402	1331	2312	1524	1067	1647	1081	1192	1098	1223	1194	1213	1516	1016	1520	1237	947	1135	852	1413	1803	737	1284	1440	910	1147	1621	1339	839	1065	1352
BNIP3L	6654	8082	9015	6253	7524	6281	11720	5823	6637	11598	7300	6192	12112	6933	7216	10025	6511	7015	9659	7642	9273	9729	6991	8354	11379	6873	8158	11136	7840	7586	8268	6356	6321	8197	6722	8042	7168	11567	5952	5411	11151	5828	7391	9931	7653	8175	7909	5521	8117
BNIPL	1786	1948	2186	1905	2841	2023	2009	1858	1674	2327	1774	1770	2388	1578	1558	1747	1560	1646	1907	1459	2139	1820	1484	2133	1948	1822	1749	2358	1865	1926	2487	1847	1587	1945	1756	1603	1977	2605	2032	1649	2764	2514	1417	1864	1793	2268	1444	1962	2012
BOC	2179	1996	2422	3084	2835	2247	2996	2661	3317	3074	2558	2517	4027	3225	2424	2854	3346	2266	3199	2799	3878	3002	2313	3067	2321	2908	2544	2139	2067	2289	3155	2271	2469	1998	2297	2410	1667	2171	2998	2311	2543	4215	2199	2463	2935	2730	1946	2710	2128
BOD1	883	893	1142	833	960	859	990	783	857	1115	754	689	1118	856	916	979	850	931	883	972	1434	948	1005	1215	1142	956	982	1090	1002	1101	892	923	939	1002	820	963	997	1261	1027	724	1145	814	721	945	962	987	765	678	1031
BOD1L1	1887	1630	2069	2238	1110	1685	2266	1496	2132	2087	2772	2004	2531	2257	1618	1713	2307	1426	1865	1770	3154	1694	1649	2331	2017	2049	1970	1563	1719	2050	1776	1926	1852	1530	1803	2286	1171	1302	2470	1373	1508	2190	1895	1557	1687	1913	1620	2010	1388
BOK	939	557	845	840	605	819	600	656	857	638	497	593	889	529	391	576	585	493	788	661	1051	923	647	1258	730	1117	947	881	767	797	1138	842	1000	857	742	646	453	883	926	458	755	706	431	724	800	695	668	780	792
BOLA1	462	507	634	461	576	529	504	521	592	525	404	420	534	453	434	536	591	536	612	569	903	697	604	1032	622	712	685	763	422	514	690	538	593	564	452	593	550	774	479	422	740	553	391	644	810	737	439	449	730
BOLA2B	1989	1605	1594	1537	1673	1796	1467	1786	1815	1751	1140	1337	1651	1339	1604	1277	1337	1519	1740	1587	2301	1920	1608	2531	1718	1902	1685	2019	1204	1756	1876	1288	1392	1600	1131	1336	1426	2270	2014	1112	1980	1524	1241	1715	3010	1766	1250	1517	2295
BOLA3	290	347	390	189	318	256	328	303	300	291	214	195	368	331	262	304	424	329	338	463	406	364	438	409	377	311	407	416	310	424	348	306	343	291	347	327	297	366	249	233	354	210	214	353	470	361	213	221	406
BOP1	722	516	620	652	523	606	558	545	616	575	510	535	806	506	496	696	658	519	714	629	1095	842	634	1036	649	774	749	748	522	666	844	591	723	709	550	484	397	678	688	417	623	571	440	554	485	680	465	585	739
BORA	235	212	265	230	210	188	366	223	219	412	204	225	361	367	212	321	277	240	329	254	298	325	294	316	329	255	234	360	268	298	249	336	200	266	305	286	263	305	200	149	258	225	236	311	219	372	225	223	271
BORCS5	232	297	294	272	237	203	300	227	266	347	266	249	380	277	152	305	210	219	284	275	401	350	274	350	287	261	296	345	201	307	244	228	253	253	292	298	216	357	357	179	264	288	217	274	362	348	235	255	390
BORCS6	421	312	367	345	386	340	377	352	458	420	398	351	489	365	355	445	411	403	511	305	644	537	356	660	378	447	476	393	270	398	402	333	411	377	320	415	288	455	425	198	481	472	322	413	494	402	403	360	495
BORCS7	548	582	751	449	586	441	852	640	486	996	605	479	904	767	741	686	629	630	790	571	839	657	601	638	885	544	542	932	704	811	504	561	533	585	481	637	538	966	595	485	930	630	543	807	971	590	572	520	696
BORCS8	534	381	398	516	562	486	486	412	622	565	373	460	626	440	402	410	452	434	562	386	697	627	400	573	431	528	456	472	405	449	579	436	404	429	401	423	387	661	573	464	534	496	396	446	718	559	385	436	672
BPGM	894	873	1130	776	872	857	1079	634	938	1039	678	772	1076	724	650	895	685	850	1005	818	1053	1078	906	1328	1109	1020	1202	1305	1043	1190	1209	1268	1172	1004	1139	1052	782	986	1059	716	1278	881	766	1041	1218	1066	753	708	1006
BPHL	721	920	733	589	1019	422	844	1099	580	1112	1320	528	877	1195	754	770	956	557	991	955	889	767	919	730	566	831	513	683	1109	898	552	627	310	502	699	466	983	1323	922	713	993	822	949	968	737	1005	740	560	1220
BPI	2	21	29	4	11	18	29	21	63	24	60	60	98	69	102	31	60	55	20	56	105	18	27	72	5	50	67	4	75	59	3	16	77	0	11	44	20	23	132	4	21	83	23	53	492	44	60	25	42
BPIFA2	6	1	4	11	3	7	0	1	0	5	1	14	9	3	4	8	2	1	2	11	10	12	1	1	6	1	2	1	6	2	5	1	5	1	4	4	9	12	6	1	12	2	6	10	1	10	6	8	0
BPIFB1	3	7	0	1	4	0	2	1	2	3	0	8	2	1	1	8	0	1	0	2	5	4	2	2	1	6	1	0	1	1	1	4	0	0	0	3	1	2	0	3	3	0	3	0	1	1	1	1	5
BPIFB2	0	1	2	0	0	0	1	1	3	16	1	7	61	1	5	48	6	26	4	10	391	72	16	747	2	6	112	0	1	0	1	0	2	0	0	0	0	1	0	11	0	0	5	3	0	10	2	0	18
BPIFB6	10	3	42	27	10	74	15	2	43	20	3	38	12	5	20	19	8	36	26	0	57	15	18	74	9	19	85	24	15	3	31	16	61	9	24	42	13	16	23	14	12	13	26	18	13	40	16	18	56
BPIFC	599	587	988	615	1034	711	962	584	636	1321	763	832	1008	711	858	1039	571	780	968	604	1476	901	586	1035	946	567	754	1132	688	648	1041	576	732	995	572	822	552	829	533	463	744	800	495	558	607	742	481	563	668
BPNT1	890	1040	1178	761	1039	883	1151	877	907	1190	924	776	1322	981	894	1188	1126	1004	1168	1098	1259	1196	1087	1358	1293	975	1075	1353	856	1143	943	1040	1042	940	866	1126	952	1274	934	674	1250	787	733	1192	1278	992	803	703	1096
BPTF	2417	2445	2907	2723	1553	2044	2826	1694	2594	2878	3019	2268	3287	2937	2415	2453	2454	1755	2216	2302	3630	2036	2363	2756	3387	2890	2663	2576	2588	3001	2442	3008	2553	2162	3024	3125	1644	1951	3060	2017	2344	2812	2360	2090	1959	2674	2437	2612	1643
BRAF	6987	5761	8755	7486	3094	6384	7269	2711	6621	5294	4088	5336	6701	5183	4119	5381	5036	3997	5983	4541	6191	5343	6567	6875	11112	7022	7806	8948	8013	7744	7448	9159	5546	7653	9424	7076	5230	4342	5078	4440	5909	4793	5452	6194	2564	7083	6509	6557	4329
BRAP	1227	1336	1502	1112	1005	985	1361	899	1208	1350	1085	948	1542	1151	1153	1366	1191	1092	1451	963	1617	1447	1270	1856	1847	1362	1484	1867	1362	1589	1178	1190	1106	1330	1527	1271	1060	1207	1142	622	1134	1045	1023	1289	1018	1377	1100	1127	1196
BRAT1	777	570	851	738	689	746	787	776	1026	914	764	727	977	875	791	822	854	572	1037	645	1324	1009	685	1290	598	857	805	722	695	768	854	593	587	741	606	621	704	739	787	403	590	857	633	608	642	769	566	720	917
BRCA1	264	251	328	257	116	188	251	79	233	216	109	252	367	315	127	367	315	198	294	271	424	322	373	487	479	367	349	399	265	361	387	346	291	345	333	364	186	181	148	125	290	178	167	228	146	308	260	212	192
BRCA2	637	700	831	629	649	582	1068	595	711	989	958	557	994	877	879	877	973	868	874	671	924	668	945	1034	1197	835	1014	854	771	998	679	911	596	622	829	883	537	474	691	365	567	644	673	556	614	684	591	647	636
BRCC3	635	830	1062	702	971	720	1116	724	829	1092	965	674	1113	1087	803	988	1023	912	1005	1031	1169	939	1026	1073	1189	989	1010	1069	791	1047	926	1075	1037	957	988	1112	674	948	644	648	1061	758	828	1060	1014	1003	851	764	787
BRD1	1356	1170	1645	1397	1085	1286	1267	1045	1347	1359	1254	1136	1508	1313	1155	1277	1319	1161	1181	1205	2278	1556	1216	2151	1511	1744	1693	1505	1399	1577	1724	1626	1573	1336	1402	1421	1018	1266	1571	952	1365	1483	1010	1289	1003	1576	1225	1328	1276
BRD2	5620	5290	6247	6311	5369	5176	5811	4668	5961	6502	5809	5306	7269	5997	4854	5890	6140	5231	6038	5645	9981	7140	5715	8810	6464	6863	6160	6083	5669	6416	6639	5491	6538	5236	5367	5564	4515	5740	7324	4289	5518	6814	4918	5715	6373	7036	5029	5724	5682
BRD3	1248	1132	1469	1449	1243	1322	1575	1284	1508	1624	1623	1291	1874	1712	1187	1515	1575	1288	1561	1415	2411	1689	1295	2011	1411	1652	1570	1379	1308	1344	1644	1427	1487	1461	1380	1464	948	1174	1570	1054	1290	1724	1187	1220	1448	1549	1175	1250	1396
BRD4	1770	1761	2182	1827	1569	1622	1635	1877	1891	1898	1898	1572	2182	2105	1580	1794	2139	1669	1913	1670	3193	2068	2057	2859	2049	2381	2318	2004	1964	2281	2202	2069	2018	1925	2080	1948	1633	1996	2033	1571	1858	2012	1640	1867	1826	2155	1686	1761	1859
BRD7	1959	2103	2439	2021	2038	1895	2686	1611	2011	2904	2051	1756	3023	2303	1917	2567	2342	2017	2539	2036	3258	2390	2183	2960	2804	2221	2404	2783	2116	2471	2108	2299	2246	1889	2132	2231	1634	2439	2233	1491	2695	2154	1902	2465	2643	2381	1795	1890	2054
BRD8	2153	2000	2561	2416	2227	2201	2665	2061	2336	2983	2458	2162	3050	2271	2344	2496	2228	2095	2860	1956	3091	2578	2117	2905	2883	2368	2507	2741	2425	2422	2516	2279	2041	2318	1955	2120	1910	2402	2304	1674	2441	2498	2035	2393	2154	2722	1913	2038	2129
BRD9	960	766	1049	1031	871	1038	1062	965	1272	1213	1020	1016	1442	1054	918	1049	1192	1031	1204	1012	1911	1403	834	1553	1003	1165	1231	1068	1066	1086	1290	1030	1179	1090	890	996	630	899	1223	746	1049	1295	943	822	1191	1225	720	1117	1134
BRE	575	702	787	610	748	657	791	542	623	1047	688	641	1062	778	659	940	696	669	926	707	1027	818	632	801	957	585	617	971	638	661	685	603	495	693	558	776	695	986	686	447	995	650	593	803	875	818	566	528	889
BRF1	973	785	994	1104	1022	1044	1208	1350	1208	1542	1250	946	1400	1196	961	1090	1324	1009	1576	919	1900	1505	893	1692	911	1120	1099	934	1017	880	1369	820	1041	1058	809	797	903	921	1298	747	828	1327	886	799	1097	1179	744	1168	1330
BRF2	200	186	216	246	218	128	190	195	225	246	201	153	234	281	182	169	203	218	213	203	384	212	204	307	186	145	198	221	181	222	202	191	208	173	158	182	164	246	243	187	254	217	144	211	203	226	182	169	208
BRI3	925	932	967	849	1149	809	1075	1106	1165	1176	1148	827	1456	1168	972	996	1097	910	1165	968	1540	1190	952	1423	972	1194	1005	1100	958	1086	1108	820	1008	919	717	1067	788	1492	1306	854	1234	1044	752	1170	1834	972	783	885	1315
BRI3BP	1268	1288	1516	1161	889	898	1334	817	1056	1264	815	787	1392	1257	982	1251	1222	997	1184	1160	1867	1121	1298	1735	1573	1405	1402	1525	1327	1682	1334	1439	1717	1130	1540	1876	918	1128	1155	623	1139	864	805	1132	842	1098	992	1090	858
BRICD5	5	2	6	12	3	10	4	5	9	2	5	5	8	12	0	2	14	11	6	9	14	4	2	6	7	7	12	6	9	2	25	8	6	12	2	8	2	3	13	7	13	14	8	2	8	15	1	5	8
BRIP1	278	273	342	230	135	212	293	118	221	266	153	221	354	292	191	296	214	183	268	290	284	275	287	336	404	251	311	355	366	388	277	374	356	234	299	377	225	273	234	187	295	183	242	320	240	248	283	284	234
BRIX1	793	1068	1268	716	1111	672	1353	728	601	1530	872	607	1348	938	901	1055	916	954	1058	933	1096	862	1039	1136	1317	891	1121	1511	1000	1244	913	1068	1078	959	971	1112	860	1388	752	783	1466	833	846	1306	1377	1017	975	692	1039
BRK1	1816	1901	2448	1810	2715	2127	2448	1821	2006	2548	1799	1492	2387	1677	1870	1887	1777	1801	1951	1710	2648	2019	1711	1986	2163	1727	1793	2414	1695	2042	2569	2064	2348	2384	1681	2508	1904	2831	1997	1658	2793	1989	1647	2077	2979	2234	1475	1498	2248
BRMS1	910	803	966	856	844	723	869	909	960	1070	681	747	1056	808	730	785	880	782	998	752	1307	1363	737	1231	940	1008	999	1043	876	1027	1057	785	871	810	669	729	657	1147	960	500	963	917	580	864	1181	899	613	786	953
BRMS1L	491	570	667	538	466	345	804	460	527	806	584	372	836	736	566	703	624	631	653	515	765	526	535	586	754	453	529	673	537	722	453	513	594	517	492	631	387	721	516	382	718	496	460	635	752	468	474	469	455
BROX	2029	2738	3407	2138	2220	2035	3490	1995	2128	3863	3099	1959	3439	2578	2670	2696	2229	2217	2714	1928	3044	2202	2204	2527	3726	2081	2388	3305	2974	2999	2080	2582	2348	2409	2299	2943	2266	3052	2350	1723	3306	2664	2138	2818	2823	2453	2538	2194	2090
BRPF1	971	874	1104	990	798	841	858	737	937	1004	923	807	1129	872	795	859	963	698	961	727	1523	1008	893	1415	962	1058	1027	986	836	1016	1075	858	958	926	879	906	690	888	1222	504	824	1002	676	880	852	962	716	922	813
BRPF3	782	665	869	1059	684	865	960	658	875	967	968	793	990	870	750	837	907	687	899	764	1399	953	671	1337	1058	1002	1066	875	900	932	879	859	829	715	783	833	545	746	878	519	827	970	768	889	604	981	850	1034	746
BRSK1	30	15	40	40	34	18	27	40	64	35	32	37	42	41	35	47	52	58	49	29	81	70	35	73	24	32	24	30	34	18	33	21	25	39	22	49	27	41	28	22	37	54	35	25	23	32	20	17	52
BRWD1	1997	1895	2626	2225	997	1860	2374	1242	2105	2372	2210	1875	2743	2227	1878	1803	1988	1275	1878	1790	2571	1532	1914	2060	2846	2095	2348	2109	2114	2165	1702	2308	1892	1868	2449	2266	1180	1376	2275	1329	1723	2281	1703	1507	1117	1857	1762	2016	1038
BRWD3	1032	1317	1585	1132	667	1055	1449	649	1240	1636	1269	1057	1603	1379	1175	1281	1527	1022	1303	1240	1746	1082	1261	1533	1967	1425	1461	1552	1375	1632	1196	1636	1385	1170	1472	1628	947	970	1387	845	1254	1184	1118	1067	759	1272	1244	1064	781
BSCL2	791	562	803	676	670	763	898	558	683	1049	636	562	1092	662	753	994	672	655	1049	830	1236	1036	596	956	696	767	511	814	585	667	838	537	632	922	600	838	589	765	867	396	735	639	541	555	706	727	436	562	718
BSDC1	1409	1074	1285	1443	1163	1241	1377	1035	1333	1486	1218	1294	1656	1127	1279	1415	1202	1076	1402	1194	2260	1575	1211	1887	1473	1466	1431	1410	1332	1503	1469	1333	1307	1269	1056	1238	990	1332	1732	1116	1377	1771	1131	1246	1374	1744	1123	1306	1498
BSG	8662	6658	9286	8096	7957	7361	8255	7178	9615	9997	7273	8011	11720	8264	7427	10533	9103	9345	11147	9582	14887	13715	8476	15044	9250	9508	9955	9714	7769	9800	10608	7028	9031	8200	6779	8289	7121	10069	9753	5950	10354	8649	8193	9309	12263	11989	7294	8178	11918
BSN	37	6	21	13	5	19	12	15	16	4	16	13	17	20	7	23	12	11	19	6	33	14	9	34	32	14	18	31	21	26	17	8	5	10	9	19	3	7	21	12	5	15	7	17	10	20	8	12	17
BSND	19	1	12	17	5	11	7	11	14	21	8	8	4	1	21	5	12	0	15	5	8	8	9	5	10	9	2	12	5	19	10	8	9	6	7	20	13	12	26	10	2	21	13	1	1	23	1	10	7
BSPRY	261	197	341	267	206	231	261	263	263	308	296	201	349	260	209	383	316	250	424	401	607	438	277	471	276	337	338	310	200	287	335	223	279	312	276	261	180	244	200	213	302	281	237	251	251	341	259	231	276
BST1	350	293	442	317	309	297	413	306	362	537	1052	414	488	444	505	361	310	346	355	278	732	392	347	493	438	282	346	407	452	415	295	239	381	252	257	377	395	468	417	384	511	379	572	436	631	557	388	313	472
BST2	85	36	28	77	81	30	98	74	39	179	61	58	147	57	54	99	47	22	93	52	409	130	78	43	70	106	19	79	48	47	69	37	22	44	45	80	65	62	138	339	68	170	53	26	185	81	35	59	95
BTAF1	2238	2398	3002	2292	1316	1863	2754	1688	2192	2342	2350	1964	3094	2193	2089	2526	2575	2026	2591	2285	3197	2310	2786	3085	3860	2756	3102	3143	2423	3298	2482	3205	2208	2595	3206	2655	1496	1651	2570	1357	2353	2272	2035	2076	1435	2372	2228	2157	1385
BTBD1	1396	1768	1968	1250	1250	1171	2072	1346	1368	1967	1724	1078	2129	1514	1452	1766	1554	1431	1760	1465	2084	1797	1563	1966	2317	1742	1647	2216	1575	2075	1410	1724	1546	1458	1658	1705	1246	1826	1542	842	1795	1261	1246	1738	1950	1344	1281	1216	1487
BTBD10	387	511	483	328	453	315	590	378	411	691	488	365	670	562	466	518	522	403	579	480	548	531	404	475	566	360	493	562	418	589	424	387	419	374	486	442	381	553	485	236	526	469	427	512	609	454	382	421	447
BTBD11	347	343	345	333	302	305	430	313	278	389	341	324	506	335	336	483	477	273	464	426	604	463	415	472	563	491	435	399	366	427	360	373	369	300	427	324	305	379	406	222	411	373	321	435	364	463	430	292	349
BTBD19	169	214	186	174	247	177	180	134	177	187	195	125	171	189	185	184	142	129	198	143	218	178	113	173	129	207	174	217	193	137	192	144	136	227	165	178	118	260	167	93	212	227	163	223	154	154	165	111	212
BTBD2	1683	1600	1993	1755	1832	1703	2028	1963	2063	2360	2243	1779	2756	1996	1618	1793	1928	1737	2364	1773	3593	2436	1839	2974	1997	2275	2133	2096	1817	2150	2253	1707	2264	1722	1510	1939	1402	2356	2274	1291	2274	2185	1678	2004	2690	2264	1803	1812	2228
BTBD3	2956	3255	3809	3014	2872	2537	3307	1801	2581	3245	2716	2560	3167	2696	2302	2696	2746	2269	2758	2468	3804	3559	2861	3997	4447	4100	3543	4197	4062	3919	4151	4273	3560	3265	3956	3318	2173	3157	2844	1713	3655	3069	2248	3590	1951	3408	3597	2651	2505
BTBD6	1089	1009	1140	1042	1086	956	1031	1070	1121	1303	1041	861	1472	978	916	1020	1134	898	1169	894	1766	1438	1030	1730	938	1075	1175	1117	898	1166	1229	858	1162	1027	901	864	830	1362	1221	630	1144	1165	805	1025	1206	1038	829	987	1166
BTBD7	1339	1474	1666	1322	1193	1271	1658	889	1221	1718	1766	1174	1931	1769	1424	1477	1624	1090	1254	1367	1965	1298	1314	1535	1872	1486	1429	1475	1566	1751	1318	1554	1586	1279	1554	1563	1202	1211	2033	998	1359	1760	1114	1460	1270	1352	1401	1364	892
BTBD9	1017	816	1034	1114	830	872	928	519	908	957	876	730	1287	833	798	1084	985	896	971	796	1401	1299	971	1600	1347	1124	1150	1344	923	1140	1087	1098	1097	987	1062	1006	590	989	988	581	926	980	745	989	866	970	849	939	895
BTC	746	1006	1142	964	1242	853	1795	1033	794	2275	1143	838	1654	981	1189	1533	1070	1036	1245	1008	1844	1056	767	1076	1326	860	1024	1151	1278	1151	1280	1016	1442	1058	820	1069	840	1667	1165	1023	1737	1532	956	1193	1575	1122	995	1063	891
BTD	259	223	261	238	230	154	315	233	214	342	265	207	384	234	237	239	210	198	284	220	359	326	174	325	249	198	224	242	217	239	164	120	189	205	235	214	238	271	287	150	286	248	230	269	374	395	159	219	314
BTF3	8893	8844	11292	8110	11109	7552	11636	7598	8041	13766	9440	7315	12362	8653	8576	10033	8438	8822	10135	8335	11502	10572	9140	11369	12940	9231	9883	14204	10016	11467	9367	9517	9872	9214	8210	10341	8087	14026	7865	7064	14535	8710	8310	12484	13504	9511	8977	7234	10890
BTF3L4	1605	1724	2093	1613	1782	1642	2362	1324	1642	2484	1837	1578	2403	1859	1766	1760	1458	1540	1780	1538	2246	1779	1598	1641	2186	1393	1481	2338	1581	1759	1610	1562	1695	1584	1535	1820	1809	2246	1765	1489	2275	1792	1706	1865	2235	1935	1370	1567	1756
BTG1	1438	1752	1821	1628	1693	1485	2517	1454	1465	2092	1867	1253	1936	1485	1360	1653	1656	1518	1668	1539	2651	2083	1662	2169	2100	1907	1813	2266	2025	2168	2083	2050	1917	1645	1796	1838	1244	2344	1692	1272	2810	1880	1475	2094	2113	2211	1616	1405	1600
BTG2	1462	1268	1557	1465	1242	1269	1457	877	1185	1362	1037	1142	1818	1114	1083	1628	1179	1252	1471	1414	2215	2027	1418	2271	2102	1724	1568	1818	1360	1915	1786	1387	1497	1388	1401	1514	1120	1602	1753	950	1591	1490	1126	1544	1676	1799	1231	1402	1534
BTG3	934	1071	1145	743	885	643	1247	620	754	1332	829	694	1372	1009	777	1202	1041	1032	1198	1054	1371	1244	1230	1225	1563	1119	1172	1593	879	1224	1027	1227	967	1132	1057	1067	935	1128	826	638	1293	746	797	1202	1130	1047	933	777	1094
BTK	181	206	155	246	383	207	300	113	277	316	334	226	374	254	180	226	226	105	179	134	551	198	80	127	135	134	121	86	198	223	139	142	182	69	107	169	117	231	474	142	290	431	138	147	655	183	157	135	147
BTNL9	233	157	126	376	196	121	562	214	194	527	354	205	329	215	210	221	201	182	291	131	174	270	106	222	346	183	288	246	210	132	177	126	156	155	118	127	78	221	231	65	315	308	210	299	304	150	204	341	132
BTRC	884	817	1147	990	847	803	1104	637	953	1230	1124	889	1284	1009	868	1000	1005	845	1075	938	1235	1060	782	1242	1285	955	1037	1101	993	1086	926	1024	837	955	995	962	649	912	935	651	1020	955	878	957	817	1116	852	876	788
BUB1	402	340	617	464	220	346	370	172	369	366	139	258	557	452	264	448	416	371	502	403	529	590	497	812	711	616	616	623	420	572	567	573	634	444	592	566	300	400	352	258	457	272	304	539	267	537	381	379	470
BUB1B	602	636	913	634	408	671	621	374	702	713	244	504	776	790	467	821	607	556	736	683	1057	719	764	1163	1010	876	845	917	765	842	749	835	769	724	947	1011	459	544	503	391	679	430	516	717	380	904	547	506	672
BUB3	1775	1842	2507	1665	2109	1635	2104	1631	1854	2208	1937	1495	2530	2284	1849	2308	2185	1951	2022	1920	2657	2140	2372	2729	2617	2328	2484	2759	2131	2620	1969	2242	2262	1932	2079	2187	1535	2257	1971	1500	2523	1808	1861	2434	2147	2312	1847	1854	2185
BUD13	354	365	440	374	463	328	385	295	347	526	436	345	500	443	383	375	424	310	404	311	559	485	359	466	421	358	366	426	320	355	404	392	298	390	329	360	297	412	334	305	493	375	310	383	445	409	308	342	384
BUD31	2445	1836	2570	2337	2257	2086	2010	1566	2025	2135	1484	1759	2317	1742	1727	1956	1724	2038	2025	1870	2769	2718	2324	3246	2778	2388	2781	3426	1918	2504	2612	2239	2251	2172	2029	2129	1674	2907	2189	1599	3008	2050	1680	2440	2461	2422	1788	1853	2699
BVES	0	3	3	6	0	6	23	0	10	1	8	5	19	4	3	10	15	9	12	10	7	5	7	6	4	6	6	1	2	5	2	7	3	0	10	18	10	2	11	8	7	14	7	0	1	16	4	17	0
BYSL	844	607	892	664	509	712	777	475	706	732	483	624	1038	613	611	735	608	686	821	651	1383	1075	858	1448	907	869	1062	974	582	827	1075	704	848	772	729	732	453	785	750	356	800	618	469	732	784	832	623	690	801
BZW1	10611	14852	15587	8473	10010	8407	14131	7992	9574	14403	9443	8038	16534	11628	10002	15333	11078	10258	14312	11353	16337	14422	13030	14664	19581	12397	13415	19447	12809	17312	12108	12885	13024	12715	12226	14766	11783	16698	11250	7850	17155	9541	9730	14781	15416	13148	12129	9937	13622
BZW2	2256	1918	2888	1639	1758	1709	2175	1195	2046	2023	1281	1385	2307	1526	1552	2233	1736	1714	2276	1775	2711	2716	2243	3253	3272	2317	2709	3538	2264	2878	2289	2314	2234	2228	2292	2086	1585	2702	1760	1320	2488	1492	1396	2453	2179	2101	1926	1417	2225
C10H14orf1	265	234	252	212	161	211	227	132	305	284	280	262	426	299	246	334	279	177	296	317	489	301	246	375	300	210	330	319	187	318	204	199	239	228	215	323	180	211	274	107	204	222	201	207	194	277	185	231	255
C10H14orf119	582	724	751	554	738	622	847	579	586	802	695	510	910	694	652	686	613	648	741	627	835	766	663	864	873	704	686	784	628	779	774	722	819	592	572	733	605	924	650	495	984	685	566	843	1046	725	635	488	737
C10H14orf166	2729	3037	3367	2619	3666	2499	4033	2737	2764	4650	2830	2185	4472	3154	3527	3457	2814	3083	3590	2890	3590	3377	3052	3373	4135	2833	3106	4292	3010	3596	3165	2982	2868	2801	2460	3143	2839	4450	2791	2348	4444	3092	2380	3701	5977	3003	2707	2430	3351
C10H14orf169	445	412	425	388	297	369	366	267	328	395	361	260	581	438	263	438	378	375	469	431	659	574	426	713	484	491	517	429	330	475	476	419	477	376	419	443	280	394	470	249	419	474	325	430	458	467	354	329	388
C10H14orf37	470	339	577	548	372	553	586	241	491	425	252	379	593	487	385	503	433	433	575	568	686	746	502	766	805	630	649	689	412	539	679	629	691	586	678	539	307	358	389	328	621	347	379	591	364	766	499	413	582
C10H14orf93	198	211	252	272	354	219	317	307	332	362	339	227	374	342	264	278	296	243	379	288	372	314	289	326	268	355	269	236	294	230	282	296	193	231	234	253	209	327	275	190	309	253	194	366	311	362	222	243	310
C10H15orf41	134	148	206	207	157	152	247	111	187	254	206	111	321	196	131	243	145	152	218	241	265	227	198	219	250	208	230	267	180	202	297	231	221	169	179	230	101	162	174	150	245	165	127	178	250	199	190	127	143
C10H15orf52	1008	810	989	1120	935	963	944	727	1324	956	1064	896	1164	1130	801	803	1077	682	1096	801	1345	1119	917	1176	991	1195	961	977	1041	965	1177	1008	842	959	1038	995	929	761	911	648	860	850	1039	918	626	1136	772	731	993
C10H15orf57	795	858	1093	652	922	683	1018	803	736	1111	913	861	1025	824	966	895	716	769	1052	741	1317	1014	773	841	991	678	747	1162	795	946	896	734	698	863	613	837	952	1193	869	605	1304	948	791	997	1246	907	742	641	874
C10H15orf59	46	43	54	38	70	43	37	60	80	54	64	57	98	62	75	92	95	46	82	52	130	84	74	111	31	49	97	25	53	59	61	28	69	29	35	48	35	51	55	42	16	91	75	36	79	60	16	59	93
C10H15orf61	86	49	83	69	61	42	68	72	52	70	62	76	107	66	73	61	49	70	99	88	108	87	70	102	69	77	77	89	59	99	79	58	62	36	41	72	54	87	72	49	70	76	68	46	83	76	42	67	103
C10H15orf62	893	704	925	863	705	850	636	566	952	492	487	754	608	440	482	810	685	816	779	648	1129	1198	1112	1594	942	1135	1145	1147	722	872	1182	1081	928	879	1119	813	602	788	686	565	857	606	581	920	460	1065	816	637	1044
C10H15orf65	5	12	21	3	19	12	6	21	9	9	12	16	7	18	4	7	14	17	11	8	20	6	5	8	12	16	2	25	16	9	4	15	18	8	21	30	3	41	6	15	21	5	3	3	12	7	12	3	14
C11H2orf15	0	0	0	0	0	0	0	0	0	0	0	0	0	0	0	0	2	0	0	0	0	0	0	0	0	0	0	0	0	0	0	0	0	1	0	0	0	0	0	0	0	0	0	0	0	0	0	0	0
C11H2orf40	142	93	90	101	78	65	89	29	207	100	47	107	268	219	214	379	181	280	488	524	360	420	271	331	141	167	112	111	44	166	147	198	84	56	149	124	49	80	152	40	223	69	110	118	142	218	147	28	253
C11H2orf42	607	657	772	698	461	551	926	597	587	901	1007	596	822	924	709	639	814	518	656	613	749	596	672	650	855	608	635	763	683	746	539	724	615	650	745	712	533	455	715	494	641	792	693	627	475	703	657	728	486
C11H2orf49	670	553	907	773	678	659	855	538	705	923	688	593	954	650	760	719	661	752	727	642	1014	762	678	996	984	705	833	991	755	847	833	682	786	707	677	740	479	737	666	610	958	817	637	784	725	824	652	645	692
C11H2orf50	5	8	6	0	6	1	1	4	4	1	1	2	2	7	1	1	4	0	0	4	1	1	5	1	2	10	0	1	9	2	1	3	1	0	6	3	0	0	2	0	1	2	6	0	4	2	3	3	0
C11H2orf68	1797	1613	2120	1965	1646	1676	2050	1360	1725	2126	1917	1534	2575	1922	1452	1991	2050	1707	2027	1930	2799	2327	2008	2800	2359	2305	2102	2454	1967	2124	2167	2147	2055	1917	1927	1974	1261	1814	1821	1213	1876	1907	1439	2009	1589	2242	1668	1916	1784
C11H2orf70	0	0	0	0	0	0	0	0	0	0	1	0	0	0	0	0	0	0	0	0	0	0	0	0	0	1	0	0	0	0	0	0	0	0	0	0	0	0	0	0	0	1	0	0	1	0	0	0	0
C11H2orf71	1	1	1	0	0	1	0	0	0	1	1	0	7	1	0	0	0	0	1	0	0	0	1	2	0	9	1	1	2	0	0	0	1	0	1	0	0	0	2	0	0	2	1	0	0	0	0	1	0
C11H2orf73	0	3	1	0	2	1	2	4	2	5	5	3	5	4	1	9	7	4	7	3	0	3	5	5	5	4	5	4	0	5	1	2	1	3	5	1	5	1	3	5	13	13	8	5	4	2	8	1	0
C11H2orf81	15	6	4	11	5	4	4	5	5	10	18	13	30	7	5	2	10	5	5	2	10	2	2	12	11	11	5	3	3	5	14	4	9	3	1	1	2	7	6	0	4	5	10	6	5	4	10	9	10
C11H2orf91	0	2	1	0	1	0	0	0	0	0	0	1	0	0	1	1	1	0	0	1	1	0	0	0	0	0	0	0	0	1	0	2	0	0	0	1	2	0	0	1	0	1	0	0	0	1	0	0	0
C11H9orf116	321	339	308	308	571	325	399	553	319	497	485	272	519	421	407	368	472	342	425	341	425	479	358	453	380	428	332	409	400	342	457	314	267	369	261	227	382	498	371	338	481	474	351	421	549	437	311	287	482
C11H9orf142	2851	2218	3504	2772	3388	3197	2482	2786	3215	3050	2389	3278	2834	2229	2446	2002	2209	2189	2702	1966	4889	3340	2011	4941	2301	2946	3214	3015	3069	2766	3992	2407	3112	2976	2445	2715	2388	3805	3208	2149	3149	4168	2280	2907	2981	3658	2406	3191	3821
C11H9orf16	2095	1713	1999	1698	2042	1867	1534	1678	2107	1974	1345	1584	2282	1611	1394	1844	1745	1638	2246	1845	2997	2987	1871	3457	1803	2501	2137	2043	1884	2193	2471	1638	2264	1801	1741	1749	1628	3275	2439	1218	2705	2097	1405	2208	3729	2711	1667	1839	2975
C11H9orf69	653	535	697	682	545	493	540	483	665	581	483	521	815	596	439	621	645	506	745	670	1048	888	700	1138	729	867	723	679	502	628	862	561	755	619	615	618	390	631	786	347	556	564	499	596	940	667	526	582	752
C11H9orf78	1553	1433	1631	1279	1486	1228	1505	988	1369	1602	1214	1188	1751	1369	1184	1531	1414	1269	1549	1343	2168	1776	1307	2079	1923	1519	1537	2056	1274	1774	1404	1267	1382	1339	1233	1435	1477	1862	1513	1033	1949	1242	1216	1596	2089	1657	1198	1095	1898
C13H10orf113	1	4	2	0	1	6	0	4	0	0	1	0	7	2	0	1	1	1	2	0	1	0	3	1	4	3	2	1	0	0	3	2	0	1	4	1	0	0	0	0	1	0	2	0	4	0	2	0	1
C13H20orf144	0	2	3	2	0	2	1	0	1	1	0	3	5	5	0	4	1	0	4	2	9	5	1	8	3	1	2	4	1	0	2	5	0	1	1	0	0	0	0	3	0	1	12	2	4	7	2	2	3
C13H20orf173	0	0	0	0	0	0	0	0	0	0	0	0	0	4	0	0	0	0	0	0	0	0	0	0	1	0	0	1	0	0	0	0	0	0	0	0	0	0	0	0	0	0	0	0	0	0	1	0	0
C13H20orf194	768	734	905	1036	790	725	1155	750	1009	1173	1112	840	1259	1207	991	789	876	733	1040	887	1119	853	810	868	916	870	822	828	896	982	810	872	726	808	926	1008	580	602	968	628	847	1151	730	764	627	932	761	792	662
C13H20orf196	133	96	148	152	124	145	188	126	153	227	182	142	234	168	179	185	155	125	214	186	224	165	165	150	168	171	124	136	124	180	153	149	132	86	157	196	96	149	170	70	206	169	145	142	237	134	102	165	154
C13H20orf27	662	594	621	592	635	549	580	549	763	775	613	527	771	651	488	681	709	436	824	677	1177	846	639	999	619	645	630	710	505	632	776	533	712	554	433	617	401	664	892	322	641	744	447	561	1193	773	549	567	811
C13H20orf96	28	18	35	21	42	19	17	30	45	50	34	26	43	65	44	32	35	23	21	33	49	44	32	22	21	13	29	39	42	6	17	7	20	19	33	24	34	50	39	15	51	37	37	35	24	34	18	37	21
C14H8orf22	7	25	21	22	10	8	20	19	18	15	41	15	23	10	12	6	28	15	24	6	7	12	20	8	17	13	21	18	9	16	13	16	5	3	12	28	9	9	14	4	12	16	34	12	22	12	14	33	1
C14H8orf33	519	487	575	440	577	472	555	492	589	607	498	451	586	536	481	527	506	554	534	471	923	643	580	789	607	539	547	554	496	532	587	450	486	529	433	523	418	656	577	316	610	568	411	512	630	606	384	393	625
C14H8orf37	215	290	292	261	313	254	543	265	283	529	361	246	529	466	369	438	337	317	463	271	458	317	283	294	404	210	251	395	256	350	217	273	250	261	254	321	279	382	304	180	355	311	281	398	386	329	287	301	305
C14H8orf59	1600	1835	1734	1318	2208	1419	2108	1386	1393	2416	1490	1251	1816	1542	1874	1558	1249	1377	1716	1364	1659	1406	1542	1395	1927	1210	1229	2126	1418	1735	1351	1482	1507	1543	1218	1570	1580	2240	1293	1361	2185	1544	1475	1889	3161	1530	1367	1478	2252
C14H8orf82	205	155	208	200	190	190	218	197	192	204	173	180	239	177	149	259	210	219	236	206	361	265	192	283	152	213	231	203	153	201	290	172	221	204	186	224	150	270	189	146	218	200	214	211	250	245	188	162	241
C14H8orf89	32	47	71	30	47	24	44	52	42	56	41	23	35	48	42	39	37	30	30	26	27	26	47	44	28	38	40	33	52	31	22	49	32	12	39	42	48	32	49	38	41	53	37	37	54	62	22	24	29
C15H11orf1	4	7	8	4	12	10	13	16	8	31	20	11	24	6	7	20	18	13	16	22	16	8	13	4	15	3	4	6	11	14	2	12	6	5	9	10	4	4	6	1	4	13	6	11	6	17	7	9	1
C15H11orf16	0	5	0	1	2	4	16	9	2	24	25	23	49	32	3	49	115	21	45	103	91	7	18	39	1	3	1	4	4	2	2	1	0	1	0	1	0	2	16	4	8	5	14	5	8	31	6	17	11
C15H11orf31	2149	1781	2395	1596	1840	2097	1527	2371	2271	1749	1587	1414	2273	1733	1473	1571	2041	1893	2305	1633	3375	2627	2206	3933	1837	2799	2807	2449	1571	2130	2803	2058	2282	2384	1698	1657	1656	2265	1895	1310	2217	1767	1621	1819	2968	1961	1539	1780	2621
C15H11orf42	602	438	598	659	653	563	653	508	627	733	934	637	717	684	671	512	664	523	576	492	752	423	489	546	585	599	511	465	533	501	593	592	426	487	543	512	431	377	665	493	451	733	560	476	490	629	355	581	386
C15H11orf49	283	282	406	314	429	320	353	307	360	602	399	371	406	405	480	270	272	364	428	237	464	368	303	403	204	262	239	283	387	279	219	222	218	247	261	292	331	464	346	206	441	425	234	317	505	438	310	341	397
C15H11orf52	47	123	49	78	113	72	185	164	95	185	195	137	241	251	105	181	222	107	190	281	150	134	156	72	40	130	110	66	84	60	58	70	31	47	81	41	120	102	105	86	91	84	131	81	95	92	76	37	133
C15H11orf57	984	1086	1255	936	967	908	1242	774	947	1374	1046	906	1396	1062	999	1216	949	1011	1143	986	1331	1020	966	1274	1435	1086	1081	1455	1058	1248	1045	1040	1072	1080	1034	1190	917	1312	969	818	1360	1059	877	1250	1394	1175	925	892	939
C15H11orf58	3108	3659	3893	2659	3343	2527	4524	2424	2711	4450	3405	2604	4168	3737	3310	3657	2838	2964	3481	2878	4151	3118	3044	3474	4417	3029	3035	4160	3169	4270	3194	3218	3395	3111	3072	3796	3170	4052	3204	2489	4458	3125	3135	3995	4027	3213	2963	2810	3277
C15H11orf63	0	0	0	0	0	0	0	0	0	0	0	0	0	0	1	0	0	0	0	0	0	0	0	0	1	0	0	0	1	0	0	0	0	0	0	0	0	0	0	0	1	0	0	0	0	1	0	0	0
C15H11orf65	17	30	26	17	7	9	21	8	8	29	26	3	43	13	7	17	10	7	22	18	14	22	22	16	28	11	21	22	28	36	7	13	1	18	29	6	20	13	14	21	6	8	25	7	13	50	25	6	21
C15H11orf70	33	43	19	13	21	11	37	17	18	73	42	19	43	25	23	56	21	30	33	28	27	30	38	45	36	14	14	22	11	44	6	18	15	21	18	27	31	34	21	12	4	6	13	31	17	21	24	14	32
C15H11orf71	218	167	183	112	157	160	164	149	202	242	125	160	256	177	195	292	156	178	278	255	290	243	190	348	199	180	217	291	151	216	237	123	140	152	159	222	144	265	212	103	217	117	123	204	201	186	179	159	263
C15H11orf74	677	681	749	613	728	550	743	623	694	914	588	553	888	701	767	734	558	589	852	694	785	688	628	774	869	554	656	904	711	670	570	588	551	599	516	674	879	1364	767	622	1389	779	614	1078	1335	851	831	626	870
C15H11orf91	0	0	1	0	0	0	0	0	0	0	0	0	0	0	0	0	0	0	1	0	0	0	0	0	0	0	0	1	2	0	0	0	0	1	0	0	0	0	0	1	0	0	0	0	0	0	0	0	0
C15H11orf94	0	0	0	0	0	1	1	2	0	0	0	0	0	0	4	0	1	0	2	0	1	0	0	1	0	1	1	0	0	1	13	1	1	4	0	0	0	0	1	0	1	0	3	0	0	3	0	0	7
C15H11orf96	578	914	458	775	874	567	967	833	776	1093	887	594	1413	937	524	835	734	553	881	950	1578	820	585	798	538	629	609	483	301	500	816	492	664	415	478	639	631	544	1099	835	715	955	777	661	1368	816	566	657	674
C16H1orf105	25	9	48	12	8	37	33	9	28	30	10	16	49	22	32	18	8	28	20	3	48	40	12	51	32	7	56	21	55	34	41	7	26	32	25	31	31	34	7	9	39	10	14	26	28	20	20	8	36
C16H1orf106	970	756	989	859	840	802	730	721	877	881	593	781	914	677	652	801	775	665	1057	642	1344	1153	823	1648	921	1114	1113	1080	992	903	1415	844	1042	964	924	884	740	999	986	521	791	898	518	803	698	1085	762	967	936
C16H1orf112	220	181	302	251	208	203	283	121	240	227	194	177	351	224	240	231	196	180	280	197	282	299	237	347	316	236	292	344	225	275	215	244	283	277	268	253	265	246	259	135	325	236	257	318	209	262	254	233	220
C16H1orf115	987	1056	1097	942	1169	814	1325	1042	1076	1626	1816	945	1645	1555	1236	1341	1388	1113	1369	1465	2425	1455	1311	1479	1073	1313	962	1025	883	1131	961	982	904	797	1087	1247	790	1034	1244	721	1069	1209	1112	1054	1492	1073	980	1117	1079
C16H1orf116	1917	1836	2432	1869	2016	1927	1949	1495	1978	2346	1644	1925	2439	1670	1550	2022	1698	1586	2181	1576	3045	2517	1677	3351	2121	2122	2356	2137	2124	2051	2542	1864	2101	1947	1886	2128	1601	2243	2236	1216	1918	2495	1428	1868	1520	2485	1692	2056	1984
C16H1orf127	0	0	0	0	0	0	0	0	0	0	0	0	2	0	0	0	0	0	0	0	0	0	0	0	0	0	0	0	0	0	0	0	0	0	0	0	0	0	0	0	0	0	0	0	0	0	1	0	0
C16H1orf158	23	28	47	9	22	41	8	17	8	17	27	4	44	19	49	34	37	32	16	62	40	23	16	7	5	13	7	2	16	12	10	19	39	29	25	72	40	3	29	4	2	40	1	7	13	32	12	20	18
C16H1orf159	410	285	335	368	311	324	400	330	366	474	362	372	468	296	386	342	357	264	474	322	378	453	285	413	383	385	335	406	276	307	363	313	227	336	277	251	225	281	363	185	281	400	270	281	248	408	246	317	310
C16H1orf167	0	0	0	0	0	0	0	0	0	0	0	0	0	0	0	1	0	0	0	0	0	0	0	0	0	1	0	0	0	0	0	0	0	0	0	0	0	0	0	0	0	0	0	0	0	0	0	0	0
C16H1orf174	438	477	634	410	556	487	543	534	572	547	620	422	635	475	434	545	610	479	539	509	940	651	513	791	550	567	542	593	505	568	641	624	637	510	505	485	413	691	530	358	583	603	375	581	722	554	473	362	570
C16H1orf186	94	133	90	142	245	78	226	110	341	334	230	245	295	105	231	177	133	150	146	134	428	149	59	63	85	44	74	79	107	245	117	79	91	44	32	120	80	228	235	161	157	259	202	162	356	160	89	121	108
C16H1orf21	1036	1146	1335	1032	1389	888	1559	1086	1088	1778	1527	965	1750	1702	1417	1361	1434	1283	1418	1452	1960	1249	1155	1410	1278	1202	966	1430	1260	1251	1239	1120	1249	1054	1032	1261	913	1526	1214	942	1654	1376	959	1177	1787	1197	945	997	1004
C16H1orf27	592	967	1230	884	1139	753	1525	1102	748	1619	1527	712	1354	1117	1164	1013	1078	1053	967	992	1304	798	928	778	1212	790	1031	1059	963	759	940	1199	1010	889	783	985	750	996	762	868	1199	1158	866	926	1039	942	844	773	694
C16H1orf53	190	196	184	136	159	153	197	264	192	293	136	171	235	229	180	196	177	165	219	236	307	219	201	278	167	190	209	216	217	256	221	161	194	185	128	214	174	302	221	131	221	189	124	161	303	170	144	132	223
C16H1orf74	121	91	98	124	84	97	119	88	125	122	94	81	182	93	100	108	114	92	140	118	149	126	107	115	89	137	105	133	86	127	147	95	111	73	87	113	99	104	130	62	126	106	76	84	114	117	96	117	147
C17H12orf43	301	230	370	265	332	283	257	286	280	383	320	279	395	345	282	333	323	317	377	316	557	452	417	514	345	397	421	351	251	390	342	328	348	318	266	343	181	347	360	178	412	335	271	371	446	378	264	277	407
C17H12orf49	801	819	1018	838	816	780	753	847	833	1029	811	639	1063	758	805	858	922	711	839	854	1314	1089	774	1091	946	950	1007	825	786	930	1080	827	909	838	767	798	632	1098	909	602	993	874	599	759	1148	850	680	735	1095
C17H12orf65	179	201	207	165	252	161	241	218	187	262	182	147	276	207	184	162	242	179	246	215	253	247	265	264	231	217	227	272	188	276	230	208	224	180	165	191	136	322	280	136	347	217	138	237	499	223	175	143	211
C17H22orf15	58	113	62	52	111	65	76	200	76	93	148	62	100	122	55	61	96	48	68	97	80	93	68	80	34	107	68	58	130	129	67	93	26	63	87	24	109	103	104	67	83	129	83	83	101	159	66	62	151
C17H22orf31	15	12	23	31	21	19	22	20	23	31	41	19	42	27	33	30	38	26	52	26	39	28	30	18	31	37	29	30	22	17	34	29	15	26	23	17	21	29	18	17	18	25	30	24	22	29	20	38	21
C17H4orf33	103	189	234	101	230	89	200	170	134	209	181	112	231	210	184	197	224	199	175	274	202	160	217	182	213	170	185	195	160	218	150	212	175	173	187	174	120	164	170	142	200	164	116	179	326	187	125	133	172
C17H4orf45	1	0	0	5	1	1	8	3	3	2	2	3	1	0	0	1	3	2	1	6	5	0	2	1	1	0	0	1	1	1	1	2	4	1	6	1	0	5	2	1	0	4	0	0	0	1	1	1	0
C17H4orf46	255	365	434	265	317	267	509	206	227	580	414	214	547	458	277	434	323	418	430	335	514	411	364	421	570	501	423	618	344	513	497	430	514	364	369	385	287	430	387	259	446	289	281	356	475	354	357	317	271
C17H5orf52	20	1	10	9	13	8	18	11	13	11	15	9	24	5	5	11	10	1	21	21	38	28	27	10	11	14	14	6	17	21	9	2	14	9	19	12	14	7	9	12	14	8	18	12	8	29	11	10	14
C18H16orf46	71	87	59	62	68	48	106	50	60	60	80	66	113	61	59	98	116	54	101	64	105	85	58	59	73	95	76	69	62	37	67	59	73	54	85	99	38	82	69	46	88	94	58	74	85	70	69	59	56
C18H16orf70	830	669	932	752	583	701	756	532	809	732	649	633	982	669	588	836	831	697	914	598	1069	979	780	1196	1023	925	844	1028	766	949	1006	825	783	896	744	825	442	776	762	468	751	757	616	808	516	831	721	658	749
C18H16orf74	169	138	208	209	190	182	247	262	208	281	174	150	240	114	148	137	199	153	150	108	356	176	149	243	164	210	135	169	177	203	232	135	223	168	113	169	152	303	211	167	259	254	175	155	272	324	170	199	206
C18H16orf86	0	0	0	6	0	3	0	0	2	1	0	0	4	0	2	0	0	1	8	1	0	0	0	1	0	1	2	1	1	6	1	0	1	4	1	0	0	1	2	0	0	0	0	1	1	3	0	0	0
C18H16orf87	258	274	383	241	234	194	334	211	273	344	248	213	360	347	235	393	283	298	356	342	442	299	323	379	413	272	308	445	283	348	280	338	356	351	365	338	251	319	226	158	326	219	241	401	360	318	288	198	326
C18H19orf12	598	554	654	533	590	514	770	476	626	700	613	509	703	677	592	571	625	548	639	582	1018	652	566	741	600	606	556	611	520	681	626	534	622	526	602	660	419	656	770	354	658	647	441	625	766	562	540	569	523
C18H19orf18	97	73	109	77	40	50	57	42	60	84	75	73	80	82	50	86	79	47	103	80	92	84	107	87	133	94	74	94	93	105	59	85	31	35	103	45	49	51	80	35	39	35	75	54	18	74	56	58	55
C18H19orf47	182	118	145	215	86	174	169	91	215	131	136	123	164	148	104	132	168	110	172	112	266	208	178	302	181	211	217	132	117	168	203	175	147	122	140	138	89	115	180	80	126	163	96	108	117	154	139	185	128
C18H19orf48	448	311	364	368	267	343	277	230	413	380	208	227	450	345	213	310	312	331	392	340	634	564	415	780	378	574	515	529	297	431	498	346	501	391	334	337	237	362	409	192	452	348	231	396	383	423	313	393	475
C18H19orf54	128	88	144	118	121	79	150	107	192	198	109	139	225	166	126	193	152	123	252	222	282	172	115	219	139	172	110	133	95	147	119	96	100	132	132	159	84	135	116	105	155	103	127	116	98	197	128	102	210
C18H19orf68	189	111	160	210	206	136	143	144	185	122	186	123	179	114	160	94	186	148	169	130	291	245	124	265	154	244	193	107	115	149	274	132	164	156	146	143	99	121	229	156	113	236	108	99	198	160	132	208	214
C18H19orf84	1	0	0	0	0	1	0	0	0	0	1	0	0	1	1	0	0	0	0	1	1	0	1	0	0	0	0	0	0	0	1	0	0	0	0	0	0	0	1	0	0	0	0	0	0	0	0	0	0
C19H17orf100	1	3	5	24	4	12	16	1	6	16	19	14	25	18	9	16	11	15	20	2	17	17	16	6	3	6	4	1	10	2	7	11	10	3	6	7	4	14	3	3	12	12	6	7	2	11	7	5	10
C19H17orf49	510	432	529	478	664	435	564	511	568	752	503	436	693	656	472	496	449	433	630	532	864	587	456	655	478	539	483	691	513	578	552	446	429	419	368	464	378	790	504	341	644	531	404	618	944	585	391	492	658
C19H17orf50	5	6	9	16	2	8	10	9	4	10	13	10	1	7	10	1	20	6	7	12	2	9	6	10	6	10	4	20	4	9	13	7	5	2	7	3	3	0	14	13	10	10	13	5	5	6	8	2	5
C19H17orf58	279	259	309	175	330	137	397	195	170	490	381	196	351	417	323	377	326	323	467	260	485	274	214	325	312	203	240	341	335	292	221	264	272	297	183	313	262	310	267	217	258	244	238	287	228	276	237	170	261
C19H17orf62	1045	785	1206	1174	967	1083	1067	950	1122	1225	984	1086	1483	1098	959	1058	1039	841	1152	860	1791	1355	887	1413	1004	1110	995	1045	1044	1063	1164	900	1087	846	853	1009	815	982	1365	762	930	1264	808	853	1175	1311	663	990	1209
C19H17orf67	218	247	239	105	140	148	84	142	140	93	87	116	65	62	78	120	120	100	130	115	142	146	192	186	224	244	193	292	97	202	186	213	136	179	234	139	115	303	126	89	255	58	75	207	88	171	236	86	189
C19H17orf75	549	721	709	521	573	496	925	570	601	982	823	553	853	863	703	723	667	555	806	638	869	602	586	666	808	652	682	687	623	819	546	651	674	511	626	755	521	592	666	398	717	730	610	696	732	693	711	541	498
C19H17orf78	3	4	2	4	2	6	2	9	3	6	1	1	2	1	3	8	1	2	4	0	2	2	2	0	1	2	1	1	7	6	1	3	1	0	2	7	0	1	2	0	3	7	1	0	0	1	2	0	0
C19H17orf80	434	418	557	428	311	420	535	301	553	482	446	449	568	471	389	372	509	351	499	390	799	404	485	637	478	609	481	434	408	479	412	421	434	338	501	452	311	425	458	288	418	477	369	348	367	507	385	421	354
C19H17orf96	38	35	21	43	23	32	18	20	50	15	27	17	77	33	51	58	63	49	49	57	155	76	62	181	35	57	102	60	25	80	69	63	75	29	36	44	25	28	68	28	25	45	18	45	49	46	16	29	60
C1D	1201	1853	1901	1190	1442	1139	2363	1257	1194	2452	1911	1151	2015	1867	1580	1685	1482	1483	1640	1411	1832	1380	1300	1211	2008	1167	1253	1851	1678	1877	1121	1363	1384	1314	1226	1651	1488	1987	1364	1134	1915	1312	1494	1840	2467	1414	1519	1201	1311
C1GALT1	545	889	866	641	670	619	1164	613	514	1289	1081	705	1195	1042	985	977	869	849	877	761	1340	726	623	795	1113	762	821	821	865	1064	644	815	956	592	797	1007	441	604	871	559	875	935	698	556	1097	742	673	705	505
C1GALT1C1	420	630	629	476	546	455	784	496	416	791	583	450	855	496	548	672	499	589	559	693	766	534	541	550	802	567	552	786	494	567	559	529	537	488	594	625	572	782	535	407	712	517	458	624	831	530	510	522	568
C1GALT1C1L	0	0	0	0	0	0	0	0	1	0	0	0	0	0	0	0	0	0	0	1	0	0	0	0	0	0	0	0	1	0	0	0	0	0	0	0	0	0	0	0	0	0	0	0	0	0	0	0	0
C1H21orf140	0	0	1	0	0	0	0	0	1	1	2	0	0	0	0	1	0	0	1	1	0	0	0	0	0	0	0	0	0	0	0	1	0	1	0	0	0	0	1	0	0	0	0	0	1	0	0	0	0
C1H21orf2	633	476	708	738	761	721	736	889	705	884	787	599	832	760	681	582	586	549	748	484	882	826	580	801	627	797	584	754	760	535	782	609	438	673	555	494	490	663	661	571	588	869	488	570	492	706	516	611	705
C1H21orf33	1214	1004	1191	1124	1071	894	1076	1160	1161	1445	1070	976	1449	1204	1023	1083	1158	984	1378	1145	1719	1602	1159	1841	1070	1248	1075	1425	966	1191	1281	946	936	1132	990	1126	768	1425	1330	619	1214	1061	772	1079	1398	1199	902	1022	1419
C1H21orf58	1	0	4	2	1	2	1	8	1	0	4	0	2	4	1	1	1	2	0	0	3	3	0	2	0	5	3	2	5	4	0	1	2	0	1	0	0	0	1	1	0	1	3	0	0	2	1	8	2
C1H21orf59	792	772	990	758	949	687	913	677	729	1059	710	687	1032	895	913	839	804	843	920	921	1207	857	848	1100	1000	922	1021	1095	751	1076	868	789	858	910	747	806	708	920	838	638	1065	873	772	881	1116	1016	648	780	886
C1H21orf62	25	19	11	16	37	17	35	12	40	23	29	27	37	45	35	43	21	28	55	39	52	42	11	30	19	10	20	35	17	27	15	10	12	14	15	26	14	42	47	6	40	18	18	7	87	11	9	18	15
C1H21orf91	2659	3906	4999	3092	3050	3240	4611	2185	3035	4520	3271	2667	4332	2842	2640	3475	3238	3390	3334	3051	4236	3155	3590	3670	5826	3920	4102	4851	4317	5126	4308	4979	4814	3830	4066	3904	3759	4150	3089	3006	5274	3933	3071	4086	3002	3693	3584	3038	2419
C1H3orf30	0	0	0	4	0	0	1	0	0	0	1	0	0	1	0	1	1	0	0	0	0	0	0	0	0	0	0	1	1	0	0	0	0	0	1	0	0	0	1	0	0	0	0	0	0	0	0	0	1
C1H3orf33	136	196	237	123	177	97	201	165	164	395	208	81	236	175	184	151	224	194	220	164	239	148	164	138	192	129	102	183	232	181	102	139	136	133	111	176	186	258	171	97	268	153	117	168	332	170	151	117	201
C1H3orf38	410	559	626	563	381	454	657	415	550	687	612	430	745	553	486	572	574	422	511	546	816	451	584	563	771	612	521	586	459	549	538	583	551	424	529	887	364	559	587	447	575	445	517	518	552	467	485	472	334
C1H3orf52	788	860	930	618	754	635	861	572	629	660	501	525	783	441	564	826	677	656	766	707	1271	885	788	996	1091	793	787	1197	685	862	764	670	815	699	798	661	668	918	659	433	902	545	510	878	645	835	697	571	733
C1H3orf58	2709	3523	4261	2677	2389	2623	3511	1996	2767	3245	3143	2238	3310	2976	2615	2662	2450	2710	2845	2635	3349	2922	2878	4097	4771	3758	3697	4133	3526	3885	2969	3747	3499	2843	3599	3967	2531	3533	2526	1998	3505	2406	2231	3370	2169	2709	3131	2371	2391
C1H3orf70	232	249	294	333	234	202	370	160	344	497	381	255	428	479	316	381	325	324	356	326	464	314	224	308	310	199	244	205	207	270	244	179	284	147	198	405	200	338	324	189	320	391	277	287	338	306	303	265	234
C1QA	639	527	266	540	739	305	636	295	956	777	882	685	1487	976	917	798	759	442	793	924	2393	1128	493	539	452	780	340	314	269	622	478	283	553	165	211	740	99	525	1726	380	556	1387	451	567	2637	598	376	325	647
C1QB	451	352	192	337	596	178	579	231	583	518	552	439	1061	542	446	608	499	311	516	672	1997	861	271	369	317	579	206	234	128	427	234	176	413	104	137	526	79	453	1407	311	475	1108	287	395	1914	401	328	235	376
C1QBP	1246	1034	1405	929	960	1084	1164	794	1259	1096	783	881	1419	1078	852	1335	1116	1027	1240	1094	1770	1424	1215	2039	1641	1538	1458	1707	1091	1488	1454	1320	1434	1180	1133	1266	879	1493	1144	774	1513	891	851	1302	1290	1457	1046	1006	1368
C1QC	619	492	204	529	585	267	636	272	824	702	731	635	1471	817	678	766	754	460	810	781	2770	1142	367	564	362	843	318	267	292	528	515	180	518	160	222	581	76	559	1544	356	502	1289	400	476	2254	515	432	375	634
C1QL3	25	35	49	34	24	34	19	30	41	69	42	39	39	44	32	45	40	33	57	7	63	30	40	68	60	33	35	28	24	58	15	26	40	16	27	41	60	35	16	31	19	29	62	25	41	34	20	30	38
C1QTNF1	761	653	624	763	704	535	757	490	1060	1042	1512	1168	1842	1859	1596	1720	1361	1515	1711	1429	2639	2298	1073	2192	700	1156	851	736	454	1064	901	464	885	419	499	1070	366	691	1227	335	757	1128	745	802	1800	1044	721	936	1088
C1QTNF2	136	137	112	130	167	120	138	82	266	197	244	136	296	318	223	192	294	276	217	317	368	256	136	229	67	195	102	50	61	107	115	129	117	75	69	165	71	156	236	56	136	216	120	116	258	94	56	145	111
C1QTNF3	358	420	196	428	451	153	553	135	369	413	458	327	1105	1008	460	1044	884	498	1070	1019	626	838	592	397	541	653	253	302	345	482	313	398	304	219	384	430	217	405	598	271	735	478	256	436	825	444	564	314	405
C1QTNF4	10	5	16	16	24	4	14	2	33	9	1	9	9	5	4	17	11	7	33	14	8	20	14	28	23	20	17	24	12	23	16	12	14	6	12	10	10	16	14	22	19	11	2	4	12	12	14	17	28
C1QTNF5	277	285	161	200	200	131	209	298	250	257	360	214	429	308	269	428	340	255	334	354	623	433	274	404	178	345	286	188	139	464	254	193	298	163	140	277	213	321	789	144	224	495	281	223	973	393	222	344	668
C1QTNF6	163	77	45	72	110	13	174	201	373	354	253	175	1197	1377	2328	3697	1186	4019	2358	2686	2895	2167	500	649	81	260	93	45	41	140	63	60	69	28	45	91	49	84	684	87	260	232	125	130	823	619	85	179	308
C1QTNF7	281	304	281	482	658	427	657	326	456	750	896	467	660	493	685	547	570	509	607	460	1018	433	328	321	424	368	353	259	269	256	257	304	367	285	227	535	162	530	402	364	734	647	487	542	645	396	439	344	337
C1QTNF9	57	86	48	48	71	17	59	56	51	81	61	59	82	103	45	66	44	19	60	52	53	109	72	57	14	57	23	30	52	39	34	33	18	22	30	37	50	38	78	35	69	63	45	80	54	49	47	67	53
C1R	2155	2749	1703	2768	4001	2014	3947	2558	3613	4279	4515	3547	4206	3485	4299	3179	3442	2202	3724	3939	10914	3652	2255	2743	1916	2610	1898	1343	1574	2198	1808	1538	2086	1406	1475	3045	1319	3151	7205	2338	3679	6265	2585	2890	9746	2831	2353	2628	2552
C1S	4148	3508	2397	4937	4346	2606	7120	2875	4562	6702	5494	5309	7072	4355	5800	5565	4058	3194	6045	4552	16406	5789	2921	3250	3433	3233	2318	2271	2018	2958	2925	2274	2970	2262	2019	3974	2063	3221	9495	3938	4187	7306	3775	3341	10446	4781	3000	3342	3434
C2	35	56	40	46	123	30	86	63	138	67	165	139	156	179	128	127	108	92	119	88	661	162	84	90	53	127	50	28	26	89	41	50	90	30	24	75	38	50	270	116	70	262	53	77	294	72	83	40	90
C20H5orf22	438	613	817	550	511	488	834	472	479	798	699	477	796	684	622	707	635	539	614	475	834	543	571	600	896	568	552	748	552	618	554	627	641	611	603	578	515	595	510	422	684	688	553	548	554	652	454	504	499
C20H5orf34	152	232	263	214	221	180	275	173	229	283	200	173	225	249	189	232	171	182	216	236	272	212	227	181	223	224	177	293	205	240	168	194	201	239	222	203	204	171	187	144	204	202	167	182	165	224	143	198	171
C20H5orf38	336	285	353	334	411	346	416	558	326	436	319	265	543	355	273	371	390	349	436	316	588	550	348	547	317	558	428	263	383	216	539	284	429	437	310	241	255	427	365	237	447	434	283	332	402	387	288	451	372
C20H5orf42	577	596	730	695	431	609	805	458	664	841	866	639	1032	901	771	677	620	482	752	577	859	593	595	678	959	738	790	823	608	750	611	736	599	611	668	799	408	438	723	424	642	596	587	636	414	617	529	666	431
C20H5orf47	0	4	0	0	0	4	1	0	0	0	0	1	0	0	1	0	0	0	3	0	0	0	0	8	0	0	0	0	0	0	0	0	0	0	0	0	0	1	0	0	2	0	1	0	0	0	2	0	0
C20H5orf49	8	1	1	9	0	0	1	3	1	2	7	0	9	3	3	0	8	2	10	2	16	2	8	4	1	3	2	1	2	1	7	4	3	11	1	7	5	5	6	4	1	2	13	0	18	5	1	12	5
C20H5orf51	2068	2374	2645	2252	1981	1890	3127	1563	2209	2945	2798	1908	3529	2649	2342	2687	2164	1968	2617	2074	2919	2138	2139	2364	3421	2287	2352	2930	2310	2850	2210	2541	2531	2086	2287	2925	1783	2079	2461	1638	2852	2583	1997	2534	2283	2327	2108	2185	1896
C21H14orf132	112	48	64	132	25	73	66	19	148	50	56	135	166	63	92	104	88	70	120	92	129	138	66	211	148	144	128	74	84	162	113	119	125	74	112	164	35	17	175	52	73	85	69	94	21	116	119	101	47
C21H14orf28	183	242	245	221	229	196	364	165	197	360	367	186	333	329	281	282	267	256	265	195	361	235	272	239	314	256	258	233	238	236	200	218	248	173	254	265	130	217	289	259	258	252	233	255	260	217	154	209	209
C21H14orf79	130	116	113	117	74	112	127	101	115	147	99	82	222	146	109	168	149	134	173	126	231	195	126	214	137	140	138	109	138	102	159	108	84	126	51	103	77	101	173	76	96	141	100	72	213	186	67	132	147
C21H15orf39	412	334	339	444	353	267	476	465	436	585	484	392	711	584	399	516	584	358	575	524	959	525	278	593	326	560	429	346	362	338	513	356	522	340	394	470	270	331	481	320	356	413	296	425	492	454	262	313	414
C21H15orf40	445	626	605	540	832	522	572	736	550	789	712	459	692	616	606	567	672	474	596	629	651	553	626	705	554	693	532	637	568	547	634	579	372	541	521	509	432	739	654	434	744	634	527	527	607	612	405	512	637
C22H3orf14	33	14	29	11	10	17	27	8	20	32	23	6	46	22	45	19	9	13	28	41	30	30	15	23	32	31	24	18	34	36	9	3	15	7	13	29	43	28	37	13	30	32	15	32	34	32	29	21	32
C22H3orf18	54	42	64	75	85	40	93	72	84	74	90	52	96	87	89	99	74	80	90	55	122	133	77	98	96	83	76	75	41	65	115	75	60	61	71	74	14	52	61	23	87	97	43	84	115	76	56	55	91
C22H3orf20	10	5	5	13	2	6	6	18	7	12	17	9	9	8	13	12	11	2	5	5	15	8	2	1	5	1	12	7	13	1	2	0	3	12	2	8	11	7	4	16	3	9	17	7	3	18	4	11	2
C22H3orf22	3	2	11	5	3	9	4	15	18	4	12	7	1	5	5	4	5	9	7	3	9	2	4	2	6	11	18	6	0	1	14	4	0	6	3	1	4	3	8	1	16	2	10	1	1	3	4	3	1
C22H3orf62	210	189	282	303	247	182	224	204	261	318	280	208	337	223	248	223	234	241	296	186	375	320	277	358	357	230	314	283	261	281	336	237	293	250	162	233	206	205	407	131	286	331	176	194	315	203	165	282	243
C22H3orf67	52	92	73	65	105	60	67	84	100	104	126	58	129	126	81	115	123	68	97	82	105	79	73	79	89	123	82	58	69	81	89	102	51	47	104	85	38	50	115	82	126	123	95	87	114	96	66	78	76
C22H3orf84	0	0	0	0	1	1	0	6	6	12	0	0	1	2	3	4	0	1	5	0	3	5	1	0	0	0	2	1	1	0	2	1	0	1	0	0	0	1	3	1	0	2	1	0	0	1	1	1	1
C23H6orf106	2602	2131	3092	2613	2309	2524	2473	1679	2811	2717	2230	2136	2997	2353	1968	2581	2818	2533	2838	2695	5101	3817	2645	5106	3250	3388	3488	2971	2525	3226	3382	2860	3436	2584	2830	2884	1940	2525	2904	1797	2745	2478	2217	2727	2791	3327	2346	2577	2786
C23H6orf132	4367	3130	4280	4654	3268	3843	3193	2152	4679	3117	2795	3938	4292	2746	2712	4133	3724	3107	4406	3293	5895	5655	4122	7527	4821	5666	5510	4819	3946	4595	5939	4431	4058	4421	5232	3935	2596	2814	4687	2306	3487	3786	3289	3845	3220	4923	3495	3785	3910
C23H6orf136	227	238	289	205	381	239	266	385	256	310	286	224	300	349	360	325	302	318	260	256	433	317	317	405	200	227	272	237	266	247	257	218	201	225	247	199	257	380	294	195	266	320	194	221	277	323	200	202	341
C23H6orf141	200	144	195	233	142	175	233	91	169	114	107	131	218	109	117	218	171	148	190	159	210	206	151	206	249	235	182	179	164	212	308	215	206	164	200	171	96	220	173	101	244	157	127	219	137	220	185	129	143
C23H6orf15	36	49	41	35	69	36	48	48	38	79	46	21	59	55	14	73	40	77	77	45	195	143	57	85	60	141	95	66	36	55	109	98	45	70	75	38	37	61	38	29	74	62	22	49	33	74	59	105	87
C23H6orf201	14	4	20	1	10	2	10	4	10	4	9	5	14	15	1	7	7	5	4	4	1	19	3	4	5	15	4	13	17	1	9	13	5	14	9	0	16	29	14	7	16	7	4	24	3	8	15	12	8
C23H6orf222	7	41	24	10	25	15	10	19	12	29	21	7	18	37	13	7	40	6	10	36	25	10	29	33	27	25	29	18	28	52	17	35	13	20	48	16	8	38	18	4	23	14	21	40	17	39	29	14	36
C23H6orf223	62	61	88	70	63	102	18	30	95	23	28	80	43	105	34	46	86	56	85	69	41	76	83	139	74	159	72	56	61	79	121	124	81	49	160	70	53	65	42	46	61	29	58	84	16	94	44	76	114
C23H6orf226	263	321	329	228	333	316	194	286	359	375	272	260	376	278	304	259	357	316	305	311	489	353	340	579	360	336	289	307	259	291	293	274	276	264	267	287	226	440	330	135	399	319	179	350	405	324	267	291	439
C23H6orf25	40	66	75	61	124	49	111	52	80	120	94	88	111	107	84	80	84	92	57	79	140	71	45	62	91	53	35	24	77	46	73	55	49	42	61	41	47	42	86	80	75	111	48	55	34	80	52	120	55
C23H6orf47	892	807	966	845	850	707	791	644	790	999	788	778	1102	709	699	860	853	767	1056	810	1574	1226	829	1389	951	987	1002	896	835	847	958	784	781	853	766	833	685	955	1128	608	839	920	693	881	984	1009	665	851	996
C23H6orf52	234	240	347	271	354	293	438	304	332	449	337	284	447	341	386	361	246	312	319	201	391	347	298	364	316	236	313	368	352	308	359	295	283	362	236	381	177	350	240	233	337	419	226	310	295	308	260	303	250
C23H6orf62	4367	4769	6648	5018	4917	4960	6521	4305	4968	7009	5573	4270	6797	5457	6655	6256	5215	5551	5655	5609	8364	5325	4825	6212	6828	5460	5857	5769	5255	5896	5165	5508	5844	4856	4805	6403	3924	5219	5751	4365	6077	6010	4220	5171	5133	5459	4854	4765	4087
C23H6orf89	2257	2018	2548	2463	1839	2062	2714	1532	2750	2820	2398	2231	3295	2567	2406	2836	2291	1829	3067	2351	4096	3082	2110	3122	2731	2403	2471	2327	2365	2852	2487	2140	2413	2207	2183	2823	1861	2082	3084	1683	2467	2711	2427	2565	2657	3020	2331	2471	2245
C24H18orf21	378	392	492	298	434	359	542	368	389	562	386	293	583	489	412	427	422	340	494	381	558	395	443	462	590	368	457	559	387	515	386	391	504	394	375	499	361	496	420	337	525	365	423	463	641	443	351	245	461
C24H18orf25	909	881	986	889	608	686	932	503	778	939	778	699	1091	834	648	861	933	737	823	759	1187	887	794	1043	1371	935	999	1121	848	1184	928	963	987	774	1067	992	573	848	976	600	949	889	689	854	698	955	830	833	647
C24H18orf32	753	1108	1212	741	1148	736	1242	904	754	1389	879	686	1144	854	996	1103	889	1008	979	1008	1254	997	955	1098	1383	860	979	1456	1053	1242	1054	985	1132	1002	835	997	839	1396	910	648	1315	1028	818	1236	1247	935	934	704	1019
C24H18orf54	206	240	316	228	172	264	401	134	277	247	211	194	320	232	186	201	224	261	246	233	258	235	272	301	512	318	344	316	223	285	293	375	361	252	342	330	161	225	303	191	305	333	184	255	213	251	233	240	128
C24H18orf63	0	20	79	0	6	70	3	11	58	8	59	64	10	14	59	20	11	49	4	30	48	2	5	44	2	7	46	6	7	2	0	3	36	1	8	85	4	16	1	8	22	3	10	27	0	10	22	1	3
C24H18orf8	434	386	575	399	391	338	507	320	495	535	386	445	680	385	434	554	475	465	559	410	614	579	366	687	608	516	598	560	376	446	460	446	396	426	466	493	298	545	547	261	483	431	305	529	444	448	392	388	409
C25H16orf45	6	6	2	1	8	0	3	6	5	30	10	7	41	27	8	48	29	23	40	121	32	32	39	26	9	24	13	2	8	7	13	11	0	5	8	2	0	1	8	0	18	10	1	4	12	1	0	3	11
C25H16orf52	574	625	652	528	394	504	738	360	572	830	790	476	818	699	575	635	615	538	638	517	812	498	577	563	785	538	606	709	624	813	534	708	664	510	625	812	406	568	617	448	634	561	543	745	490	512	551	580	419
C25H16orf54	80	128	66	143	148	42	185	129	177	172	183	114	218	96	98	134	138	138	136	145	364	122	85	74	106	67	64	24	93	167	67	64	99	44	50	101	49	134	282	76	89	238	91	115	392	133	114	95	72
C25H16orf58	727	567	625	730	525	651	644	539	849	795	655	759	861	690	640	837	721	529	935	718	1228	920	672	1086	645	851	706	717	538	663	862	576	602	674	558	672	445	628	797	386	752	831	492	593	578	722	484	732	738
C25H16orf59	508	507	542	535	782	551	460	877	521	541	702	379	494	674	353	403	636	465	561	597	738	650	685	911	459	773	577	568	460	661	599	653	450	476	571	414	465	563	608	394	526	719	511	564	583	736	462	667	746
C25H16orf62	818	785	938	715	825	580	955	678	886	1098	951	658	1203	1048	956	1165	869	855	1166	848	1351	1134	931	1188	1137	863	852	1158	839	1057	802	721	625	831	862	897	632	912	1029	440	945	882	668	945	1079	897	834	696	858
C25H16orf71	12	21	6	9	28	6	27	23	12	22	31	7	35	29	23	28	15	13	30	20	20	14	20	11	4	6	13	36	18	17	2	6	2	8	15	3	9	40	12	9	13	43	5	13	25	24	14	13	20
C25H16orf72	2180	2092	2973	2320	1634	2292	2407	1705	2435	1965	2251	2209	2584	1876	1768	1988	2206	1895	1987	2050	3164	1976	2174	3224	3407	2981	3111	3181	2539	3354	2711	2739	2742	2573	2988	2714	1540	1908	2425	1579	2309	1955	1952	2245	1713	2436	2357	2089	1765
C25H16orf89	8	23	3	10	15	7	27	8	21	54	11	9	56	38	42	48	30	75	69	73	74	47	5	31	6	5	2	2	3	0	4	9	21	4	2	3	6	20	31	11	36	36	20	10	46	14	3	14	4
C25H16orf90	4	9	8	16	4	3	5	2	10	14	5	3	10	15	9	12	9	2	16	8	4	5	3	16	7	11	12	3	0	10	3	9	4	7	4	7	9	0	15	11	2	15	4	4	1	11	3	8	12
C25H16orf91	1162	940	1029	827	933	869	965	864	787	962	676	645	1158	892	750	972	893	978	997	978	1604	1407	1102	1568	1082	1206	1166	1330	858	1153	1311	924	1132	1006	823	860	751	1247	951	584	1150	895	693	1043	1258	1130	735	884	1190
C25H16orf96	10	9	13	9	2	3	6	6	6	8	9	5	15	10	23	6	10	5	12	5	9	5	1	15	9	3	8	6	7	4	2	0	0	7	9	9	2	5	7	1	4	12	4	2	4	5	3	0	16
C25H19orf33	0	1	0	0	1	0	1	0	0	6	0	0	0	1	0	0	0	0	0	0	1	0	0	0	0	0	0	0	0	0	0	0	0	0	0	0	0	0	0	0	0	0	0	0	0	1	0	0	0
C25H7orf26	515	470	575	544	665	414	499	619	581	669	544	418	747	594	476	537	512	572	548	535	890	692	533	870	517	697	591	659	557	641	709	542	646	492	518	492	374	614	580	365	639	738	376	522	581	662	378	492	601
C25H7orf43	561	450	634	535	459	535	582	617	565	726	488	525	700	470	491	606	564	560	638	471	936	813	509	921	577	636	596	505	442	504	643	480	537	588	505	465	426	555	545	330	437	524	410	461	516	773	394	495	618
C25H7orf61	28	7	17	10	7	24	2	2	8	21	6	9	9	3	10	8	6	21	1	12	13	10	13	24	22	13	15	19	20	6	29	16	14	24	15	9	9	9	17	8	12	6	7	29	13	11	1	12	15
C26H10orf131	8	10	3	4	6	3	8	7	6	3	20	8	22	29	7	4	7	2	11	7	8	5	2	2	9	1	7	3	13	4	2	5	5	5	6	2	2	4	12	3	2	4	10	5	2	12	8	6	1
C26H10orf2	493	359	598	513	370	499	477	364	488	518	453	392	568	456	418	480	541	428	564	482	735	579	473	731	647	563	486	611	465	586	642	427	572	451	476	405	331	467	562	339	469	452	463	508	511	651	400	562	501
C26H10orf62	29	13	7	34	6	2	20	17	6	30	11	12	18	12	1	19	9	1	20	7	9	15	11	3	12	15	1	18	5	2	27	9	6	18	6	10	2	2	23	10	2	55	17	3	10	23	4	16	4
C26H10orf76	708	658	881	800	733	660	942	636	715	1039	816	618	992	795	664	895	872	688	930	763	1104	852	846	950	925	766	841	916	715	781	744	841	696	793	760	852	524	810	774	552	872	791	656	857	762	881	671	634	813
C27H4orf47	75	105	114	107	131	89	134	98	103	185	137	95	162	171	143	130	127	114	112	117	177	123	136	162	157	120	115	181	75	111	146	154	103	99	125	120	47	121	64	94	157	119	101	154	94	116	102	99	94
C27H8orf4	227	426	283	264	652	209	545	517	323	673	771	206	516	656	479	366	662	330	279	532	486	329	485	259	281	330	256	247	335	541	296	373	474	252	370	445	213	461	469	487	598	710	448	409	682	453	310	273	524
C27H8orf48	233	145	199	165	197	155	193	144	143	187	198	106	313	194	123	142	136	125	239	174	182	233	229	267	326	229	229	289	153	267	277	251	172	197	229	214	149	154	189	107	187	165	159	161	198	171	112	147	195
C28H10orf10	370	295	318	364	599	287	319	436	286	442	543	369	330	330	349	397	363	232	500	178	476	483	264	328	301	196	299	406	430	376	443	260	163	358	227	247	341	803	408	382	669	742	367	369	574	551	408	362	458
C28H10orf105	0	0	0	0	0	0	4	0	0	0	0	0	0	2	0	0	0	0	1	0	0	0	0	0	0	0	0	0	0	1	1	1	0	3	0	0	0	0	0	0	0	1	0	0	0	1	0	5	4
C28H10orf107	310	408	384	281	280	256	456	287	267	515	351	272	417	391	292	322	279	242	377	329	265	356	319	329	454	280	237	402	227	282	235	294	239	290	354	310	255	329	300	200	341	289	240	290	368	266	269	247	196
C28H10orf11	34	29	27	20	21	21	35	19	27	17	20	11	53	45	21	36	30	17	32	37	31	36	38	24	6	15	24	40	22	25	14	17	10	20	12	33	16	30	48	15	40	34	30	27	57	29	12	39	25
C28H10orf128	29	30	50	69	81	65	101	60	118	122	98	63	91	67	131	82	64	57	64	78	175	56	19	46	36	19	48	46	66	54	53	37	49	11	17	72	39	75	139	61	45	105	41	65	157	58	60	59	58
C28H10orf35	521	493	600	409	525	557	413	495	577	576	425	486	478	466	476	422	485	422	480	484	771	551	496	619	480	579	526	517	519	447	531	513	529	548	510	613	416	634	420	363	540	494	387	434	678	529	319	401	642
C28H10orf54	4010	3753	4460	4701	3693	3809	4179	3402	4977	4649	4362	4148	6077	4405	3886	5095	5913	3646	5051	4999	8680	5611	4247	6434	4620	5170	4598	3847	4501	4690	4939	4466	5039	3946	4623	4661	2912	3735	5643	2666	4018	4894	3989	3816	4430	5488	3581	4486	3442
C28H10orf71	16	7	2	5	11	3	0	36	13	9	3	0	19	17	20	0	3	2	5	0	0	9	11	2	6	19	1	28	5	1	4	7	4	5	4	7	1	6	2	9	16	7	6	5	8	2	1	1	12
C28H10orf99	2	45	9	18	41	26	1	42	1	26	90	10	19	12	55	150	114	22	39	145	580	53	55	29	1	20	6	5	14	26	5	1	10	10	2	0	0	42	23	11	14	26	21	14	34	39	5	34	43
C28H1orf131	354	412	555	270	425	384	525	312	392	505	369	313	527	467	398	488	433	396	482	463	568	474	482	523	607	399	430	581	435	532	377	352	395	389	373	402	351	541	368	239	514	386	353	401	552	476	394	328	443
C28H1orf198	2946	2896	3258	3339	3158	2586	4147	2242	3362	4485	3633	2682	5273	3808	3235	4047	3467	3074	3922	3214	6021	4211	2727	4390	3375	3262	3295	3123	2755	3527	3238	2760	3855	2678	2721	3676	2063	3460	4193	1890	3990	3879	2613	3588	4152	3299	2957	3076	2691
C29H11orf24	290	241	256	268	291	245	367	284	347	450	391	321	675	496	404	563	532	443	542	510	837	638	290	533	287	348	356	273	179	361	278	250	349	256	211	324	167	287	502	171	391	349	265	338	691	400	264	303	419
C29H11orf54	236	348	403	202	436	319	480	304	343	558	405	268	453	481	494	485	553	469	528	555	615	447	405	540	390	364	475	379	361	474	345	382	417	318	337	511	338	512	296	293	496	288	279	417	410	311	277	258	331
C29H11orf68	458	388	516	481	594	457	517	535	597	648	522	466	712	597	433	576	544	514	720	533	968	788	453	863	470	615	551	485	417	603	545	407	477	494	425	535	374	646	647	308	613	575	436	563	722	603	368	541	700
C29H11orf84	814	594	706	873	642	698	651	539	909	737	723	735	845	754	681	749	768	534	828	671	1008	906	690	1123	674	933	779	660	760	765	868	732	666	640	653	542	532	591	983	545	654	889	716	618	687	948	547	756	928
C29H11orf95	485	238	364	394	156	332	323	237	531	335	351	406	479	390	285	330	453	195	369	312	548	405	316	621	378	608	456	325	282	315	416	363	371	293	382	335	221	177	517	168	224	400	333	199	201	378	370	414	301
C2CD2	2254	1969	2865	2472	2131	2084	2634	1677	2456	3406	2421	2276	2963	2178	2185	2745	2720	2784	2772	2762	4897	3126	2353	3981	2786	2696	3171	2647	2572	2464	2877	2319	2306	2450	2585	2678	1781	2537	2412	1838	2856	2225	2188	2544	1922	3336	2708	2376	2521
C2CD2L	535	444	583	652	623	454	533	602	452	729	623	470	805	520	402	667	678	502	678	463	755	721	521	707	655	731	635	698	617	537	863	572	452	603	617	345	316	549	630	315	489	722	451	576	466	574	501	355	570
C2CD3	640	549	642	664	361	491	519	371	610	581	596	590	783	633	510	586	643	377	622	549	988	689	621	880	804	816	772	601	511	768	699	696	574	468	718	608	286	433	708	330	525	545	428	562	376	672	426	635	369
C2CD4B	14	59	41	13	31	27	24	51	34	117	72	36	100	48	26	149	159	86	132	239	311	87	65	121	47	57	46	13	14	31	47	9	44	27	13	17	18	33	43	19	20	16	61	14	49	59	11	46	25
C2CD4C	15	16	28	15	19	38	21	19	49	17	4	45	35	13	12	32	17	16	31	19	40	52	20	57	28	29	30	34	33	35	16	22	34	29	17	33	29	18	32	8	38	53	24	41	26	50	35	15	23
C2CD4D	14	7	3	3	10	7	18	19	3	25	4	11	14	11	11	11	13	2	23	18	26	12	7	28	4	3	4	17	16	5	12	3	5	13	7	8	8	19	4	6	16	18	10	6	8	3	16	8	8
C2CD5	964	1411	1253	1056	1288	854	1642	1017	1100	1962	1612	1031	1841	1596	1493	1436	1237	1202	1425	1207	1556	1185	1155	1390	1504	1135	1012	1400	1363	1413	1046	1110	951	998	1217	1279	1089	1284	1374	760	1278	1264	1058	1312	1288	1330	1047	1012	1036
C2H2orf47	175	217	218	192	248	177	293	192	167	321	176	135	298	208	210	194	198	210	215	172	284	215	169	282	231	217	185	279	183	215	196	193	211	185	174	205	186	237	188	145	269	255	128	223	252	236	181	152	191
C2H2orf69	167	254	299	215	229	210	318	186	222	449	306	169	312	355	293	251	286	278	212	273	301	194	207	202	306	184	250	330	284	369	202	206	302	216	222	333	249	261	284	227	290	329	241	279	367	227	273	275	190
C2H2orf76	322	376	480	255	424	283	375	328	309	521	346	304	475	384	415	408	376	428	350	409	401	461	456	487	552	386	451	679	416	462	287	348	296	296	428	386	378	606	237	234	536	235	290	527	576	420	373	232	497
C2H2orf88	11	19	13	15	2	30	31	12	14	30	28	14	42	33	29	22	14	13	23	11	29	13	21	11	35	11	18	22	4	16	14	5	7	4	15	15	19	5	16	7	20	7	10	14	3	2	17	14	4
C3	10597	11250	6746	18415	12675	8627	23025	9250	15076	20885	18276	16544	15364	7287	11703	11808	9306	7869	13155	11815	25440	15079	7261	7900	7968	5689	5832	2954	4238	8113	5777	3387	5859	4501	3313	7334	4194	7923	30932	6600	10648	23724	11176	7751	38256	14604	5866	12534	4501
C3AR1	61	195	52	75	241	86	228	75	194	188	307	133	315	229	171	150	225	100	148	131	493	115	67	73	79	220	96	71	70	197	56	132	187	19	72	197	21	104	298	93	168	339	96	141	659	74	143	101	87
C3H1orf109	311	263	328	293	248	311	329	203	307	357	322	284	360	288	327	250	293	191	304	233	472	248	272	393	311	309	297	287	289	363	305	300	309	236	274	333	220	263	385	249	349	314	231	293	308	321	231	291	266
C3H1orf111	30	19	23	28	2	22	26	2	36	20	8	22	22	18	21	23	12	26	36	24	34	20	25	48	27	27	27	17	27	20	30	17	26	12	17	24	6	4	5	8	12	14	16	5	6	21	3	24	2
C3H1orf123	1030	960	1037	1152	1440	920	1157	1233	1005	1337	1184	988	1513	1316	1174	986	1058	1035	1172	1059	1516	1088	1080	1176	1116	1012	888	1077	983	1001	1051	939	849	918	774	914	872	1228	1089	868	1299	1187	900	991	1636	1113	783	927	1278
C3H1orf146	1	1	6	6	4	4	3	3	2	5	7	6	7	2	5	13	8	6	6	1	10	2	7	14	4	2	1	9	5	6	3	2	2	1	9	2	3	12	5	1	11	3	3	3	0	3	4	6	3
C3H1orf162	15	48	15	28	59	14	30	23	44	36	40	20	30	11	28	22	30	18	6	30	78	33	31	15	7	29	2	12	14	86	10	11	34	6	5	22	10	53	76	65	48	54	38	42	206	40	48	19	46
C3H1orf189	15	24	19	14	14	23	20	10	17	42	12	13	39	15	22	8	13	6	19	13	24	19	25	15	21	21	15	32	12	11	27	14	20	11	10	3	19	20	24	8	18	18	23	20	28	15	16	9	9
C3H1orf194	5	9	2	2	14	1	2	1	4	22	2	1	7	15	11	14	10	6	13	3	4	11	3	6	7	2	5	3	0	3	3	1	3	3	7	8	5	3	1	1	1	4	3	5	3	3	3	2	5
C3H1orf210	185	176	216	217	315	245	256	191	158	260	186	167	238	195	173	188	189	174	220	215	330	234	169	289	200	228	219	269	171	185	255	200	217	250	157	240	177	307	181	127	231	294	128	208	209	291	147	228	207
C3H1orf216	188	217	206	218	202	188	337	216	203	283	281	172	285	200	192	190	216	231	233	214	338	246	193	269	206	168	217	169	144	255	207	234	270	216	165	253	215	304	190	188	221	185	229	236	254	253	172	152	201
C3H1orf226	497	368	475	517	357	493	514	401	611	578	613	472	814	619	539	528	595	455	605	560	788	587	500	846	589	685	555	637	418	567	562	528	472	557	449	551	274	334	448	362	404	410	412	431	287	573	334	419	435
C3H1orf228	47	92	24	55	48	20	45	75	26	69	47	35	56	52	37	46	37	20	81	46	37	65	51	24	57	63	34	75	51	33	47	32	17	47	41	38	57	87	53	26	80	73	22	46	35	46	30	38	51
C3H1orf43	1147	1252	1352	1086	1313	1018	1445	1031	1028	1773	1175	976	1772	1292	1110	1413	1169	1239	1429	1326	1979	1478	1243	1566	1569	1333	1290	1580	1242	1263	1441	1098	1327	1173	1169	1286	1114	1819	1219	937	1753	1299	1048	1424	1730	1259	1112	1068	1358
C3H1orf50	391	483	624	376	557	593	464	445	573	555	517	451	635	523	600	422	477	572	461	465	918	488	466	660	446	490	607	580	559	638	462	422	571	377	485	582	488	616	524	446	632	452	550	531	619	671	417	402	570
C3H1orf52	227	240	294	227	284	240	354	200	251	304	271	235	274	243	277	207	209	250	208	211	306	202	227	252	297	286	291	280	215	238	255	320	358	205	212	258	152	334	211	200	311	223	217	182	327	244	235	225	321
C3H1orf54	208	269	213	272	375	157	328	233	287	435	375	169	477	363	422	347	387	261	293	309	470	315	249	266	243	267	197	159	179	270	216	152	250	128	155	292	231	294	400	367	334	304	336	241	896	324	146	200	360
C3H1orf56	17	31	37	36	46	20	16	9	19	40	20	25	30	30	17	9	18	19	9	14	24	13	19	30	20	17	12	63	39	34	30	5	12	14	45	17	33	33	34	7	27	18	6	21	7	18	13	18	26
C3H1orf68	998	1397	1886	1400	4417	1350	2613	1373	1076	4395	2441	1852	2015	1951	2624	1108	1408	1296	1751	1232	2068	1020	502	734	853	1155	689	1409	2036	1717	1874	748	1882	1403	578	1926	1260	2852	872	1222	1961	2088	1334	1337	2402	1433	978	1186	1460
C4BPA	1	5	1	7	3	0	6	0	5	3	0	8	12	0	22	23	23	15	19	7	8	6	8	1	7	5	1	8	1	5	1	0	1	4	5	2	0	3	13	0	1	5	6	1	12	5	0	5	1
C4BPB	3	1	1	2	3	1	3	1	4	4	1	1	5	2	4	0	0	4	4	1	6	6	5	5	5	8	4	8	5	9	8	4	0	5	2	2	3	8	2	0	5	7	1	9	2	1	3	2	4
C4H7orf25	279	216	255	300	244	207	352	226	258	340	271	197	344	333	297	265	233	197	284	341	387	320	257	295	293	306	310	306	296	251	253	247	212	234	241	281	193	264	299	186	305	270	243	275	337	335	173	217	255
C4H7orf31	0	0	1	1	1	1	1	0	0	0	2	5	5	0	0	0	0	1	2	0	0	2	0	1	0	0	0	0	0	0	0	0	0	0	1	8	0	0	0	0	0	0	1	0	0	0	0	0	0
C4H7orf49	231	177	229	201	206	226	267	175	281	263	242	266	317	245	210	151	222	165	252	230	379	250	152	279	223	234	171	172	220	232	229	175	201	139	191	226	131	172	302	165	203	231	231	191	266	253	190	248	239
C4H7orf57	346	345	508	412	252	399	421	273	412	546	346	351	490	332	349	363	358	400	331	343	467	360	288	491	386	367	410	399	304	461	376	339	441	325	361	414	281	480	317	304	512	356	357	420	335	495	303	267	410
C4H7orf73	4616	5562	6236	3562	4777	3564	6233	3626	3543	7172	3735	3196	6504	4422	5198	6562	4267	4547	6030	5093	6480	6395	5336	5420	7321	4256	4448	8113	4922	5652	5064	4425	4011	5462	4466	5583	4622	7664	4064	3067	6716	3631	3222	6235	6585	4490	4548	3525	5261
C5	4	20	5	5	22	6	14	17	13	12	13	19	16	18	31	22	8	4	11	18	20	29	29	19	27	32	8	28	19	20	20	12	15	16	14	5	19	39	25	20	28	21	13	24	32	20	17	14	28
C5AR1	151	193	65	166	321	62	264	153	162	185	202	113	274	244	130	194	176	81	158	268	300	183	151	97	129	192	104	109	99	184	104	111	196	41	60	186	57	157	417	112	158	305	124	143	902	145	115	79	119
C5AR2	802	885	630	850	823	751	1346	354	617	1567	1336	747	922	709	809	622	650	606	593	438	1546	589	382	430	721	927	564	598	522	1155	608	734	1268	402	652	1182	375	860	1392	437	1232	987	970	1743	2377	1339	1234	890	997
C5H12orf10	568	475	617	545	607	585	559	531	534	668	489	469	749	578	487	551	677	544	701	632	856	776	589	842	706	787	639	803	511	654	784	528	568	590	521	472	393	875	537	364	684	591	462	641	806	674	492	522	775
C5H12orf29	599	751	814	486	624	556	847	531	531	947	664	497	860	674	635	844	708	619	824	640	917	691	734	773	1017	706	733	904	606	916	631	824	624	645	680	556	578	739	713	514	878	560	492	680	999	702	608	532	690
C5H12orf4	201	203	266	241	208	179	222	179	203	282	194	226	353	287	239	271	172	166	292	274	268	285	193	285	316	236	221	286	159	259	299	215	229	177	201	250	123	259	240	166	241	153	169	202	188	234	165	217	155
C5H12orf45	603	584	817	591	621	589	861	406	626	893	563	552	865	618	677	682	463	595	597	547	891	605	600	734	831	624	661	867	617	855	665	689	714	611	567	763	549	732	588	441	839	610	512	813	739	718	657	549	639
C5H12orf50	1	0	1	0	0	0	1	1	0	0	0	0	0	3	0	1	2	1	0	1	0	2	0	0	4	0	0	1	0	1	0	0	3	2	0	0	4	0	0	1	0	1	0	0	2	4	0	1	1
C5H12orf56	436	388	572	567	276	398	494	233	465	283	336	296	393	206	286	427	344	430	420	292	419	513	544	724	864	707	784	627	208	288	593	697	376	450	798	483	206	267	453	128	400	298	219	439	206	251	403	363	196
C5H12orf57	1457	1221	1298	1257	1820	1188	1260	1285	1457	1544	1422	1032	1576	1377	1245	1180	1356	1234	1427	1367	2092	1606	1199	1640	1058	1551	1246	1295	1042	1208	1415	1149	1240	1056	951	1243	925	1990	1849	1019	1824	1728	938	1488	2734	1184	1078	1333	1637
C5H12orf66	208	139	189	206	171	123	221	156	168	252	212	179	273	195	206	207	236	154	201	218	296	211	227	282	284	185	268	236	184	258	190	177	192	196	199	151	155	243	236	109	128	183	146	142	228	187	162	154	150
C5H12orf71	0	2	3	2	6	4	2	0	2	9	4	2	4	1	2	2	0	2	4	6	4	0	1	1	1	3	2	3	0	4	3	2	4	1	4	2	7	1	0	5	5	0	1	5	1	1	1	4	1
C5H12orf73	227	206	235	190	216	186	165	161	215	209	147	136	226	169	240	163	206	190	202	162	236	191	225	276	223	215	188	229	148	265	192	178	175	152	145	168	166	283	226	133	216	214	109	184	305	296	169	179	372
C5H12orf75	262	262	322	283	358	247	446	279	264	620	329	206	532	347	315	404	271	265	453	250	377	347	245	256	336	203	248	398	326	206	243	214	253	348	220	295	256	487	326	200	465	344	257	376	491	211	240	232	285
C5H12orf80	0	1	0	3	0	1	1	1	1	1	1	3	1	2	0	1	1	2	3	1	1	2	0	1	2	1	1	4	1	4	3	0	1	4	1	0	0	1	6	0	1	0	6	0	1	1	1	0	3
C5H22orf23	25	23	33	31	28	36	22	36	23	16	23	35	33	49	27	15	22	17	43	33	59	31	29	26	24	44	51	35	54	64	17	51	10	35	20	25	41	74	23	41	32	31	31	58	33	68	48	17	59
C6H4orf17	30	40	84	38	24	30	63	33	45	40	43	38	31	30	40	19	38	32	48	15	58	12	21	30	61	17	46	22	29	39	36	30	24	20	43	39	24	28	38	26	44	37	26	43	35	36	46	47	33
C6H4orf19	5	12	3	6	38	23	25	25	19	36	20	7	23	11	17	8	13	22	7	3	34	2	23	0	21	1	16	3	2	8	7	13	7	9	3	17	7	5	14	2	2	10	14	20	28	6	5	4	11
C6H4orf22	5	2	1	2	0	1	0	0	4	0	0	0	0	0	0	1	0	1	2	4	1	1	0	0	4	1	0	0	0	2	0	2	1	1	4	5	1	8	6	0	0	0	4	1	0	7	0	0	2
C6H4orf3	2833	4100	4261	2635	4017	3055	4154	3033	2934	5005	3681	2630	4703	3796	3496	3512	3232	3119	3775	3338	4337	3473	3364	3948	4327	3326	3435	4764	3518	3675	3420	3486	3458	3310	3448	3737	3451	4772	3181	2775	4788	3351	3096	4188	4709	3726	2963	2976	4145
C6H4orf32	354	422	468	304	363	287	579	361	331	740	591	296	521	532	498	504	516	471	446	397	728	407	355	397	482	387	449	370	329	530	292	371	590	329	292	485	329	416	400	289	497	488	355	339	502	329	331	350	269
C6H4orf36	9	9	9	6	6	16	15	7	10	8	7	6	16	4	3	5	6	2	17	3	0	14	10	3	17	9	8	8	6	5	8	16	7	6	21	1	5	7	7	3	6	5	2	5	3	15	7	5	6
C6H4orf48	34	57	80	52	105	93	59	121	99	57	75	68	80	85	87	51	99	75	79	99	173	67	53	101	37	96	61	38	37	68	55	68	95	50	75	55	68	95	88	52	73	100	78	59	140	97	20	62	101
C7	273	376	176	652	411	253	1518	498	384	1125	524	310	629	297	519	325	300	237	475	352	421	193	173	107	139	68	114	94	87	235	118	123	228	186	141	327	86	211	1643	108	144	473	255	82	785	201	120	220	129
C7H19orf24	275	210	300	268	315	236	249	332	264	361	281	275	359	301	291	303	313	324	370	357	505	440	349	520	329	426	308	367	235	263	320	236	286	289	213	275	263	419	282	263	338	316	203	286	512	347	189	219	425
C7H19orf25	618	487	561	547	461	503	430	383	624	510	447	383	688	442	465	483	447	409	694	479	920	837	537	892	517	736	650	668	448	578	653	447	611	552	518	537	392	687	655	354	566	520	462	568	721	616	422	562	725
C7H19orf38	7	9	8	8	3	6	24	10	13	28	9	8	11	9	17	13	4	9	5	18	19	20	18	12	1	6	6	7	5	29	5	0	13	15	8	9	1	9	28	11	12	4	3	9	49	12	6	9	14
C7H19orf43	1479	1381	1721	1425	1492	1397	1518	1630	1524	1683	1262	1228	1747	1316	1078	1331	1474	1377	1655	1446	2452	1937	1434	2445	1565	1964	1740	1703	1509	1653	2051	1400	1592	1509	1375	1354	1298	2235	1697	1290	1981	1621	1166	1534	2300	1763	1179	1477	1825
C7H19orf44	102	111	144	192	186	162	234	205	177	188	239	164	264	228	171	182	176	121	226	190	211	173	159	169	142	242	181	138	149	113	221	202	166	145	164	135	78	134	189	150	175	289	152	101	172	216	137	172	186
C7H19orf52	380	381	499	382	340	357	418	348	373	522	389	316	477	381	280	403	405	369	457	337	679	515	451	628	453	532	514	539	428	442	452	452	438	373	389	387	336	397	464	227	490	349	267	424	456	457	432	354	407
C7H19orf53	1897	1560	2007	1755	2082	1919	1799	1920	1959	2525	1949	1585	2374	1770	1798	1623	1899	1809	2185	1717	3024	2474	1894	2827	2014	2440	2040	2136	1907	1772	2268	1663	2035	1609	1424	1795	1545	2982	2199	1384	2469	2090	1540	2189	3019	2014	1568	1708	2580
C7H19orf57	73	77	87	98	76	54	83	64	97	117	108	99	153	117	82	85	78	49	132	75	153	123	87	96	70	94	70	60	97	62	84	57	67	64	47	87	57	78	94	48	65	103	82	85	110	96	53	90	93
C7H19orf60	1273	1131	1191	965	1157	1203	1061	1203	1258	1233	834	944	1341	1063	1147	1097	1015	1046	1261	992	1843	1510	1014	1624	1067	1046	1010	1342	888	1178	1245	797	915	967	790	1002	963	1733	1232	773	1435	1149	989	1076	1893	1113	741	938	1578
C7H19orf66	208	241	217	219	392	225	400	451	304	453	440	221	404	376	375	254	352	236	417	223	799	322	237	318	236	288	182	265	241	220	263	188	214	175	173	292	214	503	351	563	384	427	233	272	609	252	285	278	322
C7H19orf70	1763	1274	1509	1233	1522	1409	1325	1255	1352	1563	1113	1050	1812	1211	1294	1463	1263	1245	1623	1306	2024	2099	1245	2036	1497	1529	1387	1832	1206	1403	1734	1141	1191	1481	1036	1256	1121	2338	1539	969	1849	1331	925	1427	2190	1484	1119	1294	1974
C7H19orf71	229	181	230	324	246	305	265	207	344	264	280	289	313	275	216	244	274	225	268	233	477	303	207	411	237	328	351	213	214	303	396	252	346	248	297	335	150	204	396	226	265	394	271	209	257	308	212	327	370
C7H1orf35	919	758	1032	1058	1068	1106	862	939	1014	1064	901	938	1091	862	970	763	916	905	934	736	1277	1049	804	1261	822	1088	1128	1012	1050	848	1301	911	991	967	678	870	891	1076	1187	965	1081	1198	887	851	1050	1158	691	966	1364
C7H5orf15	814	1110	1285	878	1107	776	1584	820	840	1692	1185	820	1474	1266	1039	1253	1092	1051	1233	1089	1530	1221	1049	954	1499	961	1024	1145	1001	1328	1046	1035	1128	1176	893	1263	790	1296	998	771	1429	1052	876	1264	1410	903	984	829	857
C7H5orf24	1782	2293	2803	1909	1598	1594	3144	1377	1836	3169	2530	1653	3277	2624	2108	2340	2378	1934	2307	2089	3009	1997	1940	2176	3220	2185	2281	2618	2570	2891	2068	2522	2673	1913	2361	2848	1783	2074	2306	1448	2666	2099	2031	2409	2090	2174	2187	1857	1570
C7H5orf30	321	405	467	315	489	278	568	393	300	763	465	295	608	578	424	528	472	490	514	478	652	485	362	451	547	370	421	425	297	443	290	405	496	326	337	481	284	483	401	323	556	408	388	406	576	385	345	343	401
C7H5orf45	212	208	303	173	245	187	188	245	250	231	250	230	255	270	248	172	265	239	189	259	332	203	259	279	153	303	191	214	251	280	196	293	194	136	198	247	173	201	197	199	198	179	185	176	188	293	165	121	286
C7H5orf46	935	1479	1958	769	2580	1281	1853	1490	772	3764	1794	1221	1964	1380	2999	809	774	1393	1229	1068	2143	782	539	911	786	912	667	1370	1939	713	1326	846	1502	1065	492	1922	902	2131	1043	1006	1336	1369	777	1011	2077	1091	804	1140	1364
C7H5orf63	233	238	229	204	230	185	312	175	223	336	218	196	286	247	215	294	196	206	207	241	281	211	243	266	284	187	228	272	170	260	212	249	154	251	200	246	200	306	183	166	298	160	209	255	320	312	196	236	249
C8H8orf58	653	637	1042	663	809	917	791	745	939	853	632	818	853	775	941	789	842	807	889	760	1418	909	911	1188	741	844	858	867	884	916	768	739	723	668	821	807	677	786	778	462	667	833	667	632	684	1167	502	812	977
C8H8orf74	1	1	1	0	0	0	0	1	1	0	0	2	0	4	0	1	0	1	0	0	0	1	0	0	1	0	0	0	0	0	0	0	0	0	0	1	0	0	2	0	0	0	0	0	0	0	0	0	0
C8H9orf152	196	202	218	270	169	144	289	186	237	278	215	190	394	267	198	332	380	242	351	453	495	357	284	429	361	313	279	306	247	227	238	227	233	208	225	194	142	172	190	153	201	163	219	258	157	361	225	257	286
C8H9orf24	9	5	20	13	5	6	7	2	7	9	6	0	4	8	0	6	6	1	4	1	6	7	0	1	8	7	2	8	5	2	10	12	5	1	8	0	2	8	11	4	9	3	3	6	5	4	3	3	2
C8H9orf3	8739	7426	10207	8857	8807	8038	10123	7317	7643	9692	6226	6393	10114	6372	6332	9114	6655	7368	9410	6286	10410	11125	8760	11784	11753	9193	10177	13838	9215	9920	12501	10073	9659	10857	8418	7910	7301	11174	8575	6385	11264	9394	6309	10252	11971	9544	7639	8395	9552
C8H9orf40	187	225	312	212	258	217	266	159	198	233	214	166	339	261	208	229	176	272	304	218	335	226	221	413	278	290	252	260	218	242	342	274	335	264	240	242	149	242	264	171	242	222	191	253	319	260	206	211	244
C8H9orf43	11	16	18	9	8	7	13	6	3	13	5	12	19	4	18	41	11	8	23	14	14	22	26	17	14	9	15	22	16	15	12	10	5	17	26	10	31	12	7	8	15	4	12	7	8	19	12	17	13
C8H9orf64	179	199	287	167	223	219	243	177	255	318	258	259	313	250	262	269	183	245	203	195	398	240	189	293	211	239	183	262	159	300	234	156	248	187	197	270	246	298	197	212	334	190	336	290	311	335	209	149	327
C8H9orf72	763	976	1141	913	779	782	1129	619	850	1111	934	745	1136	706	829	1036	945	997	1025	762	1183	954	996	1165	1536	1020	1163	1524	1083	1327	1057	1018	1031	972	942	1098	789	1054	962	738	1468	971	859	1239	888	1262	1047	761	943
C8H9orf84	27	27	84	31	70	40	102	34	7	132	68	36	161	130	252	245	142	89	201	136	244	109	107	77	76	54	49	45	107	85	36	11	60	25	17	24	88	42	40	44	21	51	75	25	53	80	31	53	120
C8H9orf85	270	260	380	230	226	257	366	163	325	449	207	227	329	234	360	284	208	311	245	210	394	255	177	397	413	234	375	426	306	262	278	317	315	290	274	359	284	278	276	282	354	325	247	291	439	280	235	244	318
C9H6orf120	446	465	510	414	367	418	509	328	511	487	462	337	695	525	375	465	540	412	519	515	789	534	422	840	525	642	578	492	440	569	644	488	510	449	496	536	320	487	500	305	566	406	341	500	387	537	456	474	449
C9H6orf163	6	23	10	14	13	3	13	15	8	36	11	6	30	15	8	17	7	3	12	13	11	10	8	6	9	8	12	23	11	24	17	8	8	3	12	6	14	20	0	5	1	19	9	10	17	12	2	23	15
C9H6orf203	195	271	236	212	328	195	360	190	221	354	296	203	347	275	276	275	253	211	294	262	372	244	251	285	230	223	195	261	223	232	212	247	213	194	213	244	204	285	258	173	334	213	217	206	326	238	201	195	315
CA10	42	41	62	47	12	34	28	20	55	37	21	32	40	28	24	27	28	33	36	27	43	43	42	68	53	52	47	69	70	73	34	26	23	15	52	47	42	73	38	38	37	57	55	64	14	59	34	18	55
CA11	188	175	242	184	271	234	207	263	364	392	241	304	393	378	340	342	276	451	363	502	624	350	246	363	115	243	185	100	169	105	156	145	180	154	134	221	204	180	314	250	273	319	199	169	209	216	110	186	244
CA12	2700	3412	4518	3400	3635	3471	3735	3492	3579	5237	4493	3917	4646	3801	4556	4816	4977	4370	4801	4573	7559	3854	3968	4963	4042	4289	3906	3203	4313	5153	4120	4333	3977	2972	4479	4011	2298	4074	4667	2156	4402	6152	2474	3966	2946	4138	3860	4163	2294
CA14	4	0	2	0	0	0	1	2	0	2	8	1	6	2	2	3	10	3	0	0	5	0	0	1	2	0	1	0	0	6	1	1	0	1	0	7	4	5	1	2	1	1	4	4	2	1	2	2	1
CA4	119	281	102	214	332	64	792	535	280	1193	860	352	1099	711	292	1200	1421	454	418	2868	1872	424	782	989	535	582	1011	70	211	256	66	52	180	56	78	78	263	133	295	418	281	371	576	300	616	813	768	922	428
CA5B	157	252	229	139	221	105	201	189	207	252	413	191	391	363	295	157	269	224	209	152	282	180	201	281	189	254	157	167	237	337	108	187	228	121	201	242	165	222	251	82	224	225	220	256	395	155	153	180	181
CA6	155	238	173	110	275	97	206	108	116	315	173	127	250	133	194	238	117	133	278	132	209	293	168	169	314	187	186	373	219	205	231	196	82	197	233	188	182	340	106	102	287	171	132	205	114	188	197	89	293
CA9	51	31	45	56	54	53	48	57	72	55	50	64	61	68	41	39	51	27	74	51	96	41	56	68	31	52	37	56	33	43	45	58	27	34	50	18	36	42	47	46	38	72	27	29	48	33	25	44	50
CAAP1	462	665	604	461	564	468	733	459	488	686	564	352	703	613	468	588	489	575	662	605	727	638	654	706	778	613	654	944	569	729	627	726	689	589	611	695	402	675	512	363	774	489	482	759	656	546	471	485	615
CAB39	3286	3656	4378	2941	2695	2588	4412	2306	2974	3926	3131	2507	4701	3171	2763	3884	3395	3427	3833	3194	4661	4089	3673	4689	5589	4283	4491	5244	3713	4959	3989	4430	4115	3820	4035	3861	2901	3979	3488	2216	4675	3110	3031	4330	3615	3511	3394	2949	3314
CAB39L	201	328	344	320	402	278	526	430	264	533	597	257	614	502	348	374	387	425	324	329	322	325	256	184	382	363	373	379	304	229	337	410	316	350	339	360	278	271	260	334	392	302	386	338	287	285	286	225	199
CABLES1	471	534	499	631	705	462	625	555	490	686	681	511	761	593	481	565	572	460	662	440	838	655	547	639	565	843	532	605	652	580	644	567	626	567	507	509	528	612	665	360	618	790	516	596	516	679	533	525	706
CABLES2	463	397	431	474	390	395	449	356	457	507	362	380	535	337	442	479	521	346	457	361	663	577	358	648	529	449	509	553	425	496	450	423	426	440	395	437	377	474	487	283	416	454	352	442	363	498	415	408	434
CABP2	9	4	0	5	2	2	0	2	0	1	4	2	1	4	7	3	2	0	6	5	3	1	4	14	0	0	0	0	1	3	6	0	0	0	0	1	4	4	1	0	6	0	1	1	1	4	0	4	0
CABYR	305	208	351	291	221	313	273	179	358	318	273	277	377	241	334	311	280	309	347	232	380	303	272	400	433	336	337	368	276	330	310	291	187	268	258	199	204	222	271	199	219	236	201	254	166	275	227	242	240
CACFD1	602	393	503	504	430	430	455	473	585	576	458	457	664	577	378	627	783	511	716	651	1036	756	543	933	439	706	656	558	452	475	641	480	454	463	473	457	391	483	469	246	388	477	453	448	535	594	414	431	614
CACHD1	628	866	1076	922	1033	902	1203	959	967	1344	1280	919	1634	1506	1025	1077	1416	990	1251	1115	1667	1008	1127	1134	944	998	957	928	874	957	788	1003	959	739	905	1189	725	804	1022	853	1109	1225	963	989	1071	1167	844	846	921
CACNA1A	38	37	52	70	32	25	57	97	34	86	81	46	129	99	62	47	89	54	114	69	104	42	62	78	66	51	43	56	65	73	42	36	30	40	53	59	41	72	67	45	52	46	40	56	59	67	32	48	90
CACNA1C	271	233	252	289	221	183	435	372	241	632	397	264	492	415	295	303	405	230	409	269	458	302	263	250	288	255	180	164	152	250	213	233	190	176	188	278	194	171	496	202	240	487	297	246	383	272	152	317	159
CACNA1D	38	57	23	60	66	35	52	46	81	93	123	59	97	97	71	60	47	43	89	39	165	33	68	55	39	60	51	49	16	47	23	26	31	10	34	86	34	55	64	24	55	110	50	36	94	22	30	24	20
CACNA1G	217	202	174	276	181	150	352	232	463	548	268	210	604	650	226	450	662	404	435	633	607	428	310	395	151	350	178	122	150	178	266	200	255	145	253	204	157	154	288	160	211	289	259	194	338	347	151	230	173
CACNA1I	11	13	31	14	18	22	6	13	18	13	10	42	24	28	24	53	90	60	32	55	179	27	52	51	7	35	37	4	12	10	6	23	10	9	35	21	11	5	22	8	4	31	20	4	1	23	6	17	12
CACNA2D1	779	1325	1464	1057	1102	1029	1886	925	1112	1938	1634	1002	1474	1582	1498	1082	1361	1088	1121	1122	1571	813	976	982	1358	955	1140	1072	1198	1202	876	1330	1288	1057	1211	1525	876	1035	1377	787	1229	1289	966	984	1102	832	960	873	625
CACNA2D2	61	82	139	117	166	106	137	116	148	143	113	121	148	85	101	99	98	86	89	89	177	88	77	90	121	69	95	89	123	93	156	106	107	99	72	126	91	144	138	91	94	166	92	87	106	146	79	97	93
CACNA2D3	152	161	206	166	130	155	140	94	129	134	105	133	193	93	94	161	87	122	167	108	141	186	171	237	315	186	244	317	272	209	255	206	185	190	219	172	106	151	66	110	223	80	143	182	55	162	139	147	220
CACNB1	188	124	198	186	162	132	195	221	231	227	187	119	250	199	153	199	221	135	228	195	264	245	168	267	135	201	167	155	165	173	243	171	162	144	139	115	119	156	202	123	127	253	197	133	176	200	129	163	167
CACNB2	504	504	693	585	600	475	810	548	550	842	748	529	641	640	613	555	463	508	554	378	604	512	605	607	564	549	553	659	605	538	578	632	473	516	588	576	437	438	525	571	515	737	618	433	452	589	431	539	574
CACNB3	650	491	669	812	816	675	764	690	785	960	801	566	1083	750	749	854	828	707	1047	588	1114	1045	721	1106	793	849	714	782	636	696	949	763	705	685	637	643	507	627	982	577	736	953	693	733	838	901	578	769	914
CACNB4	97	57	104	46	16	80	71	39	61	108	46	89	148	62	60	134	53	40	88	56	93	67	33	52	65	35	34	33	45	46	84	18	48	116	33	194	35	62	76	46	36	69	80	49	29	64	42	41	62
CACTIN	871	793	979	918	686	838	788	711	930	859	883	925	1158	882	649	855	978	745	877	796	1520	1241	935	1567	940	1237	1219	1009	798	848	1155	936	969	795	892	889	630	874	1064	587	910	963	781	865	875	1079	690	861	913
CACUL1	1616	1788	2025	1631	1344	1445	2136	1244	1652	2318	2054	1391	2357	1977	1821	1896	2093	1566	1806	1659	2482	1747	1789	2141	2402	1753	1904	1891	1783	2114	1684	1787	2033	1539	1878	2028	1346	1579	2057	1356	1762	1671	1500	1839	1621	1769	1751	1606	1215
CACYBP	1271	1703	1924	1353	2264	1331	1924	1279	1264	1839	1527	892	1861	1607	1273	1740	1462	1460	1337	1654	1991	1617	1763	1757	2174	1752	1929	2101	1344	2002	2005	2222	2269	1538	1370	1761	1217	2045	1263	1577	2342	1528	1371	1773	2762	1473	1451	1275	1540
CAD	1323	883	1348	1457	869	1220	1149	1053	1359	1301	1047	1164	1546	1411	1059	1303	1078	912	1489	1022	1910	1577	1307	2215	1467	1674	1782	1604	1349	1519	1850	1431	1265	1276	1329	1169	750	953	1456	719	960	1227	928	1012	850	1384	1057	1238	1200
CADM1	1156	1610	1837	1466	1209	1311	1777	1120	1455	1941	1541	1253	2161	1868	1554	2075	2014	1637	1887	1529	2512	1717	1811	2098	2136	1981	1884	1786	1492	2067	1685	1990	2039	1466	1852	1993	1129	1513	1630	1223	1911	1731	1412	1867	1564	1877	1509	1336	1229
CADM3	448	391	468	587	536	393	654	320	908	986	625	971	1733	924	784	811	630	631	950	622	1700	966	387	578	420	416	342	331	502	483	508	296	420	308	268	555	366	668	906	458	965	1016	462	457	1063	623	318	373	473
CADM4	145	110	163	130	180	100	128	128	187	160	150	115	231	159	154	178	162	164	246	207	335	282	244	384	153	261	226	203	126	174	126	134	142	122	151	134	126	156	209	115	168	180	187	162	147	246	157	175	290
CADPS2	328	426	388	363	236	288	641	521	339	717	554	303	823	550	357	644	781	481	518	810	761	525	512	562	631	278	538	490	683	867	243	250	265	269	263	410	362	563	801	345	662	645	437	634	635	528	488	493	239
CAGE1	98	107	79	101	60	91	125	88	109	97	112	88	96	93	76	87	102	51	86	55	79	66	78	82	87	83	73	76	73	107	75	88	57	94	74	72	43	71	132	52	107	107	56	74	54	68	80	113	51
CALCOCO1	3051	2375	3377	3705	3454	3229	3019	2323	3496	3215	3511	3605	3165	2412	3150	2992	2802	2691	3310	2130	4316	3801	2501	3840	3273	3459	3712	3100	3216	3191	3768	3053	2368	3004	2824	2885	2175	3187	3624	2244	3202	4343	2616	2935	2789	3621	2834	3108	3215
CALCOCO2	1941	2239	2533	2235	2986	2210	3613	2152	1967	4918	3288	2257	4069	2709	2854	2984	2480	2557	3301	2257	4278	2502	1842	2222	2332	1838	1758	2492	2353	2413	2389	1821	2145	2235	1665	2569	2227	3660	2933	2339	3478	3379	2444	2428	3833	2819	2135	2189	2464
CALCRL	495	781	728	577	536	420	1233	498	686	1228	1506	575	1359	1206	924	960	797	643	949	853	1318	713	626	659	815	589	434	596	669	852	497	562	755	466	455	942	603	687	986	505	863	1060	900	661	1018	677	783	599	517
CALD1	14435	17761	20661	15516	13765	13573	22643	12161	17289	22248	21398	14188	24683	20596	13693	18772	19861	16826	21405	15055	23887	18671	16050	21486	23000	18289	19188	18777	19631	22255	17975	21209	18459	14746	18857	20816	13861	18217	20366	13942	21106	17587	20341	19387	19778	20080	16943	15065	19336
CALHM1	1	0	3	5	0	3	2	0	1	3	3	5	0	1	4	2	2	0	0	0	0	3	1	0	2	3	0	1	1	1	2	5	1	2	3	0	5	3	9	1	6	8	1	2	0	1	4	7	0
CALHM2	554	554	706	685	681	825	617	616	785	607	779	677	714	561	479	467	541	548	657	504	839	707	588	840	557	833	736	586	476	627	586	670	721	519	543	700	423	663	578	351	632	514	466	624	585	723	479	498	550
CALM1	11409	11917	13645	10642	12011	9318	14458	9863	11295	15302	11579	8377	17152	14668	10465	15501	13491	12346	13585	12961	18681	15047	12709	17306	16006	12724	13439	15907	11697	16385	13302	12399	15241	11499	10868	13169	10764	16982	14426	8457	17585	12068	11217	14714	21843	14286	11254	9462	14291
CALM2	12508	22104	19392	11911	21652	12195	22460	18312	13841	28437	19327	12954	25077	19783	17469	18383	16685	16379	17566	17260	20469	15434	15350	16385	20153	12785	13208	20755	16307	17609	13232	15405	14907	14287	14071	18554	18442	26868	15904	14413	27040	16072	15350	20686	32499	16140	15152	14268	18145
CALM3	2362	1986	2432	2525	2569	2122	2451	1866	2944	2843	1999	1978	3070	2541	1906	2209	2041	2113	2512	2548	3774	3072	2320	3626	2251	2889	2369	2759	2188	2379	3154	2499	2625	1988	2160	2727	1706	2672	2702	1907	3087	2373	1992	2563	3253	2830	1953	1935	2622
CALML4	212	197	161	217	207	137	267	223	205	314	331	171	389	290	187	137	195	171	266	208	286	161	196	181	205	180	127	207	185	172	184	187	144	114	164	130	164	275	356	189	321	262	220	248	368	238	221	180	215
CALML6	4	2	3	1	5	5	8	5	5	6	17	5	24	19	5	9	8	2	4	10	9	14	2	4	4	2	2	0	2	2	1	0	6	10	10	3	2	0	9	10	5	4	9	4	4	14	14	3	0
CALN1	72	132	178	120	156	164	216	175	67	358	286	187	183	206	232	89	167	92	78	105	260	55	34	133	36	81	56	89	182	154	132	119	246	44	74	141	79	86	137	54	68	212	96	24	86	95	63	82	61
CALR	13436	11605	13894	12159	12857	10812	14586	10158	14953	14441	12084	11907	17040	14068	11013	17680	14708	12255	13926	18670	26261	18127	12940	20138	14340	14009	14960	14664	9900	15620	16431	12863	16581	11356	11493	14621	9754	13915	16837	8856	15342	12637	12492	13856	27161	17403	11527	12915	16462
CALR3	0	0	4	1	0	0	1	0	0	1	0	1	11	5	1	0	1	0	1	1	1	0	1	2	1	2	0	0	2	1	1	0	0	0	0	0	0	1	0	0	0	1	0	1	1	0	0	1	2
CALU	2446	2939	2708	2361	2156	1710	3711	1756	3010	3696	3202	2316	5707	5433	3119	4354	3987	2929	3544	4258	4837	3547	2673	3632	3441	3103	2515	2445	2039	4275	2404	2737	4136	1728	2300	3299	1835	2348	4506	1406	2941	2903	2535	2973	7026	3170	2431	2428	2368
CALY	21	10	22	16	9	20	21	14	34	27	27	39	24	16	41	8	12	12	26	14	36	15	11	19	19	8	7	16	16	5	17	3	7	12	9	17	18	67	18	10	28	47	14	11	29	20	9	35	31
CAMK1	219	261	309	337	531	376	479	466	405	520	416	272	507	412	247	345	358	326	323	393	513	410	304	359	317	307	332	204	236	267	342	330	435	225	219	364	254	323	374	399	400	528	397	265	648	336	207	329	313
CAMK1D	1098	1034	1209	1189	1031	902	1170	723	1121	1668	1647	1180	2180	1520	1268	1439	1446	1067	1617	1328	1838	1528	1409	1540	1528	1367	1214	1334	1261	1343	1194	1161	1178	1142	1377	1423	689	854	1329	800	1145	1459	994	1211	1217	1416	1158	1351	1023
CAMK2A	0	7	7	9	11	1	7	14	12	24	5	4	20	34	20	15	14	12	20	28	8	29	9	20	7	5	6	6	4	6	4	9	2	1	8	2	16	13	10	1	8	2	19	12	7	20	10	10	10
CAMK2B	80	70	80	70	74	71	43	64	85	96	54	71	50	75	125	60	59	98	85	45	127	80	78	124	76	68	110	77	67	73	86	67	63	87	69	74	85	99	114	59	108	78	74	54	50	76	62	75	83
CAMK2D	1768	2317	2721	1826	2411	1771	3284	2180	1783	3565	2926	1867	2983	2291	2262	2385	2016	1985	2173	2144	2736	1853	1797	1676	2546	1630	1941	2499	2399	2594	2025	2000	2210	2142	2019	2158	1790	2843	2299	1638	2735	2831	1878	2349	2641	1982	2087	1523	1574
CAMK2G	1412	1533	1649	1350	1605	1148	1658	1426	1487	1890	1658	1233	1895	1775	1411	1594	1964	1495	1784	1610	2505	1857	1582	2118	1449	1615	1500	1582	1428	1825	1515	1508	1243	1143	1478	1347	1111	1451	1657	850	1389	1248	1376	1436	1842	1618	1226	1197	1542
CAMK2N1	253	308	382	279	324	250	284	120	287	305	210	191	308	214	150	209	319	260	264	194	369	301	290	342	344	231	329	373	232	264	347	348	427	315	307	319	209	328	187	236	354	204	290	393	355	359	381	274	291
CAMK2N2	50	16	54	49	34	33	28	37	37	68	35	16	47	33	32	65	54	55	48	81	72	56	39	56	41	52	26	58	25	21	36	35	59	45	28	44	20	51	36	15	36	29	27	21	46	59	14	34	51
CAMK4	61	50	104	83	83	69	122	38	121	101	85	80	179	147	88	82	134	80	121	71	156	100	103	71	87	73	56	37	52	90	111	75	88	71	69	120	71	60	202	66	85	119	63	56	156	93	67	64	85
CAMKK1	1344	892	1166	1046	843	874	781	806	1010	901	772	807	1094	592	698	867	818	645	947	660	1161	1135	883	1424	1089	1171	1130	1055	1002	1241	1360	1035	963	1040	1092	884	882	1053	1133	573	942	1027	620	848	704	1081	823	992	832
CAMKK2	294	216	251	420	191	338	369	212	417	346	502	347	561	377	280	277	454	229	335	338	681	324	256	426	263	438	295	202	206	320	263	220	348	228	248	307	131	141	425	173	294	387	295	242	318	251	286	317	163
CAMKMT	59	39	90	74	55	69	80	43	79	117	81	63	74	87	89	71	92	67	86	54	126	55	62	86	61	73	85	112	72	62	74	86	72	73	48	72	84	78	55	106	91	62	82	70	102	93	52	56	103
CAMKV	23	8	14	36	11	23	24	15	30	55	25	26	24	49	29	26	16	6	16	20	9	20	12	13	12	15	10	20	18	31	19	9	5	17	15	8	18	21	31	3	12	20	14	10	9	19	10	25	21
CAMLG	569	584	711	465	544	468	680	400	567	722	556	412	659	606	567	628	490	507	624	548	786	635	584	708	688	577	572	765	520	714	566	615	643	590	496	637	532	729	508	423	768	562	504	707	765	618	499	476	610
CAMSAP1	1594	1346	2016	1703	1146	1681	1361	1265	1618	1499	1501	1296	1757	1440	1193	1393	1694	1399	1611	1429	2744	1988	1601	3233	2054	2416	2432	1813	1664	1752	2415	2157	2072	1572	1783	1623	1082	1208	1818	1013	1439	1705	1300	1485	1129	1745	1247	1585	1480
CAMSAP2	3537	3451	4327	3621	2821	3052	3813	2857	3552	3841	3622	3069	4107	3279	2803	3669	3296	2788	3698	2852	5111	3640	3307	4915	4344	4018	4262	4306	4211	4567	3932	3934	4062	3534	4023	3757	2626	3279	4205	2495	3554	4060	3047	3323	3001	3886	3227	3124	2724
CAMSAP3	2649	2129	2678	2596	2459	2565	2138	1864	2758	2237	1881	2341	2696	1922	1565	2238	2261	2036	2770	1870	3525	3785	2304	4789	3037	3769	3453	3344	3207	2853	4711	3018	2806	3095	3055	2089	2128	2992	2338	1667	2724	2321	1960	2804	1513	3286	2579	2115	3041
CAMTA1	741	753	998	670	692	580	809	646	648	875	581	512	845	508	576	780	596	658	786	606	862	755	752	996	967	700	815	1122	721	874	766	773	727	828	778	792	696	971	653	590	967	647	603	840	853	712	681	612	849
CAMTA2	1743	1078	1730	2377	1452	1792	1913	1475	2004	2232	1882	1745	2582	1886	1504	1947	2021	1466	2366	1513	2644	2422	1625	2582	1953	2320	1876	1960	1919	1781	2565	1839	1531	1943	1688	1401	1048	1223	1828	1124	1418	2076	1449	1338	1075	1996	1300	1720	1497
CAND1	3717	3763	4560	3594	2704	3103	4823	2348	3374	4441	3948	3154	5333	3664	3185	4255	3921	3281	4311	3658	5162	3957	3921	4836	6239	4539	4875	5139	3768	4799	3942	4578	3899	3820	4286	4367	2724	3298	3805	2345	4471	3161	3199	3896	3470	3897	3725	3200	2950
CAND2	136	165	303	149	133	228	169	119	254	148	102	152	224	160	201	204	227	179	287	155	347	230	208	361	161	252	270	172	238	233	238	258	176	188	191	245	172	204	158	136	164	121	181	181	115	251	115	125	218
CANT1	621	569	682	586	678	564	661	595	669	720	696	534	895	826	603	797	831	667	777	722	1129	925	763	961	753	960	752	689	518	729	763	659	736	601	672	695	446	615	853	437	733	879	484	741	918	817	574	648	715
CANX	8715	10312	11888	8325	7887	8118	12267	6861	8717	12251	10003	8081	13692	10532	8754	12704	10518	8648	10927	10886	15511	10486	9817	12484	13577	10130	10998	12803	8421	11665	10868	10943	12135	9545	9930	12457	8113	9217	9950	6530	11043	8258	8535	9990	11213	10765	9071	8245	8396
CAP1	8454	7786	8286	8684	7744	6293	9178	5811	7390	9736	7360	6465	10648	7244	6059	8905	7219	6284	8641	7324	10919	9647	7382	9108	10521	7761	7478	10936	8043	8999	8371	7906	7682	7362	7800	7829	5333	9136	10059	4646	9512	8732	5611	8560	10069	7544	7058	6897	6828
CAP2	178	144	192	228	181	159	375	137	243	320	246	175	377	244	239	264	214	193	222	203	315	218	140	190	239	148	147	131	117	152	149	178	222	105	137	227	132	139	157	103	256	205	210	222	221	121	154	162	87
CAPG	2577	2357	2465	2320	2445	1838	2479	2206	2606	2510	1827	1899	2945	1837	1830	2837	2216	2241	2997	1996	3717	3648	2210	3867	3112	3046	2851	3455	1925	3690	2966	2032	2744	2312	2132	2110	1246	4182	3466	1130	3341	2394	1345	3019	5645	2224	2139	1728	2363
CAPN1	4115	3271	4166	4017	3244	3445	3656	3133	4568	4635	3978	3748	5737	4233	3535	4647	4666	3844	5139	4191	7747	6603	4137	7379	4602	5103	4707	4556	3707	4856	5215	3800	4313	3824	3777	4238	2689	4197	4890	2396	4188	4296	3226	4220	5033	5054	3516	3913	4703
CAPN10	448	369	507	399	413	400	386	385	544	534	393	396	583	412	362	499	492	442	569	460	769	740	553	912	411	731	694	523	421	582	670	504	478	490	459	498	300	488	537	252	492	495	359	418	523	491	346	434	548
CAPN11	88	51	128	107	109	78	116	76	55	125	58	71	71	22	135	79	29	39	59	21	86	51	15	18	24	16	36	71	70	57	107	38	81	119	39	110	22	107	126	24	50	93	17	51	41	22	40	52	24
CAPN12	1598	883	1326	1552	711	1153	1168	900	1635	839	687	1029	1479	563	655	1789	1490	1679	2214	1234	2165	2728	2056	3186	2190	2254	2565	1989	1134	1100	2304	1615	901	1726	1894	981	744	738	1067	532	1098	822	865	1100	509	1891	1029	1005	1421
CAPN14	2	3	0	4	10	6	6	8	1	36	21	3	13	48	132	94	116	33	55	64	193	51	63	44	27	17	14	1	2	7	4	3	0	1	0	1	10	5	27	23	14	37	11	8	9	10	4	7	38
CAPN15	797	489	749	817	551	639	677	660	786	758	708	645	907	722	581	714	856	530	873	730	1309	889	688	1328	661	998	850	632	671	888	942	688	808	682	759	574	420	483	1011	425	515	899	602	555	652	707	664	722	703
CAPN2	2879	2948	2950	3196	3260	2404	4490	2535	3721	4690	4410	3044	6402	4037	3063	3909	3862	3042	3936	3457	5164	3910	2694	4330	3500	3422	3068	3242	3094	4826	3082	2652	4945	2605	2686	3831	2062	3785	4512	1943	3713	3629	3424	3817	7567	3467	2864	2936	3165
CAPN5	374	411	444	514	662	431	541	821	639	531	844	513	732	740	438	584	711	404	568	793	771	649	537	612	414	663	366	376	433	469	535	520	389	386	514	504	483	396	392	460	498	525	617	492	451	689	415	592	576
CAPN6	138	112	83	127	99	82	144	57	187	171	129	128	378	364	138	324	317	202	300	266	400	435	335	351	313	199	179	107	53	227	168	123	109	31	108	194	48	86	136	60	200	73	114	216	131	264	187	162	200
CAPN7	749	945	949	911	1001	855	1053	893	856	1196	1311	754	1374	1181	924	1001	991	923	1049	917	1353	1023	890	1045	1094	1011	843	1063	832	1058	951	956	1030	791	826	864	724	967	948	541	1009	952	684	957	1042	905	821	838	807
CAPN8	796	492	902	862	486	876	445	267	891	270	201	701	552	331	335	614	537	511	681	425	667	879	833	1505	1149	1217	1316	1061	826	765	1222	1114	510	895	1247	579	548	480	517	455	590	370	613	632	201	775	476	543	789
CAPNS1	3294	2738	2913	2890	3300	2260	4261	2626	3447	4745	3683	2459	5444	3965	2882	4803	3610	3069	4167	4012	5107	4912	3059	4340	3757	2907	2817	3849	2486	3790	3373	2532	3280	2652	2234	3257	2370	4488	3645	1955	4095	2984	3077	4081	6795	3523	2754	2581	3980
CAPNS2	1168	1430	1575	1320	2192	1238	1862	1502	1143	2467	1327	1148	1944	1089	1455	1640	1195	1457	1623	1220	1650	1613	1219	1442	1718	1260	1204	1972	1033	843	1953	1379	1333	1574	1169	1292	1589	2618	1286	1071	2422	1609	899	1620	1929	1626	1127	1343	1603
CAPRIN1	4953	5666	6698	5117	4562	4379	6878	3792	5186	7249	5677	4601	8307	6102	4808	7111	5981	4959	6693	6044	8358	6059	5937	7627	8070	5837	6648	7667	5303	7091	5957	6012	6324	5481	5934	6443	4569	5836	5812	4001	6734	5352	4843	6453	6075	6264	5374	4739	4589
CAPRIN2	560	743	1000	620	659	824	728	771	881	695	897	743	811	950	759	659	944	787	829	745	882	597	938	1129	830	853	986	683	618	801	634	886	688	537	950	773	430	473	915	380	671	1002	567	644	796	756	507	916	647
CAPS	90	64	97	88	142	49	179	150	69	169	127	81	213	131	75	126	123	78	127	204	165	144	122	109	117	130	81	112	94	59	141	85	91	80	65	33	45	127	132	59	123	146	61	98	112	54	103	95	56
CAPZA1	4215	5238	6206	4208	4569	3965	7062	3758	4679	6799	4884	3800	6810	4954	4780	6030	5333	4768	5628	5111	6976	5393	5097	6260	8130	4849	5957	7352	4921	6165	4998	5779	5674	5009	5159	6342	4265	6236	4948	3769	7540	4647	4608	6519	7506	5473	4873	4362	4561
CAPZA2	1852	2320	2631	1731	2101	1611	3231	1792	2001	3493	2459	1689	3204	2658	2365	2594	2388	2286	2615	2273	3219	2465	2145	2500	3278	2178	2153	2999	2199	3118	2134	2236	2662	1957	2044	2602	1871	3138	2138	1707	3140	1989	1992	2747	3655	2153	2140	1676	2040
CAPZB	878	727	746	903	710	783	695	491	1021	691	652	791	999	751	609	730	798	647	851	740	1394	1034	639	1233	807	1006	800	808	704	932	918	702	758	740	731	789	536	834	1081	572	869	950	718	761	933	1005	569	793	1070
CARD10	524	506	509	477	369	395	448	495	572	468	698	374	695	545	391	508	672	333	608	547	719	836	532	697	599	668	601	462	502	602	652	523	383	412	500	381	306	494	477	352	431	383	454	466	452	555	422	391	444
CARD11	143	154	141	213	301	112	247	345	220	301	508	176	347	330	185	171	270	139	232	266	323	195	208	137	83	184	96	116	204	128	130	141	131	137	130	117	117	218	326	173	249	404	194	185	275	187	125	164	186
CARD14	186	307	336	439	624	449	435	680	378	811	884	475	581	544	596	638	726	450	574	701	1283	445	456	461	167	315	222	212	314	199	351	193	255	267	168	252	243	398	479	369	343	1026	297	187	360	434	197	538	364
CARD19	315	370	394	379	501	317	434	510	423	553	522	428	599	505	423	414	464	308	548	438	679	448	309	490	257	369	276	368	464	378	323	256	320	277	281	348	295	424	457	319	428	592	383	332	647	458	227	431	457
CARD6	226	331	295	289	280	218	483	266	295	609	490	350	614	419	501	495	387	294	565	430	716	380	248	290	268	302	194	280	243	402	316	230	346	243	198	414	192	304	537	240	350	450	279	305	533	278	258	319	204
CARD9	144	184	134	181	241	128	232	329	215	264	222	208	333	189	251	169	188	197	256	192	400	226	114	198	106	154	147	79	142	158	105	87	119	100	104	108	113	196	400	162	138	373	83	113	375	190	74	130	156
CARF	326	388	492	358	235	329	560	295	367	730	626	337	589	521	409	414	420	368	420	285	458	320	377	345	582	311	330	464	367	440	354	380	330	334	392	410	317	348	409	299	354	411	352	413	293	327	405	355	255
CARHSP1	2459	2074	2970	2390	2342	2474	2459	2102	2671	3021	2181	2429	3335	2326	2271	2715	2524	2352	3110	2263	4470	3658	2325	4064	2764	2789	2924	3185	2542	2582	3691	2425	3093	3041	1997	2544	2079	3187	2623	1707	2956	2483	2025	2575	3108	3048	2189	2732	3221
CARM1	895	681	821	971	596	711	995	755	971	1039	953	753	1289	954	666	992	1096	701	1071	887	1665	1094	822	1324	930	1132	995	989	750	1058	999	811	1057	761	807	960	555	774	1114	536	913	1032	626	926	1033	938	874	795	777
CARMIL1	1050	878	1214	1157	637	919	1142	596	1150	1183	915	1031	1428	1179	750	1387	1265	943	1341	1122	1580	1411	1143	1615	1549	1128	1252	1459	973	1303	1164	1111	928	1153	1110	1225	749	942	966	654	1126	838	924	1300	728	1294	1036	1033	1055
CARMIL2	37	78	60	47	52	40	80	66	84	102	91	77	61	48	91	71	76	57	97	59	84	56	52	83	39	53	53	43	57	63	85	56	63	36	42	50	67	62	105	45	58	133	47	46	81	92	48	73	61
CARMIL3	55	29	42	81	35	45	69	52	48	43	52	43	134	92	85	48	68	60	91	39	101	79	56	66	40	65	58	44	46	24	37	53	21	55	30	49	49	61	76	36	49	101	67	72	31	50	63	70	74
CARNMT1	911	936	1255	748	692	748	1173	582	749	1075	788	662	1166	923	800	1103	952	798	1058	946	1201	918	1083	1177	1731	1128	1268	1516	1031	1359	981	1097	1070	949	1064	1082	646	962	786	536	1161	740	711	1097	821	938	991	707	804
CARNS1	29	8	13	18	10	23	18	29	16	25	33	8	24	12	7	19	21	19	27	8	22	22	10	13	2	4	6	7	7	27	21	19	10	24	4	17	10	15	24	6	5	15	21	4	16	15	6	9	23
CARS	2410	1897	2805	2262	1904	2218	2194	2010	2559	2118	1681	2209	2909	1579	1626	2636	2475	2438	2698	2031	3982	4045	2938	4944	3209	3309	3741	4143	2707	3270	3277	2569	2123	2836	2787	1985	1742	2484	2347	1288	2479	1851	1897	2582	2277	3079	2002	2253	3482
CARS2	747	520	846	754	536	789	772	768	978	962	598	615	1019	654	644	853	703	742	1038	638	1403	1067	685	1389	792	900	981	857	520	537	992	626	714	880	513	712	411	827	785	407	806	673	453	748	1017	833	581	791	717
CASC1	51	97	50	47	107	38	83	86	52	117	138	59	120	145	90	82	80	87	90	83	105	60	94	49	89	37	42	82	80	108	38	40	37	25	47	66	90	114	95	57	105	87	64	105	119	62	55	53	70
CASC3	2163	1876	2313	2470	2014	1915	2438	1471	2220	2645	2159	2018	2783	2226	1953	2307	2165	1802	2190	2143	3311	2464	1963	2931	2563	2372	2307	2315	1962	2290	2198	2137	2362	1900	2156	2296	1599	2163	2614	1545	2238	2382	1924	2244	2197	2567	1921	2177	1841
CASC4	1982	1941	2204	2131	1985	1594	3201	1615	2158	3286	2816	1771	3293	2943	2575	3080	2543	2426	2817	2365	3441	2654	2125	2655	3026	2071	2224	2608	1924	2938	1997	2057	2165	1921	2000	2321	1408	2074	2594	1368	2479	2774	2084	2343	2948	2407	2003	2198	1888
CASD1	741	1223	1190	858	963	714	1469	947	911	1636	1423	810	1618	1618	1085	1064	1078	956	1221	852	1324	876	1027	957	1453	1100	1121	1099	1165	1159	778	1076	1005	908	1109	1124	824	991	884	745	1045	993	1022	1026	913	953	1123	828	876
CASK	1563	1827	2189	1858	1525	1403	2340	1347	1675	2373	1852	1483	2469	1901	1575	2203	1985	1565	2139	1968	2549	1862	1914	2089	2370	1897	1914	2207	1983	2400	1872	1968	1830	1771	2082	2240	1509	2096	2268	1147	2301	1785	1555	2119	1767	2020	1812	1674	1502
CASKIN1	56	45	85	73	64	98	51	68	66	68	56	36	77	68	61	75	63	55	107	48	105	65	51	101	40	75	67	34	57	32	92	68	50	100	54	44	58	74	51	20	46	69	45	58	42	44	20	33	47
CASKIN2	800	661	868	767	524	672	732	619	929	868	752	798	1075	826	612	917	1014	599	1018	766	1789	1146	691	1531	783	978	1011	650	649	793	1032	668	955	849	695	897	495	697	873	403	701	906	691	707	612	975	584	843	758
CASP14	3128	4135	3770	4008	5856	3603	5418	2876	3188	5818	2690	3457	7293	4189	3238	6470	3364	3315	5600	3024	5904	5751	3171	4458	5530	4041	3701	5971	3874	4436	5913	4810	2989	4518	4593	3898	4628	6802	5664	4495	8494	8208	5071	6246	6778	9458	5511	9138	10209
CASP2	745	573	760	774	619	647	814	395	750	840	697	557	1005	732	612	951	800	613	893	730	1151	926	783	1194	918	885	777	872	678	865	909	829	771	760	776	751	519	605	798	381	777	823	510	755	686	857	638	704	736
CASP3	709	982	1023	735	849	713	1059	683	797	1071	832	725	1053	733	798	957	804	889	1003	904	1349	977	835	1057	1365	819	946	1061	778	1108	810	977	914	767	842	966	748	1151	969	444	1178	884	646	992	1155	837	785	678	750
CASP6	441	567	727	537	658	451	827	523	558	835	650	442	662	566	582	623	535	605	568	608	791	639	500	715	850	549	751	911	565	738	590	680	730	618	512	669	528	1196	563	517	1012	555	576	888	966	635	576	473	709
CASP7	265	238	232	310	279	235	321	184	266	376	261	241	409	264	318	326	260	217	314	239	661	339	274	353	444	317	237	290	292	279	309	277	243	293	274	313	271	350	347	330	321	372	286	360	422	347	216	248	286
CASP8	370	577	493	454	618	331	871	478	458	1014	938	424	800	789	606	669	584	528	591	718	1230	531	466	532	529	490	413	437	489	649	401	464	685	305	343	604	366	469	722	599	643	721	581	486	1197	675	445	393	444
CASP8AP2	835	964	1191	892	533	826	1111	535	904	1074	1026	750	1253	1089	841	937	958	714	875	870	1201	687	872	1053	1404	943	1020	1002	962	1151	911	1179	902	800	1092	1106	607	654	980	635	874	975	804	815	693	908	773	845	547
CASP9	339	331	274	461	355	351	602	274	416	551	409	285	592	386	318	396	398	283	514	378	544	460	309	478	420	390	356	418	369	281	422	368	411	326	314	385	296	352	497	318	400	505	332	400	492	510	339	410	354
CASQ1	7	10	9	27	6	15	10	18	21	14	16	16	24	15	11	7	3	4	13	16	20	3	14	8	8	12	11	13	17	13	2	8	3	6	4	19	8	9	25	6	6	13	14	5	1	6	7	9	2
CASQ2	135	120	128	70	72	79	61	39	103	17	30	105	69	69	66	76	64	66	64	65	90	278	134	427	252	265	208	125	115	189	109	140	127	59	180	195	49	56	53	33	147	10	132	265	21	312	114	41	213
CASR	131	74	56	106	38	47	66	33	71	55	53	41	72	17	19	72	37	23	73	47	29	58	56	46	103	68	72	134	73	90	97	113	22	62	149	36	38	66	109	17	104	87	26	64	27	35	87	28	16
CASS4	35	58	67	58	49	42	83	24	102	93	83	58	138	69	68	95	63	67	51	47	92	83	37	75	57	35	58	55	62	103	64	44	53	37	27	72	19	60	132	22	61	87	32	52	106	49	34	48	30
CAST	7543	7650	9066	8242	7065	6508	8525	4955	7145	9478	8209	6365	9702	7140	6840	8652	7025	6149	8406	6170	9779	10008	7198	9898	11618	8953	8910	11275	8803	9579	9042	8648	8480	8691	8851	9117	5032	10183	7341	4597	10514	6685	6496	9740	7716	8485	8092	6603	7380
CASZ1	5197	4224	6253	5711	3534	5082	4616	3153	5993	4503	3691	4992	5800	4061	3675	4960	4754	3781	5753	4166	7777	6288	4941	8620	6443	6700	6806	6189	5885	5432	7401	6172	5028	6180	6152	5117	3673	4263	4794	3368	4306	4726	3946	4750	2403	6003	4968	5509	4568
CAT	2443	2898	4076	2653	3536	2998	5299	2801	2650	5272	3927	2568	4724	3385	3877	3481	2783	3181	3288	2793	4362	2929	1994	2416	3186	1943	2679	3142	2667	2606	3163	2361	3403	3338	2137	4097	2373	4367	3335	2384	4642	3579	2454	3156	4208	2551	2710	2363	2476
CATSPER2	63	40	75	62	67	59	104	71	69	121	107	47	143	93	80	68	54	43	73	46	87	54	42	54	64	35	39	73	38	54	73	69	55	63	55	43	36	54	48	56	42	54	79	43	66	58	40	45	50
CATSPER3	8	0	10	2	4	1	11	1	9	10	10	4	7	6	2	9	15	6	17	3	17	12	9	4	8	10	2	6	10	9	5	7	5	1	1	9	12	8	0	1	10	2	1	4	5	8	6	4	8
CATSPER4	217	207	279	278	364	244	251	404	229	381	286	244	283	219	259	204	123	134	232	137	215	164	191	173	198	157	196	283	520	184	182	222	105	234	201	135	370	252	203	285	199	305	279	127	168	341	119	228	323
CATSPERB	3	9	3	10	2	7	2	6	6	3	9	3	2	20	5	8	5	5	3	3	4	9	9	23	8	1	5	6	14	1	4	8	7	7	10	11	3	4	2	6	5	10	7	3	9	3	2	2	3
CATSPERD	80	45	79	72	64	81	75	60	101	105	75	85	85	90	89	66	88	65	73	52	91	69	63	97	84	75	80	81	70	74	64	76	51	62	58	70	40	55	68	57	40	71	58	63	28	71	56	80	66
CATSPERG	117	110	132	139	107	105	112	128	155	160	137	118	158	141	120	148	150	113	183	84	132	142	109	147	132	164	157	178	154	116	156	163	90	104	148	79	92	135	130	95	95	141	114	98	63	116	73	122	108
CAV1	4034	5629	5323	5432	6961	3456	10274	5820	4832	12442	10033	3817	12079	8614	5651	7711	6426	5757	7152	5512	6834	5962	4539	4886	6655	5359	4544	5514	4950	7001	4645	5072	7800	4344	4408	5930	5232	7106	5068	4819	9554	6607	6562	7011	10023	5291	4958	3987	4085
CAV2	958	1507	1723	1127	1470	1105	2476	1437	1240	2728	2666	1215	2643	2214	1889	1726	1550	1650	1614	1164	1808	1257	1112	1276	1616	1275	1367	1437	1460	1949	1051	1271	2011	1054	1182	1747	1244	1902	1257	989	2199	1603	1615	1883	2257	1214	1535	1148	1041
CBARP	557	434	654	508	428	476	341	383	488	420	349	366	533	483	380	570	500	439	564	427	742	713	605	1066	635	851	858	718	622	517	825	577	551	597	556	427	294	397	444	343	437	455	283	468	382	506	466	528	604
CBFA2T2	524	542	606	672	523	515	820	563	827	768	794	697	1073	968	582	685	733	567	730	631	974	798	686	725	651	698	597	532	613	694	522	559	631	488	553	607	535	494	675	579	642	790	757	691	455	888	573	565	542
CBFA2T3	421	357	393	583	543	378	803	454	633	837	837	407	808	659	379	538	544	347	529	453	663	539	375	459	431	573	478	362	378	553	568	601	843	349	408	570	234	408	548	390	511	495	554	722	948	663	446	501	422
CBFB	1948	2430	2586	1806	1980	1618	3213	1829	1747	3062	2613	1652	3127	2699	1904	2473	2700	2105	2473	2277	3009	2271	2604	2598	3093	2344	2348	2859	2322	2663	2170	2558	2641	2197	2318	2555	1797	2296	2399	1714	2756	2177	2380	2393	2452	2333	2197	2044	2017
CBL	1699	1536	1886	1944	1042	1460	1762	947	1771	1797	1864	1496	2224	1788	1418	1640	1861	1102	1563	1648	2649	1579	1599	2250	2059	2006	1848	1507	1542	2060	1663	1952	2004	1490	1796	1834	905	1058	2349	1074	1309	2122	1348	1458	1312	1982	1484	1674	1055
CBLB	479	668	592	803	776	551	1205	608	731	1292	1488	635	1274	1302	1005	900	1170	744	950	934	1542	666	720	583	656	768	592	473	684	775	562	748	990	465	468	798	377	605	863	574	734	1181	737	599	977	554	736	735	432
CBLC	271	185	298	229	317	224	266	358	300	389	244	184	374	257	224	321	272	313	395	263	522	371	290	431	240	288	283	296	328	202	379	201	335	292	231	239	214	333	255	197	259	367	191	269	296	316	223	267	338
CBLL1	698	756	998	678	678	609	914	486	614	1000	812	528	1024	813	719	819	797	748	755	750	1085	660	853	1003	989	737	895	920	811	938	760	789	845	758	819	1009	553	816	804	667	910	834	757	768	735	860	789	587	617
CBLN3	46	74	68	58	72	43	69	50	81	61	57	46	46	57	78	57	57	37	64	37	245	54	38	53	25	49	18	43	60	73	40	34	42	25	38	36	53	87	106	77	61	98	21	60	62	55	36	57	68
CBLN4	109	249	158	165	279	209	263	187	208	388	297	194	240	230	184	158	227	148	216	273	324	97	196	199	84	192	119	136	245	304	135	163	175	119	163	290	182	263	377	190	350	469	225	240	269	226	228	222	274
CBR3	528	590	711	601	911	758	739	757	718	1060	1043	658	951	818	911	618	910	786	1069	710	1625	847	648	856	596	895	690	642	716	770	692	542	787	482	368	840	523	1028	713	680	901	1005	624	683	1415	801	551	716	891
CBR4	879	1159	1261	1004	1131	1060	1470	1063	957	1623	1427	827	1715	1450	1058	1218	1266	1107	1100	1560	1619	1063	1126	1243	1447	1290	1156	1201	1154	1086	1426	1375	1294	997	1083	1249	714	1283	1064	926	1501	1223	904	1137	1099	1101	1044	958	977
CBS	2629	2061	2964	2556	2129	2212	1894	1674	2937	1790	1372	2512	2510	1935	1556	2380	2207	1994	2570	2214	3012	3767	2738	4455	3069	3708	3133	3464	2492	3652	3124	2876	2765	2783	2966	2303	1618	2785	2029	1310	2990	1636	1804	3037	1807	3021	2250	2215	2925
CBX1	2602	2389	2833	2267	2331	1912	2594	1624	2506	2701	2088	2054	3092	2587	2315	2586	2507	2417	2715	2560	3820	2829	2415	3617	2975	2568	2476	2889	2357	2838	2549	2569	2638	2367	2264	2575	1841	2620	2506	1803	2848	2207	2088	2425	2825	2817	2015	2227	2590
CBX2	623	396	687	556	236	521	384	137	600	321	199	390	464	422	262	554	457	370	544	515	682	805	698	1284	839	938	882	814	552	752	850	740	609	602	677	552	317	355	452	237	434	289	363	552	339	648	498	515	591
CBX3	3628	4382	5221	2904	3702	3052	5245	2958	3539	5530	3644	2860	5131	4668	3812	4549	3893	4085	4438	3888	4940	4337	4903	4685	6817	4252	4865	6160	4503	5470	3953	5003	4468	4123	4257	4953	3666	5099	3315	2820	5726	3135	3626	5553	5350	3917	3935	3375	4292
CBX4	694	603	842	801	840	720	839	647	880	793	722	793	902	721	644	866	756	569	893	731	1136	957	803	1322	832	929	882	984	777	829	993	853	763	800	692	866	647	767	834	512	617	852	678	775	739	882	665	698	931
CBX5	4795	4149	4932	4718	2920	3763	5178	2346	4543	4987	4214	3747	6530	5764	3787	5360	5062	3550	4544	4934	7461	4944	5039	7043	6586	5474	5010	5167	4079	5775	5027	5290	5778	4111	5063	6034	2899	3136	5445	2627	4131	4093	3868	4304	3972	4642	4182	4286	3175
CBX6	686	566	576	899	664	618	764	510	923	851	1064	752	1095	1021	747	843	833	701	938	833	1307	960	696	1081	632	759	607	552	446	792	677	728	740	494	625	743	523	602	929	609	704	894	881	812	1032	943	707	766	844
CBX7	998	982	1177	1485	1479	1235	1316	1439	1254	1436	1851	1301	1538	1092	1159	828	917	694	1118	710	1732	1066	689	1107	832	1057	904	971	1098	849	1160	873	929	1037	826	1105	1112	1335	1497	1139	1229	1952	1039	1126	1150	1144	1057	1142	1216
CBX8	406	389	413	430	443	399	406	323	402	428	387	407	482	382	359	468	432	332	519	377	481	536	424	637	462	527	428	483	390	414	467	395	358	414	379	377	349	460	518	364	457	390	355	431	434	490	352	324	473
CBY1	144	125	175	185	104	214	161	156	164	203	159	145	222	141	193	178	133	172	188	142	239	198	138	230	193	151	199	200	143	129	222	131	181	164	112	170	86	239	215	99	279	277	165	205	217	186	142	240	105
CC2D1A	888	856	919	1019	1012	993	1111	1142	1102	1418	1228	864	1495	1021	869	1024	1412	1019	1459	948	1874	1269	880	1482	930	1274	1162	1015	997	969	1413	969	1104	1034	788	961	793	1017	1045	722	884	1249	823	860	975	1180	818	910	1117
CC2D1B	2350	2013	2576	2132	1938	2048	2339	1975	2392	2585	2217	2191	2839	2354	1990	2451	2554	1830	2544	2153	3697	2804	2193	3242	2312	2312	2382	2702	2146	2399	2417	2024	1804	2190	2195	2246	1709	2186	2280	1346	1998	2073	1652	1980	1684	2427	1706	1936	2129
CC2D2A	302	342	390	468	403	412	466	361	424	636	678	345	580	563	411	414	349	353	523	332	510	403	321	465	406	443	385	380	422	378	363	406	327	364	375	429	279	567	530	302	585	610	379	528	420	464	514	412	390
CC2D2B	4	4	4	3	11	5	9	0	5	9	10	7	21	32	9	10	28	3	6	30	5	6	6	1	3	5	7	3	7	12	3	8	2	1	9	3	9	2	9	2	5	4	11	5	6	7	7	2	7
CCAR1	2986	3765	5091	3076	3712	2877	4134	3436	2598	4156	3575	2405	4244	3823	3320	3338	3179	3676	2854	3399	3779	3392	4048	4595	5050	3775	4319	5295	3824	4233	3999	4519	3838	3771	3723	3447	3211	4250	3250	3583	4437	3533	2875	3447	3849	3326	3155	2955	3248
CCAR2	4310	3468	4550	4722	3892	4205	4218	3826	4684	4559	3928	3883	5516	4180	3448	4652	4830	4128	5134	4464	6969	5893	4363	7206	4676	5913	5410	4781	3974	4668	5644	4743	4347	4341	4318	3795	3154	3925	4538	2990	4463	4801	3625	4115	4202	5130	3451	3908	4731
CCBE1	72	84	51	142	66	98	171	67	93	181	181	98	180	200	83	100	194	56	110	170	251	74	44	66	41	89	59	30	56	98	44	86	143	33	86	166	19	44	175	38	60	137	99	65	138	90	50	68	72
CCDC102A	396	392	377	450	462	387	449	480	532	483	506	329	606	593	325	624	757	538	608	610	836	834	539	836	475	696	561	453	501	466	633	461	443	481	450	391	299	408	486	267	449	431	362	421	566	570	372	441	628
CCDC103	12	23	21	13	6	16	19	17	11	35	14	17	38	14	17	36	18	22	31	12	25	24	22	37	26	22	11	22	8	26	15	12	13	17	15	7	4	14	12	3	9	14	9	9	9	17	6	7	20
CCDC106	556	431	572	530	556	499	457	461	590	627	439	441	674	443	419	690	587	518	650	546	910	966	590	1050	433	728	754	601	536	608	813	499	550	619	460	533	402	708	531	363	513	500	430	521	564	714	458	520	710
CCDC107	231	239	291	250	358	268	380	428	268	473	412	269	399	369	275	320	300	255	378	391	495	368	332	347	235	251	193	253	273	281	281	170	173	189	145	214	256	371	271	219	335	308	231	304	451	368	237	271	311
CCDC110	1	1	4	2	0	4	1	0	3	9	3	2	4	3	3	2	0	2	2	0	3	1	0	6	2	0	1	0	2	3	1	4	2	1	1	6	11	0	1	2	1	4	0	2	0	3	1	2	0
CCDC112	292	422	496	314	362	321	457	361	314	567	498	312	540	484	395	388	396	430	386	333	498	368	366	432	501	309	368	614	433	472	395	459	428	359	392	559	342	566	247	303	534	356	363	459	582	377	441	301	423
CCDC114	98	70	66	145	118	113	203	159	115	229	151	75	205	151	115	159	210	105	238	114	208	173	77	120	75	130	102	77	129	136	99	70	73	64	84	79	105	140	155	70	129	160	94	123	196	157	106	129	109
CCDC115	677	478	808	444	453	501	627	328	660	626	370	460	757	515	479	762	553	657	699	621	922	845	765	1114	982	648	971	949	634	943	686	630	738	524	624	746	419	602	538	366	726	354	380	773	551	687	571	500	708
CCDC117	1333	1561	1716	1504	1519	1539	1652	1205	1168	1673	1576	1022	1645	1419	1235	1415	1380	1467	1250	1425	1874	1326	1485	1733	1944	1438	1573	1606	1246	1313	1611	1771	1874	1292	1466	1595	941	1365	1300	1186	1570	1446	1097	1563	1513	1325	1280	1124	1054
CCDC12	1551	1456	1558	1610	1545	1369	1734	1253	1741	2024	1644	1501	1989	1645	1550	1503	1696	1499	1774	1415	2578	1896	1460	2050	1486	1468	1455	1648	1319	1662	1491	1189	1345	1193	1399	1462	1203	1607	1826	943	1685	1681	1337	1522	2024	1823	1247	1547	1725
CCDC120	1374	1123	1402	1482	1437	1459	1274	1413	1489	1681	1470	1425	1599	1349	1520	1277	1370	1186	1511	1218	2122	1642	1172	1786	1363	1486	1381	1360	1345	1184	1656	1413	1151	1370	1209	1148	948	1231	1642	830	1095	1887	935	1122	957	1334	1123	1644	1215
CCDC121	19	25	33	54	26	52	55	22	49	47	42	24	52	80	34	52	34	24	42	48	40	28	40	68	53	50	33	44	39	44	40	40	45	31	31	31	22	39	39	26	43	28	30	30	43	47	21	43	35
CCDC124	1122	892	1144	1095	1042	1279	957	1080	1299	1192	1035	971	1298	1036	1012	1118	1183	995	1400	1209	2006	1457	1050	1971	1247	1524	1324	1351	990	1203	1594	1079	1267	1248	976	944	1009	1351	1273	1082	1292	1231	1149	1160	1812	1517	893	1052	1823
CCDC125	349	445	510	403	392	267	690	398	363	757	579	335	633	488	538	514	411	379	522	416	551	370	420	390	515	459	386	466	461	469	366	453	390	405	443	474	354	305	382	307	333	478	458	370	398	378	325	308	311
CCDC126	154	192	215	186	162	163	312	139	159	275	238	157	219	169	152	178	238	219	207	151	219	187	175	186	251	178	202	264	170	203	148	259	206	169	157	201	131	151	199	159	249	221	152	166	266	182	196	145	155
CCDC127	547	571	699	615	659	522	671	496	521	756	647	538	816	640	658	571	650	592	701	677	840	625	554	842	579	628	624	685	511	768	710	610	700	625	530	596	424	692	707	450	785	713	464	519	746	614	520	516	644
CCDC129	292	317	345	360	147	436	426	325	313	527	539	434	402	370	239	228	331	167	251	275	551	164	180	257	165	183	155	176	313	219	275	256	146	171	263	234	190	233	354	308	242	522	244	139	66	220	219	243	76
CCDC130	220	204	288	255	299	245	265	307	239	369	277	232	343	299	310	223	305	253	324	234	391	320	252	358	261	302	215	285	231	302	337	238	205	271	209	228	153	301	249	147	276	292	194	279	305	246	199	203	319
CCDC134	437	307	425	384	269	323	328	280	385	345	332	286	443	309	243	380	281	245	304	357	597	504	286	529	365	408	444	428	372	466	452	325	414	346	341	365	235	380	484	223	350	381	259	331	400	354	337	410	394
CCDC136	100	89	93	176	75	95	121	56	161	111	122	77	199	104	76	99	109	85	98	125	155	99	93	112	141	78	92	120	58	110	168	92	70	124	68	99	38	131	171	70	89	109	64	86	94	64	107	109	74
CCDC137	643	438	545	537	526	443	436	387	550	517	428	468	646	554	409	396	543	450	504	482	923	580	500	880	579	668	610	603	423	566	544	456	522	414	517	402	325	539	676	377	491	568	488	542	505	700	472	496	523
CCDC138	497	383	667	718	481	713	598	575	686	665	818	642	699	714	775	564	649	552	660	505	951	444	508	645	542	677	751	429	603	529	464	699	593	475	521	564	432	414	663	427	559	733	561	504	447	618	505	627	430
CCDC14	205	296	194	213	328	142	284	343	180	325	421	214	328	345	201	231	305	149	292	303	176	176	274	173	227	248	152	194	279	278	172	286	136	165	277	192	221	224	188	187	169	250	212	183	182	252	151	175	240
CCDC141	7	2	15	14	17	16	28	10	38	40	51	21	44	36	52	27	22	12	36	16	81	19	5	25	22	23	9	7	11	37	12	14	48	17	11	20	12	17	20	5	15	27	21	12	82	23	7	8	10
CCDC142	266	172	248	256	149	252	201	192	284	285	306	301	350	275	186	225	289	171	235	203	370	246	216	269	213	250	285	239	209	299	288	258	247	209	277	211	186	196	308	155	164	264	242	149	145	326	154	302	161
CCDC146	77	122	83	103	142	88	209	131	97	209	326	92	148	109	104	80	126	99	85	74	117	67	82	73	97	90	84	82	106	120	78	61	125	51	71	106	60	84	104	95	92	161	131	126	170	80	135	159	101
CCDC148	7	3	4	4	13	2	12	10	11	20	2	17	11	20	10	3	3	4	3	10	25	5	11	5	10	8	9	13	7	11	2	9	2	7	2	8	5	7	16	4	15	5	10	25	7	3	7	18	1
CCDC149	428	478	361	512	369	326	497	381	416	574	573	344	731	514	436	521	531	397	389	491	837	585	383	623	518	506	417	385	388	508	436	377	466	325	378	412	303	379	595	256	375	421	471	420	479	426	395	408	292
CCDC15	166	179	158	217	111	114	243	114	140	259	198	95	282	233	155	235	196	138	215	180	215	169	240	163	182	201	128	182	200	209	176	199	142	206	202	133	124	122	180	109	147	167	153	121	171	202	139	143	189
CCDC150	19	19	25	43	22	34	31	11	25	34	31	21	37	30	11	16	27	14	18	17	35	26	18	20	42	18	20	29	20	9	39	40	10	20	16	37	25	15	34	24	28	28	22	29	19	21	25	28	31
CCDC151	16	29	17	12	16	5	14	3	25	9	16	13	33	17	19	37	28	23	32	22	34	30	11	21	17	24	40	28	15	26	10	15	13	10	12	10	8	24	28	13	21	14	17	22	32	20	10	13	34
CCDC152	1	0	0	4	1	0	0	0	0	0	1	0	1	1	0	5	2	0	2	1	0	1	0	0	0	0	0	0	0	0	3	0	0	0	0	1	2	0	4	0	0	0	0	0	1	0	0	1	0
CCDC153	4	1	0	0	5	3	4	4	11	12	4	3	4	2	7	10	0	14	14	22	12	11	11	3	0	1	8	1	0	2	5	9	5	7	2	4	1	7	1	1	5	1	4	3	23	1	3	2	4
CCDC154	119	108	172	118	128	161	132	177	156	145	110	168	155	105	90	84	118	87	93	165	133	109	71	162	96	104	145	143	172	83	139	96	91	173	129	62	169	174	138	106	114	186	114	80	104	127	66	75	183
CCDC155	843	414	790	738	352	775	498	305	741	411	256	491	566	339	324	556	439	542	610	465	714	950	729	1277	942	913	1114	1053	617	671	928	777	533	881	629	503	427	493	489	271	482	412	464	585	265	726	515	537	732
CCDC157	57	46	76	47	33	83	75	103	70	90	84	80	107	96	93	46	66	54	59	46	104	81	51	99	51	63	82	46	68	50	74	56	53	41	47	42	47	68	67	38	68	69	62	24	55	68	53	79	84
CCDC158	70	131	96	65	128	101	137	144	108	113	219	90	103	140	90	50	123	113	86	168	102	53	107	109	114	118	94	78	111	63	60	141	84	52	124	79	77	75	83	106	141	96	164	113	96	129	90	69	77
CCDC159	102	44	79	72	72	83	58	79	64	42	52	74	101	55	63	90	77	69	107	97	75	79	93	149	75	73	79	89	90	57	78	89	59	86	70	71	35	61	95	20	73	63	51	31	44	84	50	48	56
CCDC160	12	21	1	10	31	8	39	32	8	58	48	19	60	65	64	56	38	81	31	42	37	30	31	47	3	14	15	5	11	18	17	6	19	4	10	3	15	15	4	2	25	6	38	12	90	18	5	10	17
CCDC167	612	434	521	613	791	500	651	591	626	893	575	439	847	592	528	569	483	548	621	576	728	686	523	644	567	630	484	587	517	573	827	558	596	574	400	552	546	695	539	529	792	568	503	576	1234	685	490	516	715
CCDC169	0	0	0	0	0	0	0	0	0	0	0	0	0	0	0	0	0	0	0	0	0	0	0	0	0	0	0	0	0	0	0	0	0	0	0	0	0	0	0	0	0	0	0	0	0	0	0	0	0
CCDC17	139	150	181	127	159	123	152	166	168	182	119	149	203	108	111	165	115	108	135	96	127	153	89	158	143	185	128	159	189	278	143	124	66	131	127	115	97	228	118	136	125	180	123	164	114	190	143	158	151
CCDC171	45	72	83	92	28	56	119	44	103	121	122	58	144	94	70	103	56	51	86	98	121	56	72	75	119	96	71	66	92	108	63	86	77	67	80	96	44	87	118	42	108	95	81	79	63	68	67	65	45
CCDC173	18	37	48	23	55	26	35	50	37	63	60	23	50	68	43	37	37	45	45	39	35	26	62	13	29	26	27	51	39	35	37	27	32	24	20	28	54	35	16	53	61	58	37	33	49	30	14	38	40
CCDC174	634	659	701	654	683	564	670	482	662	754	611	566	784	611	590	590	549	527	588	547	1022	582	595	890	738	653	685	800	582	657	798	664	690	581	629	661	559	758	641	510	775	685	552	629	674	783	546	568	654
CCDC175	5	2	3	0	2	1	1	5	2	2	7	0	1	4	1	0	4	1	0	1	1	2	2	2	1	1	0	1	3	1	0	0	2	0	3	1	6	5	0	0	15	0	3	2	3	0	6	1	1
CCDC178	0	0	0	1	0	0	0	0	0	1	0	0	0	0	0	0	0	0	0	0	0	0	1	0	0	0	1	0	0	0	0	0	0	0	0	0	0	0	0	0	0	0	0	0	0	0	0	0	0
CCDC18	795	811	1247	877	564	791	1028	644	789	933	981	691	1003	999	855	663	906	770	687	685	923	688	1037	1086	1218	906	993	1093	1124	1006	869	1213	760	857	1159	931	648	752	761	650	881	848	813	790	704	801	745	781	617
CCDC180	10	1	11	6	4	4	10	1	13	16	3	8	18	13	10	8	2	2	13	5	3	3	1	13	13	7	10	4	8	6	4	7	4	3	8	5	1	1	4	1	2	3	1	7	1	5	3	3	1
CCDC183	185	156	277	228	322	227	296	368	207	456	300	207	393	332	232	197	236	166	318	193	379	256	152	267	160	224	130	271	309	179	296	173	142	236	127	172	209	303	283	170	300	591	199	208	310	303	166	280	244
CCDC184	98	106	110	82	37	69	37	39	110	15	42	68	44	45	23	54	42	47	48	86	75	77	181	221	98	196	124	75	26	35	95	108	79	53	125	65	124	133	77	52	89	55	63	109	53	147	50	109	133
CCDC186	2345	2790	3553	2588	1658	2224	3368	1695	2262	3264	2849	2095	3456	2429	2476	3068	2814	2377	2931	2298	3054	2571	2758	3025	4541	2857	3056	3926	2769	3426	2869	3296	2502	2804	3254	3126	2141	2463	2272	1723	3260	2297	2422	2723	1802	2640	2936	2195	2082
CCDC187	332	407	287	307	435	271	353	485	456	407	614	427	529	439	215	393	625	336	454	577	815	459	309	708	252	448	396	239	395	285	285	283	214	257	347	302	383	286	261	237	279	362	519	270	171	548	347	340	432
CCDC189	112	83	135	138	122	79	141	135	95	175	173	122	142	124	113	140	94	111	128	85	127	116	125	122	126	78	110	123	100	105	110	124	58	103	79	80	76	77	105	68	73	175	90	80	90	74	70	109	96
CCDC190	63	51	179	49	93	160	143	45	50	117	112	61	95	76	134	96	84	95	97	96	161	61	69	41	20	30	23	20	45	16	98	50	123	161	44	114	82	93	63	42	84	45	38	33	27	27	30	40	44
CCDC191	120	136	159	156	127	102	165	63	109	164	177	106	191	169	163	142	133	129	142	142	183	142	152	157	154	160	136	173	161	157	139	124	128	141	112	157	78	118	160	86	114	182	114	124	138	150	94	128	148
CCDC22	398	344	367	378	399	415	404	330	469	505	348	360	516	409	350	475	371	381	519	337	715	577	361	690	413	620	469	491	379	420	510	401	464	420	383	401	247	393	472	218	473	407	317	445	509	450	333	370	500
CCDC24	172	106	155	100	131	92	135	100	142	162	79	116	202	90	76	131	103	49	166	75	128	216	95	145	165	117	141	197	189	78	162	114	84	141	99	93	130	140	143	79	126	174	104	142	88	139	118	163	194
CCDC25	1963	1962	2408	1896	1850	1700	2466	1506	1984	3004	2095	1818	2956	2288	2311	2492	1958	1990	2342	2136	3134	2416	2025	2585	2597	1899	2052	2487	2005	2464	2055	1738	1963	2026	1874	2304	1801	2066	2257	1685	2444	2069	1856	2491	2321	2381	1756	2024	1754
CCDC28A	246	299	407	315	411	329	419	340	330	459	362	307	388	401	449	267	315	381	392	305	472	327	397	345	410	333	318	407	317	384	284	339	356	285	294	346	280	404	295	283	371	356	317	338	411	335	266	300	321
CCDC28B	335	276	369	366	319	283	347	388	415	324	339	342	425	311	300	322	351	381	325	354	449	430	357	599	259	342	316	327	323	308	435	283	344	300	293	231	260	403	424	224	352	425	390	341	487	416	214	300	495
[truncated: 20,498 more rows]
[truncated: 23 more columns]
