# Supplementary material for: Time-course RNA-seq analysis reveals stage-specific and melatonin-triggered gene expression patterns during the hair follicle growth cycle in Capra hircus
Source: BMC Genomics. 2022 Feb 16;23:140. doi: 10.1186/s12864-022-08331-z (PMC8848980; doi:10.1186/s12864-022-08331-z)
Supplement: Supplementary file 2 — Additional file 2. Predicted lncRNAs. [file 12864_2022_8331_MOESM2_ESM.csv]

NC_030808.1,StringTie,transcript,456280,457144,1000,-,.,"gene_id ""MSTRG.32""	transcript_id ""MSTRG.32.1""	gene_name ""LNC.32""	NC_030808.1,StringTie,exon,456280,456377,1000,-,.,gene_id ""MSTRG.32""	transcript_id ""MSTRG.32.1""	exon_number ""1""	gene_name ""LNC.32""	NC_030808.1,StringTie,exon,456803,457144,1000,-,.,gene_id ""MSTRG.32""	transcript_id ""MSTRG.32.1""	exon_number ""2""	gene_name ""LNC.32""	NC_030808.1,StringTie,transcript,475851,520449,1000,+,.,gene_id ""MSTRG.34""	transcript_id ""MSTRG.34.1""	gene_name ""LNC.34""	NC_030808.1,StringTie,exon,475851,475926,1000,+,.,gene_id ""MSTRG.34""	transcript_id ""MSTRG.34.1""	exon_number ""1""	gene_name ""LNC.34""	NC_030808.1,StringTie,exon,519238,520449,1000,+,.,gene_id ""MSTRG.34""	transcript_id ""MSTRG.34.1""	exon_number ""2""	gene_name ""LNC.34""	NC_030808.1,StringTie,transcript,351896,369624,1000,-,.,gene_id ""MSTRG.42""	transcript_id ""MSTRG.42.1""	gene_name ""LNC.42""	NC_030808.1,StringTie,exon,351896,352066,1000,-,.,gene_id ""MSTRG.42""	transcript_id ""MSTRG.42.1""	exon_number ""1""	gene_name ""LNC.42""	NC_030808.1,StringTie,exon,352350,352456,1000,-,.,gene_id ""MSTRG.42""	transcript_id ""MSTRG.42.1""	exon_number ""2""	gene_name ""LNC.42""	NC_030808.1,StringTie,exon,362531,362613,1000,-,.,gene_id ""MSTRG.42""	transcript_id ""MSTRG.42.1""	exon_number ""3""	gene_name ""LNC.42""	NC_030808.1,StringTie,exon,363248,363377,1000,-,.,gene_id ""MSTRG.42""	transcript_id ""MSTRG.42.1""	exon_number ""4""	gene_name ""LNC.42""	NC_030808.1,StringTie,exon,365565,365673,1000,-,.,gene_id ""MSTRG.42""	transcript_id ""MSTRG.42.1""	exon_number ""5""	gene_name ""LNC.42""	NC_030808.1,StringTie,exon,369403,369624,1000,-,.,gene_id ""MSTRG.42""	transcript_id ""MSTRG.42.1""	exon_number ""6""	gene_name ""LNC.42""	NC_030808.1,StringTie,transcript,361640,369624,1000,-,.,gene_id ""MSTRG.42""
[truncated: 5,000 more columns]
