# Supplementary material for: Time-course RNA-seq analysis reveals stage-specific and melatonin-triggered gene expression patterns during the hair follicle growth cycle in Capra hircus
Source: BMC Genomics. 2022 Feb 16;23:140. doi: 10.1186/s12864-022-08331-z (PMC8848980; doi:10.1186/s12864-022-08331-z)
Supplement: Supplementary file 6 — Additional file 6. The KEGG enrichment results of genes in DC1, DC2 and DC3. [file 12864_2022_8331_MOESM6_ESM.csv]

Category	Term	Count	%	PValue	Genes	List Total	Pop Hits	Pop Total	Fold Enrichment	Bonferroni	Benjamini	FDR
DC1	Hippo signaling pathway	10	2.415458937	4.68E-04	FZD3, BMP2, WNT11, WNT2B, PPP2R1B, LEF1, BMP8A, FZD10, WNT2, CTGF	111	151	7210	4.301652646	0.062145903	0.021381956	0.021225883
DC1	Melanogenesis	7	1.690821256	0.002708437	FZD3, EDNRB, WNT11, WNT2B, LEF1, FZD10, WNT2	111	92	7210	4.942224834	0.310341911	0.092763982	0.092086873
DC1	Wnt signaling pathway	7	1.690821256	0.015788036	FZD3, WNT11, WNT2B, BAMBI, LEF1, FZD10, WNT2	111	133	7210	3.41868184	0.886983031	0.341480481	0.338987923
DC1	Signaling pathways regulating pluripotency of stem cells	7	1.690821256	0.017447908	FZD3, BMP2, WNT11, WNT2B, FZD10, FGF2, WNT2	111	136	7210	3.34326974	0.910315971	0.341480481	0.338987923
DC1	Mineral absorption	4	0.966183575	0.040353127	LOC102172205, SLC40A1, SLC30A1, TRPM6	111	50	7210	5.196396396	0.996457833	0.595966834	0.591616711
DC1	TGF-beta signaling pathway	5	1.207729469	0.043501229	BMP2, PPP2R1B, BAMBI, BMP8A, SMAD6	111	87	7210	3.733043388	0.997741786	0.595966834	0.591616711
DC1	Collecting duct acid secretion	3	0.724637681	0.071719349	SLC4A1, ATP6V0A4, ATP6V0D2	111	29	7210	6.719478099	0.999962669	0.893231887	0.886711946
DC2	Cell adhesion molecules (CAMs)	31	3.448275862	2.90E-12	CD86, CNTNAP1, SELPLG, NRXN1, ITGB2, ITGAL, SPN, CDH4, MPZ, CTLA4, LOC102186727, ICOSLG, CD276, CADM3, ITGA4, LOC102187998, LOC102180664, LOC102178567, LOC102187356, LOC102189356, LOC102188267, LOC102179937, CD2, SELP, VCAN, PTPRC, CD40LG, CD6, CD8A, CNTN1, ITGA9	334	147	7210	4.552323924	6.84E-10	6.84E-10	5.85E-10
DC2	Hematopoietic cell lineage	22	2.447163515	1.78E-10	ITGA4, IL11RA, FLT3, LOC102181422, LOC102179999, CD3G, CD3E, CD3D, TNF, CSF2RA, CD2, LOC102173987, CD8A, IL7, CD5, ANPEP, IL3RA, CD7, CD37, IL7R, LOC102174471, IL6R	334	86	7210	5.522211391	4.21E-08	2.11E-08	1.80E-08
DC2	Cytokine-cytokine receptor interaction	31	3.448275862	2.46E-08	CX3CR1, IL20RA, LOC102178953, CSF2RB, CXCR6, IL2RG, TNF, CSF2RA, LOC102175889, CCL5, CCR6, IL6R, TNFRSF4, CCR4, IL10, NGFR, CCL21, IL15, IL11RA, TNFRSF18, IL18, TNFRSF1B, OSMR, CD40LG, IL7, IL3RA, ACKR3, LTB, LOC102171053, IL7R, CRLF2	334	210	7210	3.186626747	5.80E-06	1.45E-06	1.24E-06
DC2	Intestinal immune network for IgA production	13	1.446051168	1.92E-06	IL10, CD86, ITGA4, LOC102187998, IL15, LOC102180664, LOC102187356, LOC102189356, LOC102188267, LOC102179937, CD40LG, LOC102186727, ICOSLG	334	50	7210	5.61257485	4.53E-04	6.09E-05	5.22E-05
DC2	Natural killer cell mediated cytotoxicity	19	2.113459399	2.07E-06	LOC102183941, FCER1G, PRKCB, ITGB2, LOC102178567, SH2D1A, PIK3CD, ITGAL, TNF, VAV1, PIK3R5, TYROBP, RAC2, LOC102176695, LCP2, HCST, LAT, CD244, ULBP3	334	109	7210	3.76284129	4.87E-04	6.09E-05	5.22E-05
DC2	T cell receptor signaling pathway	17	1.890989989	1.17E-05	IL10, PIK3CD, CD3G, CD3E, CD3D, TNF, VAV1, PIK3R5, PTPRC, CD40LG, CD8A, GRAP2, CTLA4, LOC102176695, LCP2, LAT, CARD11	334	100	7210	3.669760479	0.00274935	2.75E-04	2.36E-04
DC2	Primary immunodeficiency	10	1.112347052	1.61E-05	PTPRC, CD40LG, CD8A, BLNK, BTK, LOC102176695, CD3E, IL7R, IL2RG, CD3D	334	34	7210	6.349066573	0.003803718	3.46E-04	2.97E-04
DC2	Chemokine signaling pathway	22	2.447163515	6.01E-05	CX3CR1, CCL22, CCL21, NCF1, WAS, LOC102178953, PIK3CD, CXCR6, RASGRP2, VAV1, PIK3R5, FGR, LOC102175889, CCL5, RAC2, CCR6, LOC102171053, DOCK2, JAK3, PLCB2, CCR4, CCL26	334	177	7210	2.68310836	0.014091206	9.46E-04	8.10E-04
DC2	Antigen processing and presentation	12	1.334816463	3.23E-04	CD74, CD8A, LOC102187998, LOC102180664, LOC102187356, LOC102168547, LOC102189356, LOC102188267, LOC102179937, TNF, B2M, LOC102186727	334	70	7210	3.700598802	0.073468812	0.004015539	0.003437029
DC2	Graft-versus-host disease	9	1.001112347	4.00E-04	CD86, LOC102187998, LOC102180664, LOC102187356, LOC102189356, LOC102188267, LOC102179937, TNF, LOC102186727	334	40	7210	4.857035928	0.090069502	0.004656158	0.003985355
DC2	Renin secretion	11	1.223581758	4.24E-04	LOC102185525, GUCY1A3, ADCYAP1R1, PDE1B, PDE1A, PDE3B, CACNA1D, LOC102171917, ADRB2, PLCB2, KCNJ2	334	61	7210	3.89270639	0.095316298	0.004656158	0.003985355
DC2	Fc gamma R-mediated phagocytosis	13	1.446051168	4.34E-04	NCF1, PRKCB, WAS, PIK3CD, PLD1, VAV1, PIK3R5, LOC102173987, PTPRC, SCIN, RAC2, DOCK2, LAT	334	84	7210	3.340818363	0.097383679	0.004656158	0.003985355
DC2	Jak-STAT signaling pathway	17	1.890989989	0.001452296	IL10, IL11RA, IL15, IL20RA, PIK3CD, CSF2RB, IL2RG, OSMR, CSF2RA, PIK3R5, IL7, IL3RA, STAT4, IL7R, JAK3, IL6R, CRLF2	334	150	7210	2.446506986	0.290355311	0.013998049	0.011981381
DC2	Fc epsilon RI signaling pathway	10	1.112347052	0.002498726	FCER1G, RAC2, BTK, PIK3CD, FCER1A, LCP2, TNF, VAV1, LAT, PIK3R5	334	64	7210	3.372941617	0.445915081	0.021840716	0.018694173
DC2	Focal adhesion	20	2.224694105	0.003357261	COL27A1, TNXB, ITGA4, COL24A1, PRKCB, HGF, FLT4, LAMA4, FN1, PIK3CD, VAV1, THBS4, PIK3R5, RELN, PARVG, COL6A2, COL6A1, RAC2, FLNC, ITGA9	334	208	7210	2.07565638	0.547807121	0.02829691	0.024220237
DC2	Platelet activation	14	1.557285873	0.0045891	GUCY1A3, PTGIR, COL27A1, FCER1G, COL24A1, PIK3CD, RASGRP2, PIK3R5, PTGS1, APBB1IP, BTK, LCP2, PLCB2, FERMT3	334	124	7210	2.43722233	0.662274005	0.037345782	0.031965458
DC2	Phagosome	16	1.779755284	0.006160132	NCF1, LOC102187998, LOC102180664, ITGB2, NCF4, LOC102187356, LOC102189356, LOC102188267, LOC102179937, CORO1A, THBS4, LOC102173987, C3, TLR6, RILP, LOC102186727	334	158	7210	2.186007731	0.767365636	0.046896486	0.040140213
DC2	ECM-receptor interaction	11	1.223581758	0.007062347	RELN, TNXB, COL27A1, ITGA4, COL24A1, COL6A2, LAMA4, COL6A1, FN1, THBS4, ITGA9	334	88	7210	2.698353293	0.812246859	0.050506483	0.043230125
DC2	NOD-like receptor signaling pathway	8	0.889877642	0.008453418	LOC102175889, CCL5, CARD9, IL18, CARD6, TNF, NAIP, LOC102191717	334	51	7210	3.386168839	0.865135788	0.058676668	0.05022325
DC2	Rap1 signaling pathway	18	2.002224694	0.010359915	NGFR, RGS14, PRKCB, HGF, FLT4, ITGB2, LPAR1, PIK3CD, ITGAL, RASGRP2, FYB, PIK3R5, APBB1IP, RAC2, PLCE1, LCP2, PLCB2, LAT	334	199	7210	1.952577258	0.914367709	0.069855428	0.059791511
DC2	PI3K-Akt signaling pathway	27	3.003337041	0.011213059	CHRM2, TNXB, FLT4, LAMA4, LPAR1, PIK3CD, IL2RG, THBS4, PIK3R5, RELN, THEM4, JAK3, IL6R, NGFR, COL27A1, ITGA4, COL24A1, HGF, FN1, OSMR, IL7, COL6A2, IL3RA, COL6A1, IL7R, PIK3AP1, ITGA9	334	351	7210	1.660525104	0.930137774	0.07350783	0.062917719
DC2	Renin-angiotensin system	5	0.556173526	0.019726251	CPA3, ACE2, ANPEP, LOC102174387, LOC102171917	334	23	7210	4.692788336	0.990922213	0.119369108	0.102171863
DC2	Calcium signaling pathway	15	1.668520578	0.022041917	CHRM2, PTGFR, PRKCB, PDE1B, PDE1A, CACNA1D, ATP2B2, ADRB2, AVPR1A, ADRA1A, PHKG1, HRH2, PLCE1, PLCD4, PLCB2	334	167	7210	1.938936498	0.994805105	0.130047311	0.111311681
DC2	Bacterial invasion of epithelial cells	9	1.001112347	0.028674841	DNM3, SEPT6, FN1, WAS, PIK3CD, SEPT1, HCLS1, DNM1, PIK3R5	334	79	7210	2.459258698	0.998957552	0.153801421	0.13164359
DC2	Endocrine and other factor-regulated calcium reabsorption	6	0.667408231	0.032353237	DNM3, PRKCB, PTH1R, PLCB2, ESR1, DNM1	334	39	7210	3.321050207	0.999574229	0.169674754	0.145230086
DC2	B cell receptor signaling pathway	8	0.889877642	0.036505099	RAC2, BLNK, BTK, PIK3CD, PIK3AP1, CARD11, VAV1, PIK3R5	334	68	7210	2.539626629	0.999845665	0.18728703	0.160305
DC2	Leukocyte transendothelial migration	11	1.223581758	0.039343329	ITGA4, NCF1, PRKCB, ITGB2, NCF4, RAC2, RHOH, PIK3CD, ITGAL, VAV1, PIK3R5	334	115	7210	2.064826868	0.99992307	0.197553737	0.169092605
DC2	Osteoclast differentiation	11	1.223581758	0.045635154	LOC102173987, TYROBP, NCF1, NCF4, BLNK, BTK, PIK3CD, LCP2, PPARG, TNF, PIK3R5	334	118	7210	2.01233127	0.999983684	0.224372842	0.192047941
DC2	cAMP signaling pathway	16	1.779755284	0.048181498	CHRM2, ADCYAP1R1, VIPR2, PDE4C, PDE3B, PIK3CD, CACNA1D, ATP2B2, ADRB2, PLD1, VAV1, PIK3R5, RAC2, PLCE1, CNGA3, CFTR	334	203	7210	1.701424737	0.999991315	0.227416669	0.19465325
DC2	NF-kappa B signaling pathway	9	1.001112347	0.0496635	CD40LG, CCL21, BLNK, BTK, LOC102176695, LTB, TNF, CARD11, LAT	334	88	7210	2.207743604	0.999993987	0.229815413	0.196706413
DC2	Aldosterone-regulated sodium reabsorption	5	0.556173526	0.089352179	SCNN1G, PRKCB, SCNN1B, PIK3CD, PIK3R5	334	37	7210	2.917138696	1	0.390193222	0.333978944
DC2	Sphingolipid signaling pathway	10	1.112347052	0.090934861	FCER1G, PRKCB, RAC2, PIK3CD, FCER1A, PLD1, TNF, S1PR4, PLCB2, PIK3R5	334	117	7210	1.845027893	1	0.390193222	0.333978944
DC2	Protein digestion and absorption	10	1.112347052	0.094675204	CPA3, ACE2, COL15A1, COL27A1, COL24A1, COL6A2, SLC1A1, COL6A1, LOC102172792, LOC102174197	334	118	7210	1.829392063	1	0.398988359	0.341506985
DC3	ECM-receptor interaction	11	2.291666667	6.43E-06	COL1A1, COL3A1, SV2C, COL1A2, CHAD, COL5A2, LOC102187872, COL6A3, COL6A6, COL6A5, THBS3	140	88	7210	6.4375	0.001208317	0.001209044	0.001189751
DC3	Protein digestion and absorption	12	2.5	1.51E-05	COL1A1, COL3A1, COL1A2, COL13A1, ELN, COL5A2, LOC102187872, COL21A1, COL6A3, SLC16A10, COL6A6, COL6A5	140	118	7210	5.237288136	0.002841666	0.001422845	0.00140014
DC3	Complement and coagulation cascades	7	1.458333333	0.002195607	C1S, C1R, SERPINF2, SERPING1, TFPI, CFB, C2	140	70	7210	5.15	0.338488534	0.112955028	0.111152554
DC3	PI3K-Akt signaling pathway	16	3.333333333	0.003004123	ANGPT4, ANGPT1, LOC102187872, IGF1, THBS3, COL1A1, KITLG, COL3A1, COL1A2, CREB3L4, CREB3L1, CHAD, COL5A2, COL6A3, COL6A6, COL6A5	140	351	7210	2.347578348	0.431995064	0.112955028	0.111152554
DC3	Focal adhesion	11	2.291666667	0.006739192	COL1A1, COL3A1, COL1A2, CHAD, COL5A2, LOC102187872, COL6A3, COL6A6, IGF1, COL6A5, THBS3	140	208	7210	2.723557692	0.719521038	0.211161352	0.207791756
DC3	Arachidonic acid metabolism	6	1.25	0.013783045	LOC102187932, LOC102187204, LOC102172230, GPX8, GPX7, LOC102174470	140	74	7210	4.175675676	0.926409223	0.306261528	0.301374376
DC3	Intestinal immune network for IgA production	5	1.041666667	0.015352643	PIGR, CD40, CD80, TNFSF13, ICOS	140	50	7210	5.15	0.945452444	0.306261528	0.301374376
DC3	TNF signaling pathway	7	1.458333333	0.016290507	CCL20, CREB3L4, LOC102182683, CREB3L1, LOC102174895, LOC102175177, SELE	140	106	7210	3.400943396	0.954399442	0.306261528	0.301374376
DC3	Cell adhesion molecules (CAMs)	8	1.666666667	0.023203547	NTNG2, CD40, CD80, LOC102174895, CLDN7, LOC102175177, ICOS, SELE	140	147	7210	2.802721088	0.987889393	0.36446927	0.358653271
DC3	Ovarian steroidogenesis	5	1.041666667	0.025152531	GDF9, LOC102187932, LOC102187204, IGF1, LOC102170823	140	58	7210	4.439655172	0.991680568	0.36446927	0.358653271
DC3	NF-kappa B signaling pathway	6	1.25	0.027114853	CD40, BCL2A1, LOC102174895, PRKCQ, LOC102175177, LBP	140	88	7210	3.511363636	0.994303925	0.36446927	0.358653271
DC3	Primary immunodeficiency	4	0.833333333	0.027141329	CD40, CIITA, TAP1, ICOS	140	34	7210	6.058823529	0.994332992	0.36446927	0.358653271
DC3	Neuroactive ligand-receptor interaction	11	2.291666667	0.036917202	MC4R, GABBR2, GABRR2, CYSLTR1, GRM7, GRIK5, MC5R, NMUR2, GRIK4, HTR2A, ADRA2A	140	272	7210	2.082720588	0.999151285	0.4626956	0.45531216
DC3	Toll-like receptor signaling pathway	6	1.25	0.046703388	LOC102181154, CD40, CXCL11, CXCL9, CD80, LBP, TLR3, TLR6	140	102	7210	3.029411765	0.999875585	0.548764811	0.540007925
DC3	Cytokine-cytokine receptor interaction	9	1.875	0.049661644	LOC102181154, CD40, CXCL11, CXCL9, CCL20, TNFSF13, TNFSF10, CXCL13, CCR5	140	210	7210	2.207142857	0.999930639	0.549199358	0.540435539
