# Supplementary material for: Time-course RNA-seq analysis reveals stage-specific and melatonin-triggered gene expression patterns during the hair follicle growth cycle in Capra hircus
Source: BMC Genomics. 2022 Feb 16;23:140. doi: 10.1186/s12864-022-08331-z (PMC8848980; doi:10.1186/s12864-022-08331-z)
Supplement: Supplementary file 9 — Additional file 9. Detailed genes of 3 clusters in the melatonin-treated group (MC1, MC2 and MC3). [file 12864_2022_8331_MOESM9_ESM.csv]

Gene	Group
ADAMTSL2	MC1
AIM1L	MC1
ALK	MC1
ALOX12	MC1
APCDD1L	MC1
ASB13	MC1
BAMBI	MC1
BHLHE22	MC1
BMP2	MC1
BMP8A	MC1
BMPER	MC1
BNC2	MC1
CAPN12	MC1
CASQ2	MC1
CBX2	MC1
CENPL	MC1
CHST1	MC1
CITED4	MC1
CLSPN	MC1
CNIH3	MC1
CNTFR	MC1
CRLF1	MC1
CTPS1	MC1
CUX1	MC1
DEPDC1	MC1
DIO3	MC1
DLX1	MC1
DLX2	MC1
DLX3	MC1
DLX4	MC1
DNASE1L2	MC1
DOK4	MC1
DUSP14	MC1
DUSP2	MC1
EDN2	MC1
EDNRB	MC1
ELF3	MC1
FABP7	MC1
FADS6	MC1
FAM132A	MC1
FAM167A	MC1
FAM49A	MC1
FAM83C	MC1
FAM83D	MC1
FGF22	MC1
FHDC1	MC1
FOXE1	MC1
FOXN1	MC1
FZD10	MC1
GATM	MC1
GGACT	MC1
GJB2	MC1
GJB6	MC1
GLDN	MC1
GNG4	MC1
GOLGA7B	MC1
GPRC5D	MC1
HMGA1	MC1
HOXC13	MC1
KIAA1549	MC1
KIF1A	MC1
KRT35	MC1
KRTAP3-1	MC1
LCN2	MC1
LEF1	MC1
LNC.11806	MC1
LNC.13827	MC1
LNC.16941	MC1
LNC.17081	MC1
LNC.17699	MC1
LNC.19406	MC1
LNC.2109	MC1
LNC.2186	MC1
LNC.24437	MC1
LNC.4267	MC1
LNC.5774	MC1
LNC.8064	MC1
LNC.8194	MC1
LNC.9684	MC1
LOC102168573	MC1
LOC102169338	MC1
LOC102171368	MC1
LOC102173683	MC1
LOC102176457	MC1
LOC102176870	MC1
LOC102180424	MC1
LOC102181374	MC1
LOC102181431	MC1
LOC102181719	MC1
LOC102181992	MC1
LOC102182181	MC1
LOC102182550	MC1
LOC102183211	MC1
LOC102183280	MC1
LOC102183754	MC1
LOC102183766	MC1
LOC102184018	MC1
LOC102184223	MC1
LOC102184693	MC1
LOC102185150	MC1
LOC102185436	MC1
LOC102187109	MC1
LOC102187452	MC1
LOC106502828	MC1
LOC108633842	MC1
LOC108633853	MC1
LOC108633924	MC1
LOC108638274	MC1
LOC108638299	MC1
LY6G6D	MC1
LZTS1	MC1
MEST	MC1
MEX3A	MC1
MLXIPL	MC1
MPPED1	MC1
MSX1	MC1
MSX2	MC1
MYL6B	MC1
MYOM3	MC1
NEU2	MC1
NKPD1	MC1
NOTUM	MC1
NPTX2	MC1
NPW	MC1
NRG2	MC1
OTUB2	MC1
OVOL1	MC1
P4HA3	MC1
PADI1	MC1
PADI3	MC1
PDZRN3	MC1
PGBD5	MC1
PLA2G2F	MC1
POP1	MC1
PPP2R1B	MC1
PROSER2	MC1
PRR5L	MC1
PRSS12	MC1
PTCH2	MC1
REPIN1	MC1
RET	MC1
RIMS4	MC1
RNF19B	MC1
SAMD11	MC1
SHH	MC1
SHISA2	MC1
SLC30A1	MC1
SLC40A1	MC1
SLC7A5	MC1
SLC9A2	MC1
SMAD6	MC1
SP6	MC1
STUM	MC1
TCN1	MC1
TRIM10	MC1
TSPAN33	MC1
TUBB2A	MC1
UHRF1	MC1
WNT11	MC1
ABCG2	DC2
ACKR3	DC2
ACKR4	DC2
ADAM33	DC2
ADAMTSL1	DC2
ADAMTSL3	DC2
ADIRF	DC2
AHR	DC2
ALOX5AP	DC2
ANKRD37	DC2
AR	DC2
ARHGEF6	DC2
AUTS2	DC2
B3GALT2	DC2
BCHE	DC2
C16H1orf186	DC2
C1QTNF7	DC2
CA11	DC2
CADM3	DC2
CARD11	DC2
CCDC36	DC2
CCL26	DC2
CELF2	DC2
CERCAM	DC2
CYS1	DC2
DIXDC1	DC2
DNM3	DC2
DOCK10	DC2
EBF3	DC2
ELL3	DC2
EMB	DC2
EMX2	DC2
ESR1	DC2
ETV1	DC2
FAM105A	DC2
GAPT	DC2
GLIS3	DC2
GLT8D2	DC2
GNA14	DC2
GSAP	DC2
GUCY1A3	DC2
HOXA1	DC2
IFFO1	DC2
IGSF6	DC2
IL11RA	DC2
IL15	DC2
IL18	DC2
IL6R	DC2
IL7R	DC2
KCNJ2	DC2
KCNT1	DC2
LAMP3	DC2
LAYN	DC2
LGR6	DC2
LIX1L	DC2
LNC.11601	DC2
LNC.13413	DC2
LNC.14789	DC2
LNC.17071	DC2
LNC.18921	DC2
LNC.2695	DC2
LNC.348	DC2
LNC.9408	DC2
LOC102171556	DC2
LOC102171917	DC2
LOC102174036	DC2
LOC102174471	DC2
LOC102176695	DC2
LOC102178816	DC2
LOC102179763	DC2
LOC102179999	DC2
LOC102184089	DC2
LOC102185525	DC2
LOC102188073	DC2
LOC102188567	DC2
LOC102188826	DC2
LOC102191204	DC2
LOC108634683	DC2
LOC108637283	DC2
LVRN	DC2
MCTP1	DC2
MEIS2	DC2
MPZ	DC2
MYRIP	DC2
NCALD	DC2
OLFML3	DC2
OSCAR	DC2
PAM	DC2
PAQR7	DC2
PCOLCE2	DC2
PDE1A	DC2
PDE1B	DC2
PDE3B	DC2
PDYN	DC2
PLA2G7	DC2
PLD1	DC2
PLP1	DC2
PROS1	DC2
PRR16	DC2
PRRG3	DC2
PTGS1	DC2
PTH1R	DC2
RGS14	DC2
RHOH	DC2
RIMS3	DC2
ROBO2	DC2
RORC	DC2
RRAGD	DC2
RTN4RL1	DC2
S100A4	DC2
SCARF1	DC2
SCD5	DC2
SCN7A	DC2
SCN9A	DC2
SCNN1G	DC2
SCUBE2	DC2
SEMA3B	DC2
6-Sep	DC2
SLA	DC2
SLC38A4	DC2
SLURP1	DC2
SOX6	DC2
SPEF2	DC2
SPN	DC2
SRL	DC2
STC1	DC2
STK32A	DC2
STMN2	DC2
TENM1	DC2
TEX12	DC2
TMEM255A	DC2
TMEM35A	DC2
TNFRSF4	DC2
TOX	DC2
TPPP	DC2
TSHZ2	DC2
TSPAN4	DC2
TWIST1	DC2
UBASH3A	DC2
WIPF3	DC2
ZC2HC1A	DC2
ZDHHC2	DC2
ZNF521	DC2
ABCC4	DC3
AFF2	DC3
ALPK3	DC3
ANGPTL1	DC3
ANGPTL5	DC3
AQP3	DC3
ARFGEF3	DC3
ASPN	DC3
C1QTNF6	DC3
C25H16orf89	DC3
CACNA1G	DC3
CAPN14	DC3
CGREF1	DC3
CHAD	DC3
CLEC11A	DC3
COL1A1	DC3
COL1A2	DC3
COL21A1	DC3
COL3A1	DC3
CORIN	DC3
CPNE6	DC3
CREB3L1	DC3
DACT2	DC3
ECM2	DC3
FAM184A	DC3
FBN2	DC3
GPX7	DC3
HSD11B2	DC3
IGSF10	DC3
IL31RA	DC3
ITGBL1	DC3
KCNMA1	DC3
KERA	DC3
LNC.15245	DC3
LNC.23766	DC3
LOC102170823	DC3
LOC102189116	DC3
LOC102191280	DC3
LOC106503341	DC3
LOC106503418	DC3
LOC108634034	DC3
LOC108635555	DC3
LOXL4	DC3
LRMP	DC3
LRRC17	DC3
LRRC75A	DC3
LSAMP	DC3
MAMDC2	DC3
MC5R	DC3
MMP23B	DC3
MMP27	DC3
NNAT	DC3
OGN	DC3
PPIC	DC3
QPCT	DC3
RCN1	DC3
SERPINF1	DC3
SLC45A2	DC3
SLC6A2	DC3
SPARC	DC3
SPINK7	DC3
SPON1	DC3
THBS3	DC3
TMPRSS2	DC3
TRPM1	DC3
TYR	DC3
