# Supplementary material for: Time-course RNA-seq analysis reveals stage-specific and melatonin-triggered gene expression patterns during the hair follicle growth cycle in Capra hircus
Source: BMC Genomics. 2022 Feb 16;23:140. doi: 10.1186/s12864-022-08331-z (PMC8848980; doi:10.1186/s12864-022-08331-z)
Supplement: Supplementary file 10 — Additional file 10. The KEGG enrichment results of genes in MC1, MC2 and MC3. [file 12864_2022_8331_MOESM10_ESM.csv]

Category	Term	Count	%	PValue	Genes	List Total	Pop Hits	Pop Total	Fold Enrichment	Bonferroni	Benjamini	FDR
MC1	Hippo signaling pathway	6	4.109589041	9.57E-04	BMP2, WNT11, PPP2R1B, LEF1, BMP8A, FZD10	38	151	7210	7.539212269	0.071072395	0.018558233	0.018076201
MC1	TGF-beta signaling pathway	5	3.424657534	9.64E-04	BMP2, PPP2R1B, BAMBI, BMP8A, SMAD6	38	87	7210	10.90441621	0.071577843	0.018558233	0.018076201
MC1	Melanogenesis	4	2.739726027	0.011420283	EDNRB, WNT11, LEF1, FZD10	38	92	7210	8.249427918	0.587047049	0.175872354	0.171304241
MC1	Wnt signaling pathway	4	2.739726027	0.030211259	WNT11, BAMBI, LEF1, FZD10	38	133	7210	5.706371191	0.905780758	0.387711157	0.377640737
MC2	Renin secretion	7	5.147058824	2.05E-06	LOC102185525, GUCY1A3, PDE1B, PDE1A, PDE3B, LOC102171917, KCNJ2	47	61	7210	17.603767	2.18E-04	2.18E-04	2.18E-04
MC2	Cytokine-cytokine receptor interaction	7	5.147058824	0.002012327	IL11RA, IL15, IL18, ACKR3, IL7R, IL6R, TNFRSF4	47	210	7210	5.113475177	0.19226528	0.074286674	0.074286674
MC2	Hematopoietic cell lineage	5	3.676470588	0.002102453	IL11RA, LOC102179999, LOC102174471, IL7R, IL6R	47	86	7210	8.918852053	0.19996086	0.074286674	0.074286674
MC2	Endocrine regulated calcium reabsorption	3	2.205882353	0.025406302	DNM3, PTH1R, ESR1	47	39	7210	11.80032733	0.934641588	0.673266992	0.673266992
MC2	Jak-STAT signaling pathway	4	2.941176471	0.070029243	IL11RA, IL15, IL7R, IL6R	47	150	7210	4.090780142	0.999545279	1	1
MC3	ECM-receptor interaction	5	7.8125	4.37E-05	COL1A1, COL3A1, COL1A2, CHAD, THBS3	18	88	7210	22.75883838	0.002399712	0.002402543	0.002315178
MC3	PI3K-Akt signaling pathway	6	9.375	0.00101173	COL1A1, COL3A1, COL1A2, CREB3L1, CHAD, THBS3	18	351	7210	6.847103514	0.054151936	0.021849466	0.02105494
MC3	Focal adhesion	5	7.8125	0.001191789	COL1A1, COL3A1, COL1A2, CHAD, THBS3	18	208	7210	9.628739316	0.063482892	0.021849466	0.02105494
MC3	Protein digestion and absorption	4	6.25	0.002457793	COL1A1, COL3A1, COL1A2, COL21A1	18	118	7210	13.57815443	0.126585474	0.033794653	0.032565757
MC3	Platelet activation	3	4.6875	0.03371535	COL1A1, COL3A1, COL1A2	18	124	7210	9.690860215	0.848371989	0.309057372	0.297818922
