# Supplementary material for: Time-course RNA-seq analysis reveals stage-specific and melatonin-triggered gene expression patterns during the hair follicle growth cycle in Capra hircus
Source: BMC Genomics. 2022 Feb 16;23:140. doi: 10.1186/s12864-022-08331-z (PMC8848980; doi:10.1186/s12864-022-08331-z)
Supplement: Supplementary file 11 — Additional file 11. The KEGG analysis results of monthly DEGs. [file 12864_2022_8331_MOESM11_ESM.csv]

	Month	Up_Down	ID	Description	GeneRatio	BgRatio	pvalue	p.adjust	qvalue	geneID	Count
1	4	Up	chx05217	Basal cell carcinoma	6/32	63/8819	8.17E-08	7.11E-06	5.59E-06	SHH/PTCH2/PTCH1/FZD10/LEF1/WNT11	6
2	4	Up	chx04934	Cushing syndrome	5/32	155/8819	0.000215772	0.009386066	0.007381661	AGT/FZD10/STAR/LEF1/WNT11	5
3	4	Up	chx04340	Hedgehog signaling pathway	3/32	56/8819	0.001055778	0.03061755	0.024079138	SHH/PTCH2/PTCH1	3
4	4	Up	chx05224	Breast cancer	4/32	150/8819	0.00199597	0.036453628	0.028668915	FZD10/HEYL/LEF1/WNT11	4
5	4	Up	chx05226	Gastric cancer	4/32	152/8819	0.002095036	0.036453628	0.028668915	SHH/FZD10/LEF1/WNT11	4
6	4	Up	chx04310	Wnt signaling pathway	4/32	167/8819	0.002949306	0.042764931	0.033632432	FZD10/WIF1/LEF1/WNT11	4
7	5	Up	chx05150	Staphylococcus aureus infection	9/83	92/8819	1.72E-07	2.45E-05	2.22E-05	LOC102176457/KRT26/KRT40/LOC102168573/KRT32/KRT35/KRT27/LOC102176726/KRT25	9
8	5	Up	chx04915	Estrogen signaling pathway	9/83	136/8819	4.73E-06	0.000338387	0.000306379	LOC102176457/KRT26/KRT40/LOC102168573/KRT32/KRT35/KRT27/LOC102176726/KRT25	9
9	5	Up	chx04934	Cushing syndrome	7/83	155/8819	0.00061403	0.029268742	0.026500222	AGT/LOC102182663/STAR/LOC102182376/WNT11/FZD10/CDKN2B	7
10	6	Up	chx00190	Oxidative phosphorylation	5ÔÂ12ÈÕ	137/8819	6.10E-07	1.65E-05	8.35E-06	ATP8/ATP6/ND1/COX2/CYTB	5
11	6	Up	chx05415	Diabetic cardiomyopathy	5ÔÂ12ÈÕ	218/8819	6.06E-06	8.04E-05	4.08E-05	ATP8/ATP6/ND1/COX2/CYTB	5
12	6	Up	chx04714	Thermogenesis	5ÔÂ12ÈÕ	236/8819	8.94E-06	8.04E-05	4.08E-05	ATP8/ATP6/ND1/COX2/CYTB	5
13	6	Up	chx05012	Parkinson disease	5ÔÂ12ÈÕ	253/8819	1.25E-05	8.47E-05	4.29E-05	ATP8/ATP6/ND1/COX2/CYTB	5
14	6	Up	chx05020	Prion disease	5ÔÂ12ÈÕ	270/8819	1.72E-05	9.29E-05	4.71E-05	ATP8/ATP6/ND1/COX2/CYTB	5
15	6	Up	chx05016	Huntington disease	5ÔÂ12ÈÕ	307/8819	3.20E-05	0.000144193	7.31E-05	ATP8/ATP6/ND1/COX2/CYTB	5
16	6	Up	chx05010	Alzheimer disease	5ÔÂ12ÈÕ	371/8819	7.95E-05	0.000271855	0.000137782	ATP8/ATP6/ND1/COX2/CYTB	5
17	6	Up	chx05014	Amyotrophic lateral sclerosis	5ÔÂ12ÈÕ	372/8819	8.05E-05	0.000271855	0.000137782	ATP8/ATP6/ND1/COX2/CYTB	5
18	6	Up	chx04260	Cardiac muscle contraction	3ÔÂ12ÈÕ	91/8819	0.000218607	0.00065582	0.000332384	COX2/CASQ2/CYTB	3
19	6	Up	chx05022	Pathways of neurodegeneration - multiple diseases	5ÔÂ12ÈÕ	475/8819	0.000256309	0.000692035	0.000350739	ATP8/ATP6/ND1/COX2/CYTB	5
20	6	Up	chx04061	Viral protein interaction with cytokine and cytokine receptor	2ÔÂ12ÈÕ	102/8819	0.008106689	0.019898236	0.010084876	CCL19/CCL27	2
21	6	Up	chx04060	Cytokine-cytokine receptor interaction	3ÔÂ12ÈÕ	341/8819	0.009718361	0.021866312	0.011082342	CCL19/CCL27/IL15RA	3
22	6	Up	chx04932	Non-alcoholic fatty liver disease	2ÔÂ12ÈÕ	152/8819	0.017391693	0.036121209	0.018307046	COX2/CYTB	2
23	6	Up	chx04062	Chemokine signaling pathway	2ÔÂ12ÈÕ	188/8819	0.025925076	0.04999836	0.0253403	CCL19/CCL27	2
24	7	Up	chx00190	Oxidative phosphorylation	4ÔÂ19ÈÕ	137/8819	0.000180229	0.011354442	0.008916604	ATP6/ND1/CYTB/ATP6V0A4	4
25	7	Up	chx05415	Diabetic cardiomyopathy	4ÔÂ19ÈÕ	218/8819	0.001051288	0.031391418	0.024651573	AGT/ATP6/ND1/CYTB	4
26	7	Up	chx04966	Collecting duct acid secretion	2ÔÂ19ÈÕ	27/8819	0.001494829	0.031391418	0.024651573	SLC4A1/ATP6V0A4	2
27	8	Up	chx04145	Phagosome	5ÔÂ26ÈÕ	168/8819	0.000112414	0.010747939	0.008625235	ITGAM/MRC1/CD209/ITGB3/ITGB2	5
28	8	Up	chx04640	Hematopoietic cell lineage	4ÔÂ26ÈÕ	107/8819	0.000249303	0.010747939	0.008625235	ITGAM/LOC102179999/ITGB3/FCER2	4
29	8	Up	chx04015	Rap1 signaling pathway	5ÔÂ26ÈÕ	210/8819	0.000319246	0.010747939	0.008625235	VEGFD/ITGAM/ITGB3/FGF10/ITGB2	5
30	8	Up	chx05152	Tuberculosis	4ÔÂ26ÈÕ	188/8819	0.002070743	0.037959339	0.030462419	ITGAM/MRC1/CD209/ITGB2	4
31	8	Up	chx05410	Hypertrophic cardiomyopathy	3ÔÂ26ÈÕ	91/8819	0.002327146	0.037959339	0.030462419	AGT/RYR2/ITGB3	3
32	8	Up	chx04610	Complement and coagulation cascades	3ÔÂ26ÈÕ	93/8819	0.002476096	0.037959339	0.030462419	ITGAM/F13A1/ITGB2	3
33	8	Up	chx05414	Dilated cardiomyopathy	3ÔÂ26ÈÕ	95/8819	0.002630845	0.037959339	0.030462419	AGT/RYR2/ITGB3	3
34	8	Up	chx05415	Diabetic cardiomyopathy	4ÔÂ26ÈÕ	218/8819	0.003541482	0.041067738	0.032956914	AGT/RYR2/ND1/GFPT2	4
35	8	Up	chx04810	Regulation of actin cytoskeleton	4ÔÂ26ÈÕ	220/8819	0.003659501	0.041067738	0.032956914	ITGAM/ITGB3/FGF10/ITGB2	4
36	9	Up	chx05150	Staphylococcus aureus infection	10/53	92/8819	1.25E-10	1.65E-08	1.13E-08	LOC102187356/LOC102185698/SELPLG/LOC102189356/ITGAL/C1QB/LOC102188267/ITGB2/LOC102186356/CFD	10
37	9	Up	chx05340	Primary immunodeficiency	6/53	36/8819	5.97E-08	3.83E-06	2.62E-06	CD40LG/ICOS/LOC102176695/PTPRC/IL2RG/BTK	6
38	9	Up	chx05323	Rheumatoid arthritis	8/53	96/8819	8.70E-08	3.83E-06	2.62E-06	LOC102187356/LOC102175889/LTB/LOC102189356/LOC102170772/ITGAL/LOC102188267/ITGB2	8
39	9	Up	chx05416	Viral myocarditis	7/53	69/8819	1.52E-07	5.03E-06	3.45E-06	CD40LG/LOC102187356/LOC102189356/RAC2/ITGAL/LOC102188267/ITGB2	7
40	9	Up	chx04640	Hematopoietic cell lineage	8/53	107/8819	2.03E-07	5.37E-06	3.68E-06	LOC102187356/LOC102183142/CD1E/LOC102179433/LOC102179999/LOC102189356/FCER2/LOC102188267	8
41	9	Up	chx04514	Cell adhesion molecules	9/53	160/8819	3.81E-07	8.37E-06	5.74E-06	CD40LG/LOC102187356/ICOS/SELPLG/PTPRC/LOC102189356/ITGAL/LOC102188267/ITGB2	9
42	9	Up	chx04664	Fc epsilon RI signaling pathway	6/53	64/8819	2.02E-06	3.81E-05	2.62E-05	LCP2/ALOX5AP/LYN/RAC2/BTK/VAV1	6
43	9	Up	chx04650	Natural killer cell mediated cytotoxicity	8/53	158/8819	3.97E-06	6.56E-05	4.50E-05	LOC108635363/LOC102176695/LCP2/LOC102185698/RAC2/ITGAL/VAV1/ITGB2	8
44	9	Up	chx04672	Intestinal immune network for IgA production	5/53	47/8819	8.19E-06	0.000120128	8.24E-05	CD40LG/LOC102187356/ICOS/LOC102189356/LOC102188267	5
45	9	Up	chx04062	Chemokine signaling pathway	8/53	188/8819	1.43E-05	0.000189175	0.000129738	LOC102169211/CCL22/LOC102175889/LYN/RAC2/LOC102170772/PIK3CG/VAV1	8
46	9	Up	chx05310	Asthma	4/53	28/8819	2.14E-05	0.000252135	0.000172916	CD40LG/LOC102187356/LOC102189356/LOC102188267	4
47	9	Up	chx04666	Fc gamma R-mediated phagocytosis	6/53	97/8819	2.29E-05	0.000252135	0.000172916	LOC102185698/LYN/PTPRC/RAC2/VAV1/LOC102186356	6
48	9	Up	chx04660	T cell receptor signaling pathway	6/53	100/8819	2.73E-05	0.000276927	0.000189918	CD40LG/ICOS/LOC102176695/LCP2/PTPRC/VAV1	6
49	9	Up	chx04061	Viral protein interaction with cytokine and cytokine receptor	6/53	102/8819	3.05E-05	0.000287825	0.000197392	LOC102169211/CCL22/LOC102175889/ACKR4/LOC102170772/IL2RG	6
50	9	Up	chx04662	B cell receptor signaling pathway	5/53	69/8819	5.43E-05	0.000477884	0.000327735	LYN/RAC2/BTK/VAV1/LOC102186356	5
51	9	Up	chx05140	Leishmaniasis	5/53	74/8819	7.61E-05	0.000627762	0.000430523	LOC102187356/LOC102185698/LOC102189356/LOC102188267/ITGB2	5
52	9	Up	chx04611	Platelet activation	6/53	127/8819	0.000104513	0.000811512	0.000556539	LCP2/LYN/BTK/PIK3CG/PTGS1/APBB1IP	6
53	9	Up	chx05152	Tuberculosis	7/53	188/8819	0.000120344	0.000882526	0.000605241	LOC102187356/LOC102185698/LOC102189356/CD74/LOC102188267/ITGB2/LOC102186356	7
54	9	Up	chx04060	Cytokine-cytokine receptor interaction	9/53	341/8819	0.000170938	0.001187568	0.000814441	LOC102169211/CCL22/CD40LG/TNFRSF11B/LOC102175889/LTB/ACKR4/LOC102170772/IL2RG	9
55	9	Up	chx04658	Th1 and Th2 cell differentiation	5/53	89/8819	0.000183174	0.001208952	0.000829106	LOC102187356/LOC102176695/LOC102189356/IL2RG/LOC102188267	5
56	9	Up	chx05144	Malaria	4/53	52/8819	0.000254253	0.00158334	0.001085863	CD40LG/LOC102175889/ITGAL/ITGB2	4
57	9	Up	chx05322	Systemic lupus erythematosus	6/53	151/8819	0.000269686	0.00158334	0.001085863	CD40LG/LOC102187356/LOC102185698/LOC102189356/C1QB/LOC102188267	6
58	9	Up	chx05169	Epstein-Barr virus infection	7/53	215/8819	0.000275885	0.00158334	0.001085863	LOC102187356/LYN/LOC102189356/FCER2/BTK/ITGAL/LOC102188267	7
59	9	Up	chx05330	Allograft rejection	4/53	55/8819	0.00031607	0.001738385	0.001192194	CD40LG/LOC102187356/LOC102189356/LOC102188267	4
60	9	Up	chx04064	NF-kappa B signaling pathway	5/53	104/8819	0.000379164	0.002001985	0.001372972	CD40LG/LTB/LOC102176695/LYN/BTK	5
61	9	Up	chx04659	Th17 cell differentiation	5/53	105/8819	0.000396323	0.0020121	0.001379909	LOC102187356/LOC102176695/LOC102189356/IL2RG/LOC102188267	5
62	9	Up	chx04145	Phagosome	6/53	168/8819	0.000478105	0.002337404	0.001603004	LOC102187356/LOC102185698/LOC102189356/LOC102188267/ITGB2/LOC102186356	6
63	9	Up	chx05145	Toxoplasmosis	5/53	113/8819	0.000555612	0.002619315	0.00179634	CD40LG/LOC102187356/LOC102189356/PIK3CG/LOC102188267	5
64	9	Up	chx05321	Inflammatory bowel disease	4/53	65/8819	0.000600238	0.002732118	0.001873701	LOC102187356/LOC102189356/IL2RG/LOC102188267	4
65	9	Up	chx05146	Amoebiasis	5/53	119/8819	0.00070357	0.003014733	0.00206752	LOC102183142/CD1E/LOC102179433/LOC102179999/ITGB2	5
66	9	Up	chx05320	Autoimmune thyroid disease	4/53	68/8819	0.000712472	0.003014733	0.00206752	CD40LG/LOC102187356/LOC102189356/LOC102188267	4
67	9	Up	chx04380	Osteoclast differentiation	5/53	120/8819	0.000730844	0.003014733	0.00206752	TNFRSF11B/LCP2/LOC102185698/BTK/LOC102186356	5
68	9	Up	chx04015	Rap1 signaling pathway	6/53	210/8819	0.00153264	0.006039164	0.004141692	LCP2/RAC2/ITGAL/VAV1/APBB1IP/ITGB2	6
69	9	Up	chx05135	Yersinia infection	5/53	142/8819	0.001555542	0.006039164	0.004141692	LOC102175889/LOC102176695/LCP2/RAC2/VAV1	5
70	9	Up	chx04612	Antigen processing and presentation	4/53	85/8819	0.001643053	0.006196655	0.0042497	LOC102187356/LOC102189356/CD74/LOC102188267	4
71	9	Up	chx04610	Complement and coagulation cascades	4/53	93/8819	0.002286997	0.008385655	0.005750927	C1QB/ITGB2/CFD/PLAT	4
72	9	Up	chx05166	Human T-cell leukemia virus 1 infection	6/53	234/8819	0.002648509	0.009448734	0.006479993	LOC102187356/LOC102189356/IL2RG/ITGAL/LOC102188267/ITGB2	6
73	9	Up	chx04670	Leukocyte transendothelial migration	4/53	112/8819	0.004473747	0.015540384	0.010657679	RAC2/ITGAL/VAV1/ITGB2	4
74	9	Up	chx04940	Type I diabetes mellitus	3/53	62/8819	0.006037754	0.020435474	0.014014759	LOC102187356/LOC102189356/LOC102188267	3
75	9	Up	chx05332	Graft-versus-host disease	3/53	64/8819	0.006595651	0.021765648	0.014927	LOC102187356/LOC102189356/LOC102188267	3
76	9	Up	chx04613	Neutrophil extracellular trap formation	5/53	204/8819	0.007354795	0.023678853	0.016239086	LOC102185698/SELPLG/RAC2/ITGAL/ITGB2	5
77	9	Up	chx05417	Lipid and atherosclerosis	5/53	230/8819	0.01198693	0.037673207	0.02583649	CD40LG/LOC102175889/LYN/LOC102170772/VAV1	5
78	4	Down	chx04060	Cytokine-cytokine receptor interaction	8/33	341/8819	2.74E-05	0.002162066	0.001958967	LOC102182395/CCL26/IL1RL1/ACKR4/IL37/TNFSF13/IL31RA/IL5RA	8
79	4	Down	chx04061	Viral protein interaction with cytokine and cytokine receptor	4/33	102/8819	0.000533396	0.021069128	0.01908995	LOC102182395/CCL26/ACKR4/IL37	4
80	5	Down	chx04640	Hematopoietic cell lineage	9/116	107/8819	1.05E-05	0.001998964	0.001816234	LOC102186727/CR2/CD1E/IL7/LOC102183142/LOC102180664/FCER2/LOC102174471/CAHI-DQA2	9
81	5	Down	chx04514	Cell adhesion molecules	10/116	160/8819	4.57E-05	0.004336809	0.003940369	LOC102186727/CLDN7/CADM3/CNTN1/CD86/SELE/LOC102180664/LOC102169753/CAHI-DQA2/CNTN2	10
82	5	Down	chx04940	Type I diabetes mellitus	6/116	62/8819	0.000153458	0.009719028	0.008830585	LOC102186727/CD86/LOC102180664/PTPRN2/LOC102169753/CAHI-DQA2	6
83	5	Down	chx04610	Complement and coagulation cascades	7/116	93/8819	0.000211696	0.010055569	0.009136362	SERPINF2/CR2/ITGAX/SERPINE1/C7/TFPI/FGG	7
84	5	Down	chx05330	Allograft rejection	5/116	55/8819	0.000743565	0.028255458	0.025672549	LOC102186727/CD86/LOC102180664/LOC102169753/CAHI-DQA2	5
85	5	Down	chx05332	Graft-versus-host disease	5/116	64/8819	0.001483811	0.046987349	0.042692107	LOC102186727/CD86/LOC102180664/LOC102169753/CAHI-DQA2	5
86	5	Down	chx05320	Autoimmune thyroid disease	5/116	68/8819	0.001945966	0.049312078	0.044804326	LOC102186727/CD86/LOC102180664/LOC102169753/CAHI-DQA2	5
87	5	Down	chx05416	Viral myocarditis	5/116	69/8819	0.002076298	0.049312078	0.044804326	LOC102186727/CD86/LOC102180664/LOC102169753/CAHI-DQA2	5
88	6	Down	chx04512	ECM-receptor interaction	4ÔÂ30ÈÕ	96/8819	0.000290865	0.026177852	0.021125986	COL6A3/THBS3/FREM1/COL1A1	4
89	7	Down	chx00140	Steroid hormone biosynthesis	3ÔÂ18ÈÕ	88/8819	0.000702967	0.022196551	0.020503796	LOC108633257/HSD11B2/LOC102170823	3
90	7	Down	chx04512	ECM-receptor interaction	3ÔÂ18ÈÕ	96/8819	0.000905982	0.022196551	0.020503796	FREM1/FRAS1/FREM2	3
91	8	Down	chx05217	Basal cell carcinoma	3ÔÂ14ÈÕ	63/8819	0.000119574	0.004424241	0.003398421	SHH/PTCH2/WNT6	3
92	8	Down	chx05226	Gastric cancer	3ÔÂ14ÈÕ	152/8819	0.00158927	0.025677387	0.01972374	SHH/WNT6/FGF21	3
93	8	Down	chx04310	Wnt signaling pathway	3ÔÂ14ÈÕ	167/8819	0.00208195	0.025677387	0.01972374	WNT6/NOTUM/SFRP2	3
94	8	Down	chx04340	Hedgehog signaling pathway	2ÔÂ14ÈÕ	56/8819	0.00343187	0.031744795	0.024384337	SHH/PTCH2	2
95	9	Down	chx00072	Synthesis and degradation of ketone bodies	1ÔÂ4ÈÕ	13/8819	0.005884334	0.045293468	0.021189927	LOC102191520	1
96	9	Down	chx00650	Butanoate metabolism	1ÔÂ4ÈÕ	30/8819	0.013540002	0.045293468	0.021189927	LOC102191520	1
97	9	Down	chx00260	Glycine, serine and threonine metabolism	1ÔÂ4ÈÕ	47/8819	0.021151368	0.045293468	0.021189927	SARDH	1
98	9	Down	chx04216	Ferroptosis	1ÔÂ4ÈÕ	48/8819	0.02159772	0.045293468	0.021189927	SLC7A11	1
99	9	Down	chx00280	Valine, leucine and isoleucine degradation	1ÔÂ4ÈÕ	56/8819	0.025163038	0.045293468	0.021189927	LOC102191520	1
