# Supplementary material for: Time-course RNA-seq analysis reveals stage-specific and melatonin-triggered gene expression patterns during the hair follicle growth cycle in Capra hircus
Source: BMC Genomics. 2022 Feb 16;23:140. doi: 10.1186/s12864-022-08331-z (PMC8848980; doi:10.1186/s12864-022-08331-z)
Supplement: Supplementary file 12 — Additional file 12. The GO analysis results of monthly DEGs. [file 12864_2022_8331_MOESM12_ESM.csv]

	Month	Up_Down	ID	Description	GeneRatio	BgRatio	pvalue	p.adjust	qvalue	geneID	Count
1	4	Up	GO:0008544	epidermis development	6/42	130/8312	4.31E-05	0.027570105	0.023149829	PTCH2/FOXE1/PTCH1/CASP14/HOXC13/FOXN1	6
2	4	Up	GO:0001657	ureteric bud development	4/42	54/8312	0.000148316	0.027570105	0.023149829	AGT/BMPER/PTCH1/WNT11	4
3	4	Up	GO:0042303	molting cycle	4/42	54/8312	0.000148316	0.027570105	0.023149829	PTCH2/FOXE1/HOXC13/FOXN1	4
4	4	Up	GO:0042633	hair cycle	4/42	54/8312	0.000148316	0.027570105	0.023149829	PTCH2/FOXE1/HOXC13/FOXN1	4
5	4	Up	GO:0072163	mesonephric epithelium development	4/42	55/8312	0.000159365	0.027570105	0.023149829	AGT/BMPER/PTCH1/WNT11	4
6	4	Up	GO:0072164	mesonephric tubule development	4/42	55/8312	0.000159365	0.027570105	0.023149829	AGT/BMPER/PTCH1/WNT11	4
7	4	Up	GO:0001823	mesonephros development	4/42	58/8312	0.000196087	0.027850082	0.023384918	AGT/BMPER/PTCH1/WNT11	4
8	4	Up	GO:0045684	positive regulation of epidermis development	3/42	24/8312	0.000225542	0.027850082	0.023384918	PTCH2/PTCH1/FOXN1	3
9	4	Up	GO:0048732	gland development	6/42	178/8312	0.00024509	0.027850082	0.023384918	FOXE1/PTCH1/MSX1/ALDH1A3/WNT11/FOXN1	6
10	4	Up	GO:0001667	ameboidal-type cell migration	6/42	181/8312	0.000268305	0.027850082	0.023384918	AGT/BMPER/SMOC2/EGR3/WNT11/DUSP10	6
11	4	Up	GO:0043588	skin development	5/42	120/8312	0.000320162	0.030211605	0.025367822	PTCH2/FOXE1/CASP14/HOXC13/FOXN1	5
12	4	Up	GO:0010631	epithelial cell migration	5/42	130/8312	0.000463343	0.031136386	0.026144334	AGT/BMPER/SMOC2/EGR3/DUSP10	5
13	4	Up	GO:0090132	epithelium migration	5/42	130/8312	0.000463343	0.031136386	0.026144334	AGT/BMPER/SMOC2/EGR3/DUSP10	5
14	4	Up	GO:0009887	animal organ morphogenesis	9/42	472/8312	0.000471761	0.031136386	0.026144334	AGT/FOXE1/PTCH1/DLX3/MSX1/HOXC13/ALDH1A3/WNT11/GJB6	9
15	4	Up	GO:0072073	kidney epithelium development	4/42	73/8312	0.000476224	0.031136386	0.026144334	AGT/BMPER/PTCH1/WNT11	4
16	4	Up	GO:0090130	tissue migration	5/42	131/8312	0.000479944	0.031136386	0.026144334	AGT/BMPER/SMOC2/EGR3/DUSP10	5
17	4	Up	GO:0035295	tube development	9/42	483/8312	0.000558304	0.034089381	0.02862388	AGT/BMPER/FOXE1/EDN2/SMOC2/PTCH1/EGR3/WNT11/FOXN1	9
18	4	Up	GO:0009913	epidermal cell differentiation	4/42	78/8312	0.000612819	0.035339256	0.029673364	PTCH2/PTCH1/CASP14/FOXN1	4
19	4	Up	GO:0048729	tissue morphogenesis	7/42	298/8312	0.000650201	0.035521521	0.029826406	AGT/FOXE1/PTCH1/MSX1/ALDH1A3/WNT11/FOXN1	7
20	4	Up	GO:0060675	ureteric bud morphogenesis	3/42	35/8312	0.000701685	0.036417434	0.030578679	AGT/PTCH1/WNT11	3
21	4	Up	GO:0072171	mesonephric tubule morphogenesis	3/42	36/8312	0.000762792	0.037703714	0.031658731	AGT/PTCH1/WNT11	3
22	4	Up	GO:0048568	embryonic organ development	6/42	227/8312	0.000894333	0.038718826	0.032511092	FOXE1/PTCH1/MSX1/ALDH1A3/WNT11/GJB6	6
23	4	Up	GO:0072078	nephron tubule morphogenesis	3/42	39/8312	0.000966128	0.038718826	0.032511092	AGT/PTCH1/WNT11	3
24	4	Up	GO:0030858	positive regulation of epithelial cell differentiation	3/42	40/8312	0.001040804	0.038718826	0.032511092	PTCH2/PTCH1/FOXN1	3
25	4	Up	GO:0060021	roof of mouth development	3/42	40/8312	0.001040804	0.038718826	0.032511092	FOXE1/MSX1/WNT11	3
26	4	Up	GO:0048562	embryonic organ morphogenesis	5/42	157/8312	0.00109149	0.038718826	0.032511092	FOXE1/MSX1/ALDH1A3/WNT11/GJB6	5
27	4	Up	GO:0033081	regulation of T cell differentiation in thymus	2/42	10/8312	0.001093282	0.038718826	0.032511092	EGR3/FOXN1	2
28	4	Up	GO:0043542	endothelial cell migration	4/42	91/8312	0.001095045	0.038718826	0.032511092	AGT/BMPER/SMOC2/EGR3	4
29	4	Up	GO:0061333	renal tubule morphogenesis	3/42	41/8312	0.001119041	0.038718826	0.032511092	AGT/PTCH1/WNT11	3
30	4	Up	GO:0072088	nephron epithelium morphogenesis	3/42	41/8312	0.001119041	0.038718826	0.032511092	AGT/PTCH1/WNT11	3
31	4	Up	GO:0072028	nephron morphogenesis	3/42	42/8312	0.001200902	0.040210856	0.033763907	AGT/PTCH1/WNT11	3
32	4	Up	GO:0048736	appendage development	4/42	95/8312	0.001285475	0.040434042	0.03395131	PTCH1/MSX1/HOXC13/FOXN1	4
33	4	Up	GO:0060173	limb development	4/42	95/8312	0.001285475	0.040434042	0.03395131	PTCH1/MSX1/HOXC13/FOXN1	4
34	4	Up	GO:0002009	morphogenesis of an epithelium	6/42	249/8312	0.001443464	0.041427164	0.034785206	AGT/FOXE1/PTCH1/ALDH1A3/WNT11/FOXN1	6
35	4	Up	GO:0010632	regulation of epithelial cell migration	4/42	100/8312	0.001554747	0.041427164	0.034785206	AGT/BMPER/SMOC2/DUSP10	4
36	4	Up	GO:0001942	hair follicle development	3/42	46/8312	0.00156584	0.041427164	0.034785206	FOXE1/HOXC13/FOXN1	3
37	4	Up	GO:0045682	regulation of epidermis development	3/42	46/8312	0.00156584	0.041427164	0.034785206	PTCH2/PTCH1/FOXN1	3
38	4	Up	GO:0045940	positive regulation of steroid metabolic process	2/42	12/8312	0.001593232	0.041427164	0.034785206	AGT/STAR	2
39	4	Up	GO:0098773	skin epidermis development	3/42	47/8312	0.001666751	0.041427164	0.034785206	FOXE1/HOXC13/FOXN1	3
40	4	Up	GO:0043583	ear development	4/42	102/8312	0.001672701	0.041427164	0.034785206	BMPER/MSX1/ALDH1A3/GJB6	4
41	4	Up	GO:0045926	negative regulation of growth	4/42	103/8312	0.001733956	0.041427164	0.034785206	PTCH1/MSX1/WNT11/DUSP10	4
42	4	Up	GO:0022404	molting cycle process	3/42	48/8312	0.001771649	0.041427164	0.034785206	FOXE1/HOXC13/FOXN1	3
43	4	Up	GO:0022405	hair cycle process	3/42	48/8312	0.001771649	0.041427164	0.034785206	FOXE1/HOXC13/FOXN1	3
44	4	Up	GO:0072080	nephron tubule development	3/42	48/8312	0.001771649	0.041427164	0.034785206	AGT/PTCH1/WNT11	3
45	4	Up	GO:0072359	circulatory system development	8/42	458/8312	0.001795975	0.041427164	0.034785206	BMPER/SMOC2/PTCH1/DLX3/MSX1/EGR3/WNT11/FOXN1	8
46	4	Up	GO:0061326	renal tubule development	3/42	49/8312	0.001880591	0.04243595	0.035632255	AGT/PTCH1/WNT11	3
47	4	Up	GO:0001708	cell fate specification	3/42	50/8312	0.001993633	0.044029605	0.036970402	PTCH2/PTCH1/WNT11	3
48	4	Up	GO:0060993	kidney morphogenesis	3/42	51/8312	0.00211083	0.045646694	0.038328225	AGT/PTCH1/WNT11	3
49	4	Up	GO:0035767	endothelial cell chemotaxis	2/42	14/8312	0.0021827	0.046237603	0.038824395	SMOC2/EGR3	2
50	4	Up	GO:0007043	cell-cell junction assembly	3/42	52/8312	0.002232234	0.046341175	0.038911361	AGT/WNT11/GJB6	3
51	4	Up	GO:0030855	epithelial cell differentiation	6/42	275/8312	0.002390598	0.048655708	0.040854808	PTCH2/PTCH1/DLX3/CASP14/WNT11/FOXN1	6
52	4	Up	GO:0072009	nephron epithelium development	3/42	54/8312	0.002487873	0.0491669	0.041284041	AGT/PTCH1/WNT11	3
53	4	Up	GO:0061311	cell surface receptor signaling pathway involved in heart development	2/42	15/8312	0.002510449	0.0491669	0.041284041	MSX1/WNT11	2
54	5	Up	GO:0008544	epidermis development	11/91	130/8312	1.47E-07	0.000194272	0.000183831	LOC108636735/PTCH2/LOC102170758/FOXE1/FOXN1/LOC102191766/CASP14/HOXC13/LOC102177231/CST6/KRT25	11
55	5	Up	GO:0043588	skin development	10/91	120/8312	6.48E-07	0.000429476	0.000406394	LOC108636735/PTCH2/LOC102170758/FOXE1/FOXN1/LOC102191766/CASP14/HOXC13/LOC102177231/KRT25	10
56	5	Up	GO:0042303	molting cycle	6/91	54/8312	2.47E-05	0.008184521	0.007744661	PTCH2/FOXE1/FOXN1/HOXC13/LOC102177231/KRT25	6
57	5	Up	GO:0042633	hair cycle	6/91	54/8312	2.47E-05	0.008184521	0.007744661	PTCH2/FOXE1/FOXN1/HOXC13/LOC102177231/KRT25	6
58	5	Up	GO:0045684	positive regulation of epidermis development	4/91	24/8312	0.000120816	0.0245056	0.023188597	PTCH2/LOC102170758/FOXN1/LOC102191766	4
59	5	Up	GO:0001942	hair follicle development	5/91	46/8312	0.000135463	0.0245056	0.023188597	FOXE1/FOXN1/HOXC13/LOC102177231/KRT25	5
60	5	Up	GO:0098773	skin epidermis development	5/91	47/8312	0.00015029	0.0245056	0.023188597	FOXE1/FOXN1/HOXC13/LOC102177231/KRT25	5
61	5	Up	GO:0022404	molting cycle process	5/91	48/8312	0.000166328	0.0245056	0.023188597	FOXE1/FOXN1/HOXC13/LOC102177231/KRT25	5
62	5	Up	GO:0022405	hair cycle process	5/91	48/8312	0.000166328	0.0245056	0.023188597	FOXE1/FOXN1/HOXC13/LOC102177231/KRT25	5
63	5	Up	GO:0009913	epidermal cell differentiation	6/91	78/8312	0.000198968	0.026383212	0.0249653	LOC108636735/PTCH2/LOC102170758/FOXN1/LOC102191766/CASP14	6
64	5	Up	GO:0030216	keratinocyte differentiation	5/91	55/8312	0.00031817	0.038353969	0.036292714	LOC108636735/LOC102170758/FOXN1/LOC102191766/CASP14	5
65	6	Up	GO:0015985	energy coupled proton transport, down electrochemical gradient	2ÔÂ17ÈÕ	14/8312	0.000353166	0.049085256	0.037102062	ATP8/ATP6	2
66	6	Up	GO:0015986	ATP synthesis coupled proton transport	2ÔÂ17ÈÕ	14/8312	0.000353166	0.049085256	0.037102062	ATP8/ATP6	2
67	6	Up	GO:0098662	inorganic cation transmembrane transport	4ÔÂ17ÈÕ	174/8312	0.000356733	0.049085256	0.037102062	ATP8/CCL19/ATP6/CASQ2	4
68	6	Up	GO:0098660	inorganic ion transmembrane transport	4ÔÂ17ÈÕ	175/8312	0.000364617	0.049085256	0.037102062	ATP8/CCL19/ATP6/CASQ2	4
69	6	Up	GO:0046596	regulation of viral entry into host cell	2ÔÂ17ÈÕ	15/8312	0.000407009	0.049085256	0.037102062	FCN1/PTX3	2
70	9	Up	GO:0045321	leukocyte activation	12/62	349/8312	8.05E-06	0.00365617	0.00316105	CD40LG/SAMSN1/ICOS/LOC102180291/LOC102185698/LYN/RAC2/LCP1/BTK/VAV1/FGL2/AIF1	12
71	9	Up	GO:0046649	lymphocyte activation	11/62	296/8312	9.75E-06	0.00365617	0.00316105	CD40LG/SAMSN1/ICOS/LOC102180291/LYN/RAC2/LCP1/BTK/VAV1/FGL2/AIF1	11
72	9	Up	GO:0019882	antigen processing and presentation	5/62	41/8312	1.19E-05	0.00365617	0.00316105	DRB3/LOC102180291/LOC102189356/CD74/FGL2	5
73	9	Up	GO:0001775	cell activation	12/62	390/8312	2.46E-05	0.00565343	0.004887841	CD40LG/SAMSN1/ICOS/LOC102180291/LOC102185698/LYN/RAC2/LCP1/BTK/VAV1/FGL2/AIF1	12
74	9	Up	GO:0051249	regulation of lymphocyte activation	8/62	178/8312	4.76E-05	0.008743984	0.007559872	CD40LG/SAMSN1/ICOS/LYN/RAC2/BTK/FGL2/AIF1	8
75	9	Up	GO:0002684	positive regulation of immune system process	11/62	363/8312	6.47E-05	0.009903759	0.00856259	CD40LG/MMP12/RHEX/ICOS/LYN/RAC2/EVI2B/VAV1/C1QB/AIF1/CFD	11
76	9	Up	GO:0002683	negative regulation of immune system process	8/62	191/8312	7.85E-05	0.010289198	0.008895833	MMP12/GPR171/SAMSN1/LOC102175889/LYN/BTK/MEIS2/FGL2	8
77	9	Up	GO:0042110	T cell activation	8/62	204/8312	0.00012436	0.01282475	0.011088019	CD40LG/ICOS/LOC102180291/RAC2/LCP1/VAV1/FGL2/AIF1	8
78	9	Up	GO:0006954	inflammatory response	9/62	262/8312	0.000125733	0.01282475	0.011088019	CCL22/CD40LG/LOC100860781/LOC102175889/LOC102168428/ALOX5AP/LYN/TNFAIP6/PTGS1	9
79	9	Up	GO:0002694	regulation of leukocyte activation	8/62	210/8312	0.000152039	0.013957174	0.01206709	CD40LG/SAMSN1/ICOS/LYN/RAC2/BTK/FGL2/AIF1	8
80	9	Up	GO:0050869	negative regulation of B cell activation	3/62	15/8312	0.000168708	0.014079466	0.012172822	SAMSN1/LYN/BTK	3
81	9	Up	GO:0050865	regulation of cell activation	8/62	221/8312	0.000215997	0.016523807	0.014286149	CD40LG/SAMSN1/ICOS/LYN/RAC2/BTK/FGL2/AIF1	8
82	9	Up	GO:0009617	response to bacterium	8/62	229/8312	0.000275239	0.018356514	0.015870671	CEBPE/LOC102175889/RGS1/S-LZ/LYN/LOC102191806/LOC102177263/CFD	8
83	9	Up	GO:0030155	regulation of cell adhesion	9/62	296/8312	0.000314295	0.018356514	0.015870671	CD40LG/MMP12/ICOS/LYN/RAC2/VAV1/FGL2/AIF1/ITGB2	9
84	9	Up	GO:0098542	defense response to other organism	10/62	364/8312	0.000321302	0.018356514	0.015870671	CEBPE/MMP12/LOC102175889/S-LZ/LOC102191806/VAV1/FGL2/AIF1/LOC102177263/CFD	10
85	9	Up	GO:0050670	regulation of lymphocyte proliferation	5/62	82/8312	0.000344198	0.018356514	0.015870671	CD40LG/LYN/RAC2/BTK/AIF1	5
86	9	Up	GO:0097529	myeloid leukocyte migration	5/62	82/8312	0.000344198	0.018356514	0.015870671	LOC102175889/LYN/RAC2/VAV1/AIF1	5
87	9	Up	GO:0002443	leukocyte mediated immunity	6/62	128/8312	0.000359932	0.018356514	0.015870671	LYN/RAC2/BTK/VAV1/C1QB/FGL2	6
88	9	Up	GO:0032944	regulation of mononuclear cell proliferation	5/62	84/8312	0.000385026	0.018602844	0.016083642	CD40LG/LYN/RAC2/BTK/AIF1	5
89	9	Up	GO:0030595	leukocyte chemotaxis	5/62	90/8312	0.00052969	0.02223356	0.019222686	LOC102175889/LYN/RAC2/VAV1/AIF1	5
90	9	Up	GO:0070663	regulation of leukocyte proliferation	5/62	90/8312	0.00052969	0.02223356	0.019222686	CD40LG/LYN/RAC2/BTK/AIF1	5
91	9	Up	GO:0002548	monocyte chemotaxis	3/62	22/8312	0.000550145	0.02223356	0.019222686	LOC102175889/LYN/AIF1	3
92	9	Up	GO:0002688	regulation of leukocyte chemotaxis	4/62	52/8312	0.00058127	0.02223356	0.019222686	LOC102175889/LYN/RAC2/AIF1	4
93	9	Up	GO:0007229	integrin-mediated signaling pathway	4/62	52/8312	0.00058127	0.02223356	0.019222686	CD40LG/ITGAL/VAV1/ITGB2	4
94	9	Up	GO:0002252	immune effector process	9/62	324/8312	0.000608643	0.022349375	0.019322817	MMP12/LYN/RAC2/LCP1/BTK/VAV1/C1QB/FGL2/CFD	9
95	9	Up	GO:0002250	adaptive immune response	6/62	147/8312	0.000751583	0.026536671	0.022943068	SAMSN1/DRB3/LOC102189356/BTK/C1QB/FGL2	6
96	9	Up	GO:0050776	regulation of immune response	8/62	271/8312	0.00084496	0.028365932	0.024524611	MMP12/SAMSN1/LYN/RAC2/VAV1/C1QB/FGL2/CFD	8
97	9	Up	GO:0007159	leukocyte cell-cell adhesion	6/62	151/8312	0.000865192	0.028365932	0.024524611	CD40LG/ICOS/RAC2/FGL2/AIF1/ITGB2	6
98	9	Up	GO:0051250	negative regulation of lymphocyte activation	4/62	63/8312	0.001203097	0.037104654	0.032079932	SAMSN1/LYN/BTK/FGL2	4
99	9	Up	GO:0045637	regulation of myeloid cell differentiation	5/62	108/8312	0.00121257	0.037104654	0.032079932	GPR171/RHEX/LYN/EVI2B/MEIS2	5
100	9	Up	GO:0046651	lymphocyte proliferation	5/62	109/8312	0.001263656	0.037420531	0.032353033	CD40LG/LYN/RAC2/BTK/AIF1	5
101	9	Up	GO:0032943	mononuclear cell proliferation	5/62	111/8312	0.001370591	0.039318824	0.033994259	CD40LG/LYN/RAC2/BTK/AIF1	5
102	9	Up	GO:0060326	cell chemotaxis	5/62	115/8312	0.001604352	0.044427609	0.038411211	LOC102175889/LYN/RAC2/VAV1/AIF1	5
103	9	Up	GO:0022407	regulation of cell-cell adhesion	6/62	171/8312	0.001645467	0.044427609	0.038411211	CD40LG/ICOS/LYN/FGL2/AIF1/ITGB2	6
104	9	Up	GO:0030097	hemopoiesis	9/62	378/8312	0.001807235	0.047401189	0.040982108	CEBPE/GPR171/RHEX/LYN/EVI2B/BTK/MEIS2/VAV1/FGL2	9
105	9	Up	GO:0002695	negative regulation of leukocyte activation	4/62	72/8312	0.001976679	0.049829439	0.043081524	SAMSN1/LYN/BTK/FGL2	4
106	9	Up	GO:0070661	leukocyte proliferation	5/62	121/8312	0.002008376	0.049829439	0.043081524	CD40LG/LYN/RAC2/BTK/AIF1	5
107	4	Down	GO:1901568	fatty acid derivative metabolic process	4/31	49/8312	2.98E-05	0.016738217	0.015514925	PTGS1/THEM5/ALOX5/ALOX5AP	4
108	4	Down	GO:0046456	icosanoid biosynthetic process	3ÔÂ31ÈÕ	21/8312	5.97E-05	0.016746949	0.015523019	PTGS1/ALOX5/ALOX5AP	3
109	4	Down	GO:1901570	fatty acid derivative biosynthetic process	3ÔÂ31ÈÕ	31/8312	0.000196747	0.036457261	0.033792826	PTGS1/ALOX5/ALOX5AP	3
110	4	Down	GO:0006690	icosanoid metabolic process	3ÔÂ31ÈÕ	34/8312	0.000259945	0.036457261	0.033792826	PTGS1/ALOX5/ALOX5AP	3
111	4	Down	GO:0006954	inflammatory response	6/31	262/8312	0.000351066	0.039389654	0.036510909	PTGS1/ALOX5/KRT1/ALOX5AP/IL1RL1/IL37	6
112	5	Down	GO:0016525	negative regulation of angiogenesis	6/130	43/8312	4.94E-05	0.047936777	0.046949003	SPARC/SULF1/ADAMTS9/ANGPT4/SERPINE1/SERPINF1	6
113	5	Down	GO:2000181	negative regulation of blood vessel morphogenesis	6/130	44/8312	5.65E-05	0.047936777	0.046949003	SPARC/SULF1/ADAMTS9/ANGPT4/SERPINE1/SERPINF1	6
114	6	Down	GO:0016485	protein processing	6/47	94/8312	1.32E-05	0.005660206	0.005222443	SERPINE2/MMP16/PCSK1/ADAMTS2/SPON1/FGG	6
115	6	Down	GO:0060348	bone development	6/47	104/8312	2.35E-05	0.005660206	0.005222443	MMP16/FREM1/LOX/SP5/SPARC/COL1A1	6
116	6	Down	GO:0030198	extracellular matrix organization	6/47	109/8312	3.07E-05	0.005660206	0.005222443	OLFML2B/ECM2/LOX/ADAMTS2/CCDC80/COL1A1	6
117	6	Down	GO:0043062	extracellular structure organization	6/47	109/8312	3.07E-05	0.005660206	0.005222443	OLFML2B/ECM2/LOX/ADAMTS2/CCDC80/COL1A1	6
118	6	Down	GO:0051604	protein maturation	6/47	132/8312	9.01E-05	0.012923104	0.011923623	SERPINE2/MMP16/PCSK1/ADAMTS2/SPON1/FGG	6
119	6	Down	GO:0070527	platelet aggregation	3/47	17/8312	0.000109005	0.012923104	0.011923623	C1QTNF1/SERPINE2/FGG	3
120	6	Down	GO:0030195	negative regulation of blood coagulation	3/47	19/8312	0.000154104	0.012923104	0.011923623	C1QTNF1/SERPINE2/FGG	3
121	6	Down	GO:1900047	negative regulation of hemostasis	3/47	19/8312	0.000154104	0.012923104	0.011923623	C1QTNF1/SERPINE2/FGG	3
122	6	Down	GO:0060349	bone morphogenesis	4/47	49/8312	0.000157813	0.012923104	0.011923623	MMP16/FREM1/SP5/COL1A1	4
123	6	Down	GO:0030199	collagen fibril organization	3/47	20/8312	0.000180581	0.013308845	0.012279531	LOX/ADAMTS2/COL1A1	3
124	6	Down	GO:0050819	negative regulation of coagulation	3/47	22/8312	0.000242015	0.016215018	0.01496094	C1QTNF1/SERPINE2/FGG	3
125	6	Down	GO:0034109	homotypic cell-cell adhesion	3/47	30/8312	0.000618124	0.035042891	0.032332654	C1QTNF1/SERPINE2/FGG	3
126	6	Down	GO:0061045	negative regulation of wound healing	3/47	30/8312	0.000618124	0.035042891	0.032332654	C1QTNF1/SERPINE2/FGG	3
127	6	Down	GO:0030193	regulation of blood coagulation	3/47	32/8312	0.000749189	0.03681016	0.033963242	C1QTNF1/SERPINE2/FGG	3
128	6	Down	GO:1900046	regulation of hemostasis	3/47	32/8312	0.000749189	0.03681016	0.033963242	C1QTNF1/SERPINE2/FGG	3
129	6	Down	GO:0030168	platelet activation	3/47	33/8312	0.000820852	0.037810477	0.034886193	C1QTNF1/SERPINE2/FGG	3
130	6	Down	GO:0050818	regulation of coagulation	3/47	35/8312	0.000976926	0.042352633	0.039077056	C1QTNF1/SERPINE2/FGG	3
131	6	Down	GO:0032963	collagen metabolic process	3/47	37/8312	0.001150632	0.04711198	0.043468313	MMP16/RCN3/COL1A1	3
132	6	Down	GO:0031589	cell-substrate adhesion	5/47	145/8312	0.00128264	0.048018447	0.044304673	ECM2/FREM1/CCDC80/COL1A1/FGG	5
133	6	Down	GO:1903035	negative regulation of response to wounding	3/47	39/8312	0.001342698	0.048018447	0.044304673	C1QTNF1/SERPINE2/FGG	3
134	6	Down	GO:0010543	regulation of platelet activation	2/47	10/8312	0.001368233	0.048018447	0.044304673	C1QTNF1/SERPINE2	2
135	8	Down	GO:0040007	growth	6ÔÂ17ÈÕ	419/8312	0.000121795	0.039780693	0.03030043	MSX1/PGLYRP2/NPPC/PTCH2/SLIT1/SFRP2	6
136	8	Down	GO:0060349	bone morphogenesis	3ÔÂ17ÈÕ	49/8312	0.000123543	0.039780693	0.03030043	MSX1/NPPC/SFRP2	3
137	9	Down	GO:1903827	regulation of cellular protein localization	2ÔÂ4ÈÕ	227/8312	0.004296577	0.044107489	0.016339797	SLC7A11/TERT	2
138	9	Down	GO:0050999	regulation of nitric-oxide synthase activity	1ÔÂ4ÈÕ	10/8312	0.004804508	0.044107489	0.016339797	TERT	1
139	9	Down	GO:0060149	negative regulation of posttranscriptional gene silencing	1ÔÂ4ÈÕ	10/8312	0.004804508	0.044107489	0.016339797	TERT	1
140	9	Down	GO:0060967	negative regulation of gene silencing by RNA	1ÔÂ4ÈÕ	10/8312	0.004804508	0.044107489	0.016339797	TERT	1
141	9	Down	GO:0060969	negative regulation of gene silencing	1ÔÂ4ÈÕ	10/8312	0.004804508	0.044107489	0.016339797	TERT	1
142	9	Down	GO:0070920	regulation of production of small RNA involved in gene silencing by RNA	1ÔÂ4ÈÕ	10/8312	0.004804508	0.044107489	0.016339797	TERT	1
143	9	Down	GO:0006582	melanin metabolic process	1ÔÂ4ÈÕ	11/8312	0.005284004	0.044107489	0.016339797	SLC7A11	1
144	9	Down	GO:0021544	subpallium development	1ÔÂ4ÈÕ	11/8312	0.005284004	0.044107489	0.016339797	SLC7A11	1
145	9	Down	GO:0032770	positive regulation of monooxygenase activity	1ÔÂ4ÈÕ	11/8312	0.005284004	0.044107489	0.016339797	TERT	1
146	9	Down	GO:0033238	regulation of cellular amine metabolic process	1ÔÂ4ÈÕ	11/8312	0.005284004	0.044107489	0.016339797	SLC7A11	1
147	9	Down	GO:0036475	neuron death in response to oxidative stress	1ÔÂ4ÈÕ	11/8312	0.005284004	0.044107489	0.016339797	SLC7A11	1
148	9	Down	GO:0042438	melanin biosynthetic process	1ÔÂ4ÈÕ	11/8312	0.005284004	0.044107489	0.016339797	SLC7A11	1
149	9	Down	GO:0044550	secondary metabolite biosynthetic process	1ÔÂ4ÈÕ	11/8312	0.005284004	0.044107489	0.016339797	SLC7A11	1
150	9	Down	GO:0070200	establishment of protein localization to telomere	1ÔÂ4ÈÕ	11/8312	0.005284004	0.044107489	0.016339797	TERT	1
151	9	Down	GO:1903203	regulation of oxidative stress-induced neuron death	1ÔÂ4ÈÕ	11/8312	0.005284004	0.044107489	0.016339797	SLC7A11	1
152	9	Down	GO:2000773	negative regulation of cellular senescence	1ÔÂ4ÈÕ	11/8312	0.005284004	0.044107489	0.016339797	TERT	1
153	9	Down	GO:0001941	postsynaptic membrane organization	1ÔÂ4ÈÕ	12/8312	0.005763328	0.044107489	0.016339797	SLC7A11	1
154	9	Down	GO:1901099	negative regulation of signal transduction in absence of ligand	1ÔÂ4ÈÕ	13/8312	0.006242478	0.044107489	0.016339797	TERT	1
155	9	Down	GO:1902475	L-alpha-amino acid transmembrane transport	1ÔÂ4ÈÕ	13/8312	0.006242478	0.044107489	0.016339797	SLC7A11	1
156	9	Down	GO:2001240	negative regulation of extrinsic apoptotic signaling pathway in absence of ligand	1ÔÂ4ÈÕ	13/8312	0.006242478	0.044107489	0.016339797	TERT	1
157	9	Down	GO:0034220	ion transmembrane transport	2ÔÂ4ÈÕ	277/8312	0.006350836	0.044107489	0.016339797	SLC7A11/KCNH1	2
158	9	Down	GO:0006536	glutamate metabolic process	1ÔÂ4ÈÕ	14/8312	0.006721455	0.044107489	0.016339797	SLC7A11	1
159	9	Down	GO:0015807	L-amino acid transport	1ÔÂ4ÈÕ	14/8312	0.006721455	0.044107489	0.016339797	SLC7A11	1
160	9	Down	GO:0090344	negative regulation of cell aging	1ÔÂ4ÈÕ	14/8312	0.006721455	0.044107489	0.016339797	TERT	1
161	9	Down	GO:2001239	regulation of extrinsic apoptotic signaling pathway in absence of ligand	1ÔÂ4ÈÕ	15/8312	0.007200259	0.044107489	0.016339797	TERT	1
162	9	Down	GO:0021591	ventricular system development	1ÔÂ4ÈÕ	16/8312	0.00767889	0.044107489	0.016339797	SLC7A11	1
163	9	Down	GO:0070199	establishment of protein localization to chromosome	1ÔÂ4ÈÕ	16/8312	0.00767889	0.044107489	0.016339797	TERT	1
164	9	Down	GO:0089718	amino acid import across plasma membrane	1ÔÂ4ÈÕ	16/8312	0.00767889	0.044107489	0.016339797	SLC7A11	1
165	9	Down	GO:0015800	acidic amino acid transport	1ÔÂ4ÈÕ	17/8312	0.008157347	0.044107489	0.016339797	SLC7A11	1
166	9	Down	GO:0043113	receptor clustering	1ÔÂ4ÈÕ	17/8312	0.008157347	0.044107489	0.016339797	SLC7A11	1
167	9	Down	GO:0070198	protein localization to chromosome, telomeric region	1ÔÂ4ÈÕ	17/8312	0.008157347	0.044107489	0.016339797	TERT	1
168	9	Down	GO:0070527	platelet aggregation	1ÔÂ4ÈÕ	17/8312	0.008157347	0.044107489	0.016339797	SLC7A11	1
169	9	Down	GO:0019748	secondary metabolic process	1ÔÂ4ÈÕ	18/8312	0.008635632	0.044107489	0.016339797	SLC7A11	1
170	9	Down	GO:0032768	regulation of monooxygenase activity	1ÔÂ4ÈÕ	18/8312	0.008635632	0.044107489	0.016339797	TERT	1
171	9	Down	GO:0000096	sulfur amino acid metabolic process	1ÔÂ4ÈÕ	19/8312	0.009113743	0.044107489	0.016339797	SLC7A11	1
172	9	Down	GO:0080135	regulation of cellular response to stress	2ÔÂ4ÈÕ	335/8312	0.009206696	0.044107489	0.016339797	SLC7A11/TERT	2
173	9	Down	GO:0006749	glutathione metabolic process	1ÔÂ4ÈÕ	20/8312	0.009591682	0.044107489	0.016339797	SLC7A11	1
174	9	Down	GO:0043090	amino acid import	1ÔÂ4ÈÕ	20/8312	0.009591682	0.044107489	0.016339797	SLC7A11	1
175	9	Down	GO:0009069	serine family amino acid metabolic process	1ÔÂ4ÈÕ	21/8312	0.010069448	0.044107489	0.016339797	SLC7A11	1
176	9	Down	GO:0055085	transmembrane transport	2ÔÂ4ÈÕ	356/8312	0.010363143	0.044107489	0.016339797	SLC7A11/KCNH1	2
177	9	Down	GO:0003333	amino acid transmembrane transport	1ÔÂ4ÈÕ	22/8312	0.010547041	0.044107489	0.016339797	SLC7A11	1
178	9	Down	GO:0031050	dsRNA processing	1ÔÂ4ÈÕ	22/8312	0.010547041	0.044107489	0.016339797	TERT	1
179	9	Down	GO:0048286	lung alveolus development	1ÔÂ4ÈÕ	22/8312	0.010547041	0.044107489	0.016339797	SLC7A11	1
180	9	Down	GO:0060147	regulation of posttranscriptional gene silencing	1ÔÂ4ÈÕ	22/8312	0.010547041	0.044107489	0.016339797	TERT	1
181	9	Down	GO:0060966	regulation of gene silencing by RNA	1ÔÂ4ÈÕ	22/8312	0.010547041	0.044107489	0.016339797	TERT	1
182	9	Down	GO:0070918	production of small RNA involved in gene silencing by RNA	1ÔÂ4ÈÕ	22/8312	0.010547041	0.044107489	0.016339797	TERT	1
183	9	Down	GO:2000772	regulation of cellular senescence	1ÔÂ4ÈÕ	22/8312	0.010547041	0.044107489	0.016339797	TERT	1
184	9	Down	GO:0007632	visual behavior	1ÔÂ4ÈÕ	23/8312	0.011024461	0.044107489	0.016339797	SLC7A11	1
185	9	Down	GO:0008542	visual learning	1ÔÂ4ÈÕ	23/8312	0.011024461	0.044107489	0.016339797	SLC7A11	1
186	9	Down	GO:0038034	signal transduction in absence of ligand	1ÔÂ4ÈÕ	23/8312	0.011024461	0.044107489	0.016339797	TERT	1
187	9	Down	GO:0046189	phenol-containing compound biosynthetic process	1ÔÂ4ÈÕ	23/8312	0.011024461	0.044107489	0.016339797	SLC7A11	1
188	9	Down	GO:0097192	extrinsic apoptotic signaling pathway in absence of ligand	1ÔÂ4ÈÕ	23/8312	0.011024461	0.044107489	0.016339797	TERT	1
189	9	Down	GO:1900408	negative regulation of cellular response to oxidative stress	1ÔÂ4ÈÕ	23/8312	0.011024461	0.044107489	0.016339797	SLC7A11	1
190	9	Down	GO:1902883	negative regulation of response to oxidative stress	1ÔÂ4ÈÕ	23/8312	0.011024461	0.044107489	0.016339797	SLC7A11	1
191	9	Down	GO:1903202	negative regulation of oxidative stress-induced cell death	1ÔÂ4ÈÕ	23/8312	0.011024461	0.044107489	0.016339797	SLC7A11	1
192	9	Down	GO:0009628	response to abiotic stimulus	2ÔÂ4ÈÕ	375/8312	0.011464562	0.044107489	0.016339797	SLC7A11/TERT	2
193	9	Down	GO:0042398	cellular modified amino acid biosynthetic process	1ÔÂ4ÈÕ	24/8312	0.011501708	0.044107489	0.016339797	SLC7A11	1
194	9	Down	GO:0006835	dicarboxylic acid transport	1ÔÂ4ÈÕ	25/8312	0.011978782	0.044107489	0.016339797	SLC7A11	1
195	9	Down	GO:0051353	positive regulation of oxidoreductase activity	1ÔÂ4ÈÕ	25/8312	0.011978782	0.044107489	0.016339797	TERT	1
196	9	Down	GO:0060968	regulation of gene silencing	1ÔÂ4ÈÕ	25/8312	0.011978782	0.044107489	0.016339797	TERT	1
197	9	Down	GO:0099175	regulation of postsynapse organization	1ÔÂ4ÈÕ	25/8312	0.011978782	0.044107489	0.016339797	SLC7A11	1
198	9	Down	GO:0032880	regulation of protein localization	2ÔÂ4ÈÕ	385/8312	0.012065097	0.044107489	0.016339797	SLC7A11/TERT	2
199	9	Down	GO:0055081	anion homeostasis	1ÔÂ4ÈÕ	26/8312	0.012455684	0.044107489	0.016339797	SLC7A11	1
200	9	Down	GO:0090342	regulation of cell aging	1ÔÂ4ÈÕ	26/8312	0.012455684	0.044107489	0.016339797	TERT	1
201	9	Down	GO:1902895	positive regulation of pri-miRNA transcription by RNA polymerase II	1ÔÂ4ÈÕ	26/8312	0.012455684	0.044107489	0.016339797	TERT	1
202	9	Down	GO:0060341	regulation of cellular localization	2ÔÂ4ÈÕ	392/8312	0.012493967	0.044107489	0.016339797	SLC7A11/TERT	2
203	9	Down	GO:1903201	regulation of oxidative stress-induced cell death	1ÔÂ4ÈÕ	28/8312	0.01340897	0.045026132	0.016680112	SLC7A11	1
204	9	Down	GO:0044106	cellular amine metabolic process	1ÔÂ4ÈÕ	29/8312	0.013885353	0.045026132	0.016680112	SLC7A11	1
205	9	Down	GO:0046148	pigment biosynthetic process	1ÔÂ4ÈÕ	29/8312	0.013885353	0.045026132	0.016680112	SLC7A11	1
206	9	Down	GO:0006278	RNA-dependent DNA biosynthetic process	1ÔÂ4ÈÕ	30/8312	0.014361565	0.045026132	0.016680112	TERT	1
207	9	Down	GO:0007004	telomere maintenance via telomerase	1ÔÂ4ÈÕ	30/8312	0.014361565	0.045026132	0.016680112	TERT	1
208	9	Down	GO:0034109	homotypic cell-cell adhesion	1ÔÂ4ÈÕ	30/8312	0.014361565	0.045026132	0.016680112	SLC7A11	1
209	9	Down	GO:0051668	localization within membrane	1ÔÂ4ÈÕ	30/8312	0.014361565	0.045026132	0.016680112	SLC7A11	1
210	9	Down	GO:0060548	negative regulation of cell death	2ÔÂ4ÈÕ	426/8312	0.014675654	0.045026132	0.016680112	SLC7A11/TERT	2
211	9	Down	GO:0090398	cellular senescence	1ÔÂ4ÈÕ	32/8312	0.01531347	0.045026132	0.016680112	TERT	1
212	9	Down	GO:0009636	response to toxic substance	1ÔÂ4ÈÕ	33/8312	0.015789164	0.045026132	0.016680112	SLC7A11	1
213	9	Down	GO:0030168	platelet activation	1ÔÂ4ÈÕ	33/8312	0.015789164	0.045026132	0.016680112	SLC7A11	1
214	9	Down	GO:0042440	pigment metabolic process	1ÔÂ4ÈÕ	33/8312	0.015789164	0.045026132	0.016680112	SLC7A11	1
215	9	Down	GO:0061614	pri-miRNA transcription by RNA polymerase II	1ÔÂ4ÈÕ	33/8312	0.015789164	0.045026132	0.016680112	TERT	1
216	9	Down	GO:1902893	regulation of pri-miRNA transcription by RNA polymerase II	1ÔÂ4ÈÕ	33/8312	0.015789164	0.045026132	0.016680112	TERT	1
217	9	Down	GO:0043648	dicarboxylic acid metabolic process	1ÔÂ4ÈÕ	34/8312	0.016264686	0.045026132	0.016680112	SLC7A11	1
218	9	Down	GO:1900407	regulation of cellular response to oxidative stress	1ÔÂ4ÈÕ	34/8312	0.016264686	0.045026132	0.016680112	SLC7A11	1
219	9	Down	GO:0009308	amine metabolic process	1ÔÂ4ÈÕ	35/8312	0.016740035	0.045026132	0.016680112	SLC7A11	1
220	9	Down	GO:0008306	associative learning	1ÔÂ4ÈÕ	37/8312	0.017690217	0.045026132	0.016680112	SLC7A11	1
221	9	Down	GO:0010833	telomere maintenance via telomere lengthening	1ÔÂ4ÈÕ	37/8312	0.017690217	0.045026132	0.016680112	TERT	1
222	9	Down	GO:1903825	organic acid transmembrane transport	1ÔÂ4ÈÕ	37/8312	0.017690217	0.045026132	0.016680112	SLC7A11	1
223	9	Down	GO:1905039	carboxylic acid transmembrane transport	1ÔÂ4ÈÕ	37/8312	0.017690217	0.045026132	0.016680112	SLC7A11	1
224	9	Down	GO:0016441	posttranscriptional gene silencing	1ÔÂ4ÈÕ	38/8312	0.018165049	0.045026132	0.016680112	TERT	1
225	9	Down	GO:0035194	post-transcriptional gene silencing by RNA	1ÔÂ4ÈÕ	38/8312	0.018165049	0.045026132	0.016680112	TERT	1
226	9	Down	GO:0036294	cellular response to decreased oxygen levels	1ÔÂ4ÈÕ	38/8312	0.018165049	0.045026132	0.016680112	TERT	1
227	9	Down	GO:0036473	cell death in response to oxidative stress	1ÔÂ4ÈÕ	38/8312	0.018165049	0.045026132	0.016680112	SLC7A11	1
228	9	Down	GO:0071456	cellular response to hypoxia	1ÔÂ4ÈÕ	38/8312	0.018165049	0.045026132	0.016680112	TERT	1
229	9	Down	GO:0099173	postsynapse organization	1ÔÂ4ÈÕ	38/8312	0.018165049	0.045026132	0.016680112	SLC7A11	1
230	9	Down	GO:2000106	regulation of leukocyte apoptotic process	1ÔÂ4ÈÕ	38/8312	0.018165049	0.045026132	0.016680112	SLC7A11	1
231	9	Down	GO:1900182	positive regulation of protein localization to nucleus	1ÔÂ4ÈÕ	39/8312	0.018639709	0.045189344	0.016740575	TERT	1
232	9	Down	GO:1902882	regulation of response to oxidative stress	1ÔÂ4ÈÕ	40/8312	0.019114198	0.045189344	0.016740575	SLC7A11	1
233	9	Down	GO:0006865	amino acid transport	1ÔÂ4ÈÕ	41/8312	0.019588514	0.045189344	0.016740575	SLC7A11	1
234	9	Down	GO:0009064	glutamine family amino acid metabolic process	1ÔÂ4ÈÕ	41/8312	0.019588514	0.045189344	0.016740575	SLC7A11	1
235	9	Down	GO:0032092	positive regulation of protein binding	1ÔÂ4ÈÕ	41/8312	0.019588514	0.045189344	0.016740575	TERT	1
236	9	Down	GO:0051341	regulation of oxidoreductase activity	1ÔÂ4ÈÕ	41/8312	0.019588514	0.045189344	0.016740575	TERT	1
237	9	Down	GO:2001237	negative regulation of extrinsic apoptotic signaling pathway	1ÔÂ4ÈÕ	41/8312	0.019588514	0.045189344	0.016740575	TERT	1
238	9	Down	GO:0001776	leukocyte homeostasis	1ÔÂ4ÈÕ	42/8312	0.020062658	0.045829405	0.016977688	SLC7A11	1
239	9	Down	GO:0098656	anion transmembrane transport	1ÔÂ4ÈÕ	44/8312	0.02101043	0.047528449	0.017607106	SLC7A11	1
240	9	Down	GO:0018958	phenol-containing compound metabolic process	1ÔÂ4ÈÕ	45/8312	0.021484058	0.047674149	0.017661081	SLC7A11	1
241	9	Down	GO:0071887	leukocyte apoptotic process	1ÔÂ4ÈÕ	45/8312	0.021484058	0.047674149	0.017661081	SLC7A11	1
242	9	Down	GO:0071453	cellular response to oxygen levels	1ÔÂ4ÈÕ	47/8312	0.022430799	0.049305436	0.018265398	TERT	1
243	9	Down	GO:0007569	cell aging	1ÔÂ4ÈÕ	48/8312	0.022903912	0.04941307	0.018305271	TERT	1
244	9	Down	GO:0034502	protein localization to chromosome	1ÔÂ4ÈÕ	48/8312	0.022903912	0.04941307	0.018305271	TERT	1
